# Supplementary material for: Systematic analysis and expression of Gossypium 2ODD superfamily highlight the roles of GhLDOXs responding to alkali and other abiotic stress in cotton
Source: BMC Plant Biol. 2023 Mar 4;23:124. doi: 10.1186/s12870-023-04133-x (PMC9985220; doi:10.1186/s12870-023-04133-x)
Supplement: Supplementary file 1 — Additional file 1: Table S1. Gene ID and gene renamed in the four cotton species. Table S2. Biochemical characteristics of Gh2ODD family. Table S3. Pairwise comparison of synonymous and non-synonymous substitutions and tentative divergence times of orthologous 2ODDs among four Gossypium species. Table S4. Analysis of cis-acting elements in the Gh2ODD family. Table S5. FPKM of members in Gh2ODD who respond to different abiotic stresses. [file 12870_2023_4133_MOESM1_ESM.zip › Table S1.xlsx]

## Sheet: Gene ID
	Gene locus ID and their proposed names of all observed species
	G. arboreum			G. barbadense			G. hirsutum			G.raimondii
	Gene ID	Given ID		Gene ID	Given ID		Gene ID	Given ID		Gene ID	Given ID
	Ga02G0671.1	GaACO1		GB_A02G0393.1	GbACO1		Gh_A02G0367.1	GhACO1		Gorai.001G011100.1	GrACO1
	Ga03G1579.1	GaACO10		GB_A02G0454.1	GbACO10		Gh_A05G1492.1	GhACO10		Gorai.004G062100.1	GrACO10
	Ga05G1855.1	GaACO11		GB_A02G0768.1	GbACO11		Gh_A06G1341.1	GhACO11		Gorai.004G196100.1	GrACO11
	Ga06G1864.1	GaACO12		GB_A02G0769.1	GbACO12		Gh_A07G0773.1	GhACO12		Gorai.004G196200.1	GrACO12
	Ga07G0117.1	GaACO13		GB_A02G1255.1	GbACO13		Gh_A07G0774.1	GhACO13		Gorai.005G048600.1	GrACO13
	Ga07G2152.1	GaACO14		GB_A02G1417.1	GbACO14		Gh_A07G0775.1	GhACO14		Gorai.005G048800.1	GrACO14
	Ga07G2454.1	GaACO15		GB_A03G1462.1	GbACO15		Gh_A07G1686.1	GhACO15		Gorai.005G054600.1	GrACO15
	Ga08G0591.1	GaACO16		GB_A05G1766.1	GbACO16		Gh_A07G1924.1	GhACO16		Gorai.005G087900.1	GrACO16
	Ga08G0703.1	GaACO17		GB_A06G1810.1	GbACO17		Gh_A08G0460.1	GhACO17		Gorai.005G088000.1	GrACO17
	Ga08G1269.1	GaACO18		GB_A07G0103.1	GbACO18		Gh_A09G0560.1	GhACO18		Gorai.005G155500.1	GrACO18
	Ga08G1964.1	GaACO19		GB_A07G0931.1	GbACO19		Gh_A09G0564.1	GhACO19		Gorai.006G071000.1	GrACO19
	Ga02G0827.1	GaACO2		GB_A02G0394.1	GbACO2		Gh_A02G0369.1	GhACO2		Gorai.001G096300.1	GrACO2
	Ga08G1965.1	GaACO20		GB_A07G2159.1	GbACO20		Gh_A09G1975.1	GhACO20		Gorai.006G071500.1	GrACO20
	Ga08G1966.1	GaACO21		GB_A07G2478.1	GbACO21		Gh_A09G1976.1	GhACO21		Gorai.006G071600.1	GrACO21
	Ga08G1984.1	GaACO22		GB_A08G0561.1	GbACO22		Gh_A09G1977.1	GhACO22		Gorai.006G071800.1	GrACO22
	Ga09G0751.1	GaACO23		GB_A08G2040.1	GbACO23		Gh_A09G1978.1	GhACO23		Gorai.006G071900.1	GrACO23
	Ga09G0752.1	GaACO24		GB_A09G0864.1	GbACO24		Gh_A09G1979.1	GhACO24		Gorai.006G249100.1	GrACO24
	Ga09G2571.1	GaACO25		GB_A09G0865.1	GbACO25		Gh_A09G1980.1	GhACO25		Gorai.006G249200.1	GrACO25
	Ga09G2572.1	GaACO26		GB_A09G0867.1	GbACO26		Gh_A09G1981.1	GhACO26		Gorai.006G249300.1	GrACO26
	Ga09G2573.1	GaACO27		GB_A09G0868.1	GbACO27		Gh_A09G1983.1	GhACO27		Gorai.006G249400.1	GrACO27
	Ga09G2574.1	GaACO28		GB_A09G2571.1	GbACO28		Gh_A11G1188.1	GhACO28		Gorai.006G249500.1	GrACO28
	Ga09G2575.1	GaACO29		GB_A09G2572.1	GbACO29		Gh_A11G1416.1	GhACO29		Gorai.006G249600.1	GrACO29
	Ga03G0436.1	GaACO3		GB_A02G0395.1	GbACO3		Gh_A02G0370.1	GhACO3		Gorai.001G096400.1	GrACO3
	Ga09G2576.1	GaACO30		GB_A09G2573.1	GbACO30		Gh_A13G0844.1	GhACO30		Gorai.007G144800.1	GrACO30
	Ga09G2577.1	GaACO31		GB_A09G2574.1	GbACO31		Gh_D02G0424.1	GhACO31		Gorai.007G170100.1	GrACO31
	Ga11G2406.1	GaACO32		GB_A09G2575.1	GbACO32		Gh_D02G0425.1	GhACO32		Gorai.009G182300.1	GrACO32
	Ga11G2686.1	GaACO33		GB_A09G2576.1	GbACO33		Gh_D02G0782.1	GhACO33		Gorai.010G184900.1	GrACO33
	Ga13G1306.1	GaACO34		GB_A11G1352.1	GbACO34		Gh_D02G0783.1	GhACO34		Gorai.010G185000.1	GrACO34
	Ga14G0381.1	GaACO35		GB_A11G1600.1	GbACO35		Gh_D02G1418.1	GhACO35		Gorai.010G185100.1	GrACO35
	Ga14G0383.1	GaACO36		GB_A13G1321.1	GbACO36		Gh_D03G1748.1	GhACO36		Gorai.011G071900.1	GrACO36
	Ga14G2753.1	GaACO37		GB_D02G0427.1	GbACO37		Gh_D05G1663.1	GhACO37		Gorai.013G107500.1	GrACO37
	Ga14G2755.1	GaACO38		GB_D02G0428.1	GbACO38		Gh_D06G1674.1	GhACO38		Gorai.013G119700.1	GrACO38
	Ga03G0437.1	GaACO4		GB_D02G0480.1	GbACO39		Gh_D07G0842.1	GhACO39		Gorai.001G217400.1	GrACO4
	Ga03G0438.1	GaACO5		GB_A02G0396.1	GbACO4		Gh_A02G0371.1	GhACO4		Gorai.001G251800.1	GrACO5
	Ga03G0442.1	GaACO6		GB_D02G0830.1	GbACO40		Gh_D07G1899.1	GhACO40		Gorai.003G062200.1	GrACO6
	Ga03G0505.1	GaACO7		GB_D02G0832.1	GbACO41		Gh_D07G2147.1	GhACO41		Gorai.003G090100.1	GrACO7
	Ga03G0846.1	GaACO8		GB_D02G1603.1	GbACO42		Gh_D07G2148.1	GhACO42		Gorai.003G090200.1	GrACO8
	Ga03G0848.1	GaACO9		GB_D03G0620.1	GbACO43		Gh_D08G0546.1	GhACO43		Gorai.003G090400.1	GrACO9
	Ga02G0237.1	GaAOP1		GB_D03G0724.1	GbACO44		Gh_D09G0557.1	GhACO44		Gorai.002G057700.1	GrAOP1
	Ga05G3983.1	GaAOP10		GB_D05G1790.1	GbACO45		Gh_D09G0561.1	GhACO45		Gorai.009G431600.1	GrAOP10
	Ga05G4028.1	GaAOP11		GB_D07G0112.1	GbACO46		Gh_D09G0565.1	GhACO46		Gorai.009G431800.1	GrAOP11
	Ga05G4029.1	GaAOP12		GB_D07G0937.1	GbACO47		Gh_D09G2179.1	GhACO47		Gorai.009G431900.1	GrAOP12
	Ga09G1006.1	GaAOP13		GB_D07G2183.1	GbACO48		Gh_D09G2180.1	GhACO48		Gorai.011G070500.1	GrAOP13
	Ga10G2076.1	GaAOP14		GB_D07G2456.1	GbACO49		Gh_D09G2182.1	GhACO49		Gorai.011G078800.1	GrAOP14
	Ga10G2261.1	GaAOP15		GB_A02G0397.1	GbACO5		Gh_A02G0740.1	GhACO5		Gorai.011G079000.1	GrAOP15
	Ga10G2262.1	GaAOP16		GB_D08G0576.1	GbACO50		Gh_D09G2183.1	GhACO50		Gorai.011G079100.1	GrAOP16
	Ga10G2263.1	GaAOP17		GB_D09G0721.1	GbACO51		Gh_D09G2184.1	GhACO51		Gorai.013G238700.1	GrAOP17
	Ga10G2385.1	GaAOP18		GB_D09G0724.1	GbACO52		Gh_D11G1346.1	GhACO52		Gorai.013G238800.1	GrAOP18
	Ga10G2399.1	GaAOP19		GB_D09G0726.1	GbACO53		Gh_D11G1565.1	GhACO53		Gorai.013G238900.1	GrAOP19
	Ga02G0596.1	GaAOP2		GB_D09G2407.1	GbACO54		Gh_D13G1088.1	GhACO54		Gorai.002G058100.1	GrAOP2
	Ga11G1262.1	GaAOP20		GB_D09G2408.1	GbACO55		Gh_Sca081609G01.1	GhACO55		Gorai.013G239000.1	GrAOP20
	Ga13G2429.1	GaAOP21		GB_D09G2409.1	GbACO56		Gh_A02G0741.1	GhACO6		Gorai.013G239100.1	GrAOP21
	Ga13G2521.1	GaAOP22		GB_D09G2410.1	GbACO57		Gh_A02G1085.1	GhACO7		Gorai.013G239200.1	GrAOP22
	Ga13G2522.1	GaAOP23		GB_D09G2411.1	GbACO58		Gh_A02G1734.1	GhACO8		Gorai.013G239300.1	GrAOP23
	Ga13G2523.1	GaAOP24		GB_D11G1389.1	GbACO59		Gh_A03G1004.1	GhACO9		Gorai.013G239400.1	GrAOP24
	Ga13G2524.1	GaAOP25		GB_A02G0398.1	GbACO6		Gh_A02G1141.1	GhAOP1		Gorai.013G239500.1	GrAOP25
	Ga13G2525.1	GaAOP26		GB_D11G1649.1	GbACO60		Gh_A10G0584.1	GhAOP10		Gorai.013G239600.1	GrAOP26
	Ga13G2526.1	GaAOP27		GB_D13G1236.1	GbACO61		Gh_A10G0697.1	GhAOP11		Gorai.013G239700.1	GrAOP27
	Ga13G2529.1	GaAOP28		GB_A02G0400.1	GbACO7		Gh_A10G0698.1	GhAOP12		Gorai.013G239800.1	GrAOP28
	Ga13G2530.1	GaAOP29		GB_A02G0452.1	GbACO8		Gh_A10G0699.1	GhAOP13		Gorai.013G239900.1	GrAOP29
	Ga02G0614.1	GaAOP3		GB_A02G0453.1	GbACO9		Gh_A11G3242.1	GhAOP14		Gorai.003G026400.1	GrAOP3
	Ga13G2531.1	GaAOP30		GB_A02G0339.1	GbAOP1		Gh_A13G0137.1	GhAOP15		Gorai.013G240000.1	GrAOP30
	Ga13G2532.1	GaAOP31		GB_A04G0288.1	GbAOP10		Gh_A13G1786.1	GhAOP16		Gorai.013G240200.1	GrAOP31
	Ga13G2537.1	GaAOP32		GB_A04G0290.1	GbAOP11		Gh_A13G1787.1	GhAOP17		Gorai.013G240300.1	GrAOP32
	Ga13G2538.1	GaAOP33		GB_A04G0902.1	GbAOP12		Gh_A13G1789.1	GhAOP18		Gorai.013G240400.1	GrAOP33
	Ga13G2539.1	GaAOP34		GB_A05G1348.1	GbAOP13		Gh_A13G1790.1	GhAOP19		Gorai.013G240500.1	GrAOP34
	Ga13G2540.1	GaAOP35		GB_A05G2257.1	GbAOP14		Gh_A02G1174.1	GhAOP2		Gorai.013G240600.1	GrAOP35
	Ga14G0069.1	GaAOP36		GB_A05G3516.1	GbAOP15		Gh_A13G1792.1	GhAOP20		Gorai.006G100500.1	GrAOP4
	Ga14G0217.1	GaAOP37		GB_A09G1138.1	GbAOP16		Gh_A13G1794.1	GhAOP21		Gorai.007G266100.1	GrAOP5
	Ga14G0304.1	GaAOP38		GB_A10G0657.1	GbAOP17		Gh_A13G1797.1	GhAOP22		Gorai.007G266400.1	GrAOP6
	Ga14G0305.1	GaAOP39		GB_A10G0673.1	GbAOP18		Gh_A13G2338.1	GhAOP23		Gorai.009G011100.1	GrAOP7
	Ga02G0624.1	GaAOP4		GB_A10G0809.1	GbAOP19		Gh_A13G2339.1	GhAOP24		Gorai.009G137900.1	GrAOP8
	Ga14G0306.1	GaAOP40		GB_A02G1473.1	GbAOP2		Gh_A13G2340.1	GhAOP25		Gorai.009G431500.1	GrAOP9
	Ga14G0307.1	GaAOP41		GB_A10G0810.1	GbAOP20		Gh_A13G2341.1	GhAOP26		Gorai.002G006800.1	GrCODM1
	Ga14G1532.1	GaAOP42		GB_A10G0811.1	GbAOP21		Gh_A13G2342.1	GhAOP27		Gorai.010G058600.1	GrCODM2
	Ga14G2072.1	GaAOP43		GB_A11G2711.1	GbAOP22		Gh_A13G2343.1	GhAOP28		Gorai.013G178900.1	GrCODM3
	Ga03G0378.1	GaAOP5		GB_A11G2741.1	GbAOP23		Gh_A13G2344.1	GhAOP29		Gorai.013G179000.1	GrCODM4
	Ga05G1404.1	GaAOP6		GB_A11G2743.1	GbAOP24		Gh_A02G1184.1	GhAOP3		Gorai.001G212500.1	GrDAO1
	Ga05G3979.1	GaAOP7		GB_A13G2384.1	GbAOP25		Gh_D03G0564.1	GhAOP30		Gorai.008G265000.1	GrF3H
	Ga05G3980.1	GaAOP8		GB_A13G2466.1	GbAOP26		Gh_D03G1794.1	GhAOP31		Gorai.002G036900.1	GrF6H1
	Ga05G3981.1	GaAOP9		GB_A13G2467.1	GbAOP27		Gh_D05G3862.1	GhAOP32		Gorai.006G123400.1	GrF6H10
	Ga13G1928.1	GaCODM1		GB_A13G2468.1	GbAOP28		Gh_D05G3927.1	GhAOP33		Gorai.007G335400.1	GrF6H11
	Ga13G1929.1	GaCODM2		GB_A13G2469.1	GbAOP29		Gh_D09G0816.1	GhAOP34		Gorai.008G002600.1	GrF6H12
	Ga07G2101.1	GaDAO1		GB_A02G1488.1	GbAOP3		Gh_D10G0613.1	GhAOP35		Gorai.013G177700.1	GrF6H13
	Ga01G0366.1	GaF6H1		GB_A13G2470.1	GbAOP30		Gh_D10G0629.1	GhAOP36		Gorai.013G177800.1	GrF6H14
	Ga13G1915.1	GaF6H10		GB_A13G2471.1	GbAOP31		Gh_D10G0688.1	GhAOP37		Gorai.013G181100.1	GrF6H15
	Ga13G1916.1	GaF6H11		GB_A13G2472.1	GbAOP32		Gh_D10G0689.1	GhAOP38		Gorai.013G181200.1	GrF6H16
	Ga13G1952.1	GaF6H12		GB_A13G2473.1	GbAOP33		Gh_D11G2453.1	GhAOP39		Gorai.013G181300.1	GrF6H17
	Ga13G1953.1	GaF6H13		GB_A13G2474.1	GbAOP34		Gh_A02G1197.1	GhAOP4		Gorai.013G230000.1	GrF6H18
	Ga13G1954.1	GaF6H14		GB_A13G2475.1	GbAOP35		Gh_D11G3415.1	GhAOP40		Gorai.013G247400.1	GrF6H19
	Ga13G1955.1	GaF6H15		GB_A13G2478.1	GbAOP36		Gh_D13G2151.1	GhAOP41		Gorai.002G037000.1	GrF6H2
	Ga13G2605.1	GaF6H16		GB_A13G2479.1	GbAOP37		Gh_D13G2152.1	GhAOP42		Gorai.002G037100.1	GrF6H3
	Ga01G0369.1	GaF6H2		GB_A13G2483.1	GbAOP38		Gh_D13G2157.1	GhAOP43		Gorai.002G037300.1	GrF6H4
	Ga01G0370.1	GaF6H3		GB_A13G2485.1	GbAOP39		Gh_D13G2158.1	GhAOP44		Gorai.002G037400.1	GrF6H5
	Ga01G0371.1	GaF6H4		GB_A02G1511.1	GbAOP4		Gh_D13G2160.1	GhAOP45		Gorai.004G128300.1	GrF6H6
	Ga08G2626.1	GaF6H5		GB_A13G2486.1	GbAOP40		Gh_D13G2161.1	GhAOP46		Gorai.004G258500.1	GrF6H7
	Ga08G2627.1	GaF6H6		GB_A13G2487.1	GbAOP41		Gh_D13G2162.1	GhAOP47		Gorai.004G258600.1	GrF6H8
	Ga08G2628.1	GaF6H7		GB_A13G2803.1	GbAOP42		Gh_D13G2163.1	GhAOP48		Gorai.004G258700.1	GrF6H9
	Ga09G1253.1	GaF6H8		GB_D03G0674.1	GbAOP43		Gh_D13G2465.1	GhAOP49		Gorai.001G072100.1	GrFLS1
	Ga11G0489.1	GaF6H9		GB_D03G0678.1	GbAOP44		Gh_A04G0225.1	GhAOP5		Gorai.007G113700.1	GrFLS2
	Ga04G1879.1	GaFLS1		GB_D05G1352.1	GbAOP45		Gh_Sca005154G01.1	GhAOP50		Gorai.009G243600.1	GrFLS3
	Ga05G2477.1	GaFLS2		GB_D05G3822.1	GbAOP46		Gh_Sca008656G01.1	GhAOP51		Gorai.012G026100.1	GrFLS4
	Ga06G0528.1	GaFLS3		GB_D05G3826.1	GbAOP47		Gh_Sca036517G01.1	GhAOP52		Gorai.012G026200.1	GrFLS5
	Ga07G0747.1	GaFLS4		GB_D05G3827.1	GbAOP48		Gh_A04G0227.1	GhAOP6		Gorai.013G059500.1	GrFLS6
	Ga11G2145.1	GaFNS1		GB_D09G0990.1	GbAOP49		Gh_A05G1096.1	GhAOP7		Gorai.004G125500.1	GrFNS1
	Ga12G2482.1	GaFNS2		GB_A02G1841.1	GbAOP5		Gh_A09G0813.1	GhAOP8		Gorai.007G194700.1	GrFNS2
	Ga01G0322.1	GaGA2OX1		GB_D10G0684.1	GbAOP50		Gh_A10G0571.1	GhAOP9		Gorai.008G062900.1	GrFNS3
	Ga07G0488.1	GaGA2OX10		GB_D10G0772.1	GbAOP51		Gh_A01G1863.1	GhCODM1		Gorai.006G005500.1	GrGA20OX1
	Ga07G1447.1	GaGA2OX11		GB_D10G0773.1	GbAOP52		Gh_A05G0065.1	GhCODM2		Gorai.009G014400.1	GrGA20OX10
	Ga07G1618.1	GaGA2OX12		GB_D10G0774.1	GbAOP53		Gh_D01G1220.1	GhCODM3		Gorai.009G090900.1	GrGA20OX11
	Ga07G1620.1	GaGA2OX13		GB_D11G2721.1	GbAOP54		Gh_D01G1222.1	GhCODM4		Gorai.009G176300.1	GrGA20OX12
	Ga08G0461.1	GaGA2OX14		GB_D11G2725.1	GbAOP55		Gh_D01G2106.1	GhCODM5		Gorai.009G232800.1	GrGA20OX13
	Ga09G0050.1	GaGA2OX15		GB_D13G2411.1	GbAOP56		Gh_D13G1631.1	GhCODM6		Gorai.009G250100.1	GrGA20OX14
	Ga09G0545.1	GaGA2OX16		GB_D13G2412.1	GbAOP57		Gh_D13G1632.1	GhCODM7		Gorai.009G411500.1	GrGA20OX15
	Ga09G0935.1	GaGA2OX17		GB_D13G2413.1	GbAOP58		Gh_A07G1653.1	GhDAO1		Gorai.010G068900.1	GrGA20OX16
	Ga09G1057.1	GaGA2OX18		GB_D13G2414.1	GbAOP59		Gh_D07G1858.1	GhDAO2		Gorai.010G076300.1	GrGA20OX17
	Ga09G1936.1	GaGA2OX19		GB_A04G0282.1	GbAOP6		Gh_A01G0434.1	GhF3H1		Gorai.010G166600.1	GrGA20OX18
	Ga01G0389.1	GaGA2OX2		GB_D13G2415.1	GbAOP60		Gh_D08G1133.1	GhF3H10		Gorai.010G227700.1	GrGA20OX19
	Ga09G2749.1	GaGA2OX20		GB_D13G2416.1	GbAOP61		Gh_D08G1164.1	GhF3H11		Gorai.006G051400.1	GrGA20OX2
	Ga10G2652.1	GaGA2OX21		GB_D13G2417.1	GbAOP62		Gh_D11G1067.1	GhF3H12		Gorai.010G238400.1	GrGA20OX20
	Ga10G2934.1	GaGA2OX22		GB_D13G2418.1	GbAOP63		Gh_D12G2715.1	GhF3H13		Gorai.011G017000.1	GrGA20OX21
	Ga11G3193.1	GaGA2OX23		GB_D13G2419.1	GbAOP64		Gh_D13G0515.1	GhF3H14		Gorai.011G043800.1	GrGA20OX22
	Ga11G3903.1	GaGA2OX24		GB_D13G2421.1	GbAOP65		Gh_Sca012505G01.1	GhF3H15		Gorai.011G078700.1	GrGA20OX23
	Ga12G1673.1	GaGA2OX25		GB_D13G2422.1	GbAOP66		Gh_A02G0427.1	GhF3H2		Gorai.013G028600.1	GrGA20OX24
	Ga13G0292.1	GaGA2OX26		GB_D13G2423.1	GbAOP67		Gh_A05G1902.1	GhF3H3		Gorai.013G055900.1	GrGA20OX25
	Ga13G1903.1	GaGA2OX27		GB_D13G2424.1	GbAOP68		Gh_A08G0954.1	GhF3H4		Gorai.013G176900.1	GrGA20OX26
	Ga01G0804.1	GaGA2OX3		GB_A04G0283.1	GbAOP7		Gh_A08G2407.1	GhF3H5		Gorai.006G092800.1	GrGA20OX3
	Ga03G1521.1	GaGA2OX4		GB_A04G0286.1	GbAOP8		Gh_A12G2228.1	GhF3H6		Gorai.006G105500.1	GrGA20OX4
	Ga05G0927.1	GaGA2OX5		GB_A04G0287.1	GbAOP9		Gh_A13G0444.1	GhF3H7		Gorai.006G196600.1	GrGA20OX5
	Ga05G1796.1	GaGA2OX6		GB_A10G0330.1	GbCODM1		Gh_D03G0632.1	GhF3H8		Gorai.006G266000.1	GrGA20OX6
	Ga05G2543.1	GaGA2OX7		GB_A12G2399.1	GbCODM2		Gh_D05G2138.1	GhF3H9		Gorai.007G023600.1	GrGA20OX7
	Ga06G1671.1	GaGA2OX8		GB_A13G1919.1	GbCODM3		Gh_D12G0022.1	GhF6H1		Gorai.007G093400.1	GrGA20OX8
	Ga06G2463.1	GaGA2OX9		GB_D01G1513.1	GbCODM4		Gh_A01G0272.1	GhF6H10		Gorai.008G137500.1	GrGA20OX9
	Ga01G0033.1	GaGA2OX1		GB_D01G1515.1	GbCODM5		Gh_D01G0282.1	GhF6H11		Gorai.001G045500.1	GrGA2OX1
	Ga08G2233.1	GaGA2OX10		GB_D13G1859.1	GbCODM6		Gh_D01G0281.1	GhF6H12		Gorai.001G047500.1	GrGA2OX2
	Ga09G1641.1	GaGA2OX11		GB_D13G1860.1	GbCODM7		Gh_A01G0273.1	GhF6H13		Gorai.001G145700.1	GrGA2OX3
	Ga09G1978.1	GaGA2OX12		GB_A07G2108.1	GbDAO1		Gh_Sca224660G01.1	GhF6H14		Gorai.001G172900.1	GrGA2OX4
	Ga10G0061.1	GaGA2OX13		GB_D07G2146.1	GbDAO2		Gh_D01G0280.1	GhF6H15		Gorai.001G173000.1	GrGA2OX5
	Ga11G2982.1	GaGA2OX14		GB_A01G0337.1	GbF6H1		Gh_D09G1041.1	GhF6H16		Gorai.002G031700.1	GrGA2OX6
	Ga12G0335.1	GaGA2OX15		GB_A08G2655.1	GbF6H10		Gh_A09G1020.1	GhF6H17		Gorai.002G038900.1	GrGA2OX7
	Ga12G1948.1	GaGA2OX16		GB_A09G1363.1	GbF6H11		Gh_A13G2346.1	GhF6H18		Gorai.002G082800.1	GrGA3OX1
	Ga13G0490.1	GaGA2OX17		GB_A11G3406.1	GbF6H12		Gh_D13G2224.1	GhF6H19		Gorai.004G049800.1	GrGA3OX2
	Ga13G0538.1	GaGA2OX18		GB_A13G1904.1	GbF6H13		Gh_D06G0575.1	GhF6H2		Gorai.004G196400.1	GrGA3OX3
	Ga01G0061.1	GaGA2OX2		GB_A13G1905.1	GbF6H14		Gh_A13G1344.1	GhF6H20		Gorai.004G279000.1	GrGA3OX4
	Ga01G0062.1	GaGA2OX3		GB_A13G1942.1	GbF6H15		Gh_A13G1343.1	GhF6H21		Gorai.005G151700.1	GrGA3OX5
	Ga06G0627.1	GaGA2OX4		GB_A13G1943.1	GbF6H16		Gh_A13G1347.1	GhF6H22		Gorai.001G252200.1	GrH6H1
	Ga06G0673.1	GaGA2OX5		GB_A13G1944.1	GbF6H17		Gh_A05G1972.1	GhF6H23		Gorai.007G145500.1	GrH6H10
	Ga07G0531.1	GaGA2OX6		GB_A13G1945.1	GbF6H18		Gh_A13G1345.1	GhF6H24		Gorai.001G252300.1	GrH6H2
	Ga07G2458.1	GaGA2OX7		GB_A13G2556.1	GbF6H19		Gh_D13G1655.1	GhF6H25		Gorai.002G003700.1	GrH6H3
	Ga07G2459.1	GaGA2OX8		GB_A01G0338.1	GbF6H2		Gh_D13G1654.1	GhF6H26		Gorai.002G006700.1	GrH6H4
	Ga08G0076.1	GaGA2OX9		GB_D01G0357.1	GbF6H20		Gh_A08G1958.1	GhF6H27		Gorai.004G072700.1	GrH6H5
	Ga06G2297.1	GaGA3OX1		GB_D01G0359.1	GbF6H21		Gh_A08G1957.1	GhF6H28		Gorai.004G220400.1	GrH6H6
	Ga07G0469.1	GaGA3OX2		GB_D01G0360.1	GbF6H22		Gh_D08G2680.1	GhF6H29		Gorai.004G220500.1	GrH6H7
	Ga08G2824.1	GaGA3OX3		GB_D01G0362.1	GbF6H23		Gh_A06G0518.1	GhF6H3		Gorai.004G220600.1	GrH6H8
	Ga08G2825.1	GaGA3OX4		GB_D01G0363.1	GbF6H24		Gh_A08G1956.1	GhF6H30		Gorai.004G220700.1	GrH6H9
	Ga10G2260.1	GaGA3OX5		GB_D08G2642.1	GbF6H25		Gh_D13G1620.1	GhF6H4		Gorai.006G160200.1	GrIDS3-1
	Ga13G0489.1	GaGA3OX6		GB_D08G2643.1	GbF6H26		Gh_D13G1619.1	GhF6H5		Gorai.004G205900.1	GrLDOX1
	Ga08G2227.1	GaH6H1		GB_D08G2644.1	GbF6H27		Gh_A11G3292.1	GhF6H6		Gorai.005G054500.1	GrLDOX2
	Ga08G2230.1	GaH6H2		GB_D09G1210.1	GbF6H28		Gh_D09G0070.1	GhF6H7		Gorai.008G242100.1	GrLDOX3
	Ga08G2231.1	GaH6H3		GB_D11G3375.1	GbF6H29		Gh_D01G0285.1	GhF6H8		Gorai.011G289300.1	GrLDOX4
	Ga08G2232.1	GaH6H4		GB_A01G0339.1	GbF6H3		Gh_Sca006762G01.1	GhF6H9		Gorai.012G077000.1	GrLDOX5
	Ga11G2677.1	GaH6H5		GB_D13G1848.1	GbF6H30		Gh_A05G3743.1	GhFLS1		Gorai.004G188000.1	GrNCS1
	Ga01G0627.1	GaLDOX1		GB_D13G1881.1	GbF6H31		Gh_D04G1956.1	GhFLS2		Gorai.008G228300.1	GrNCS2
	Ga03G0504.1	GaLDOX2		GB_D13G1882.1	GbF6H32		Gh_D04G1957.1	GhFLS3		Gorai.008G228400.1	GrNCS3
	Ga05G0141.1	GaLDOX3		GB_D13G1883.1	GbF6H33		Gh_D05G2212.1	GhFLS4		Gorai.012G071700.1	GrNCS4
	Ga08G2083.1	GaLDOX4		GB_D13G1884.1	GbF6H34		Gh_A11G1616.1	GhFNS1		Gorai.002G170800.1	GrP4H1
	Ga12G0553.1	GaLDOX5		GB_D13G1885.1	GbF6H35		Gh_A12G0549.1	GhFNS2		Gorai.008G061800.1	GrP4H10
	Ga04G1390.1	GaNCS1		GB_D13G2486.1	GbF6H36		Gh_D11G1775.1	GhFNS3		Gorai.009G191400.1	GrP4H11
	Ga08G1874.1	GaNCS2		GB_A01G0340.1	GbF6H4		Gh_D12G0566.1	GhFNS4		Gorai.011G106500.1	GrP4H12
	Ga12G0689.1	GaNCS3		GB_A01G0343.1	GbF6H5		Gh_Sca082879G01.1	GhFNS5		Gorai.011G144200.1	GrP4H13
	Ga12G0690.1	GaNCS4		GB_A01G0344.1	GbF6H6		Gh_A01G0237.1	GhGA20OX1		Gorai.011G182800.1	GrP4H14
	Ga12G0693.1	GaNCS5		GB_A01G0345.1	GbF6H7		Gh_A07G0573.1	GhGA20OX10		Gorai.012G057800.1	GrP4H15
	Ga12G0694.1	GaNCS6		GB_A08G2653.1	GbF6H8		Gh_A07G1184.1	GhGA20OX11		Gorai.004G168800.1	GrP4H2
	Ga12G0695.1	GaNCS7		GB_A08G2654.1	GbF6H9		Gh_A07G1345.1	GhGA20OX12		Gorai.005G092300.1	GrP4H3
	Ga03G0503.1	GaP4H1		GB_A05G0132.1	GbFLS1		Gh_A07G1346.1	GhGA20OX13		Gorai.005G112700.1	GrP4H4
	Ga10G1206.1	GaP4H10		GB_A05G2362.1	GbFLS2		Gh_A08G0028.1	GhGA20OX14		Gorai.005G128400.1	GrP4H5
	Ga10G1633.1	GaP4H11		GB_A05G4223.1	GbFLS3		Gh_A08G0353.1	GhGA20OX15		Gorai.006G026200.1	GrP4H6
	Ga11G2189.1	GaP4H12		GB_A07G0696.1	GbFLS4		Gh_A09G0044.1	GhGA20OX16		Gorai.006G256500.1	GrP4H7
	Ga11G3359.1	GaP4H13		GB_D05G2368.1	GbFLS5		Gh_A09G0745.1	GhGA20OX17		Gorai.007G078100.1	GrP4H8
	Ga12G2494.1	GaP4H14		GB_D07G0701.1	GbFLS6		Gh_A09G0842.1	GhGA20OX18		Gorai.007G190600.1	GrP4H9
	Ga03G0573.1	GaP4H2		GB_D12G0026.1	GbFLS7		Gh_A09G1601.1	GhGA20OX19		Gorai.001G051700.1	GrSRG1
	Ga03G1046.1	GaP4H3		GB_A11G1845.1	GbFNS1		Gh_A01G0573.1	GhGA20OX2		Gorai.006G182900.1	GrSRG10
	Ga03G1333.1	GaP4H4		GB_A12G0623.1	GbFNS2		Gh_A09G2134.1	GhGA20OX20		Gorai.008G109200.1	GrSRG11
	Ga04G1552.1	GaP4H5		GB_D11G1891.1	GbFNS3		Gh_A10G0150.1	GhGA20OX21		Gorai.010G058000.1	GrSRG12
	Ga05G1944.1	GaP4H6		GB_D12G0613.1	GbFNS4		Gh_A12G1112.1	GhGA20OX22		Gorai.010G058100.1	GrSRG13
	Ga05G2361.1	GaP4H7		GB_A01G0302.1	GbGA20OX1		Gh_A13G0244.1	GhGA20OX23		Gorai.010G058200.1	GrSRG14
	Ga05G2714.1	GaP4H8		GB_A07G0458.1	GbGA20OX10		Gh_A13G1308.1	GhGA20OX24		Gorai.010G058400.1	GrSRG15
	Ga09G2652.1	GaP4H9		GB_A07G1406.1	GbGA20OX11		Gh_D01G0300.1	GhGA20OX25		Gorai.010G058700.1	GrSRG16
	Ga04G0905.1	GaSRG1		GB_A07G1585.1	GbGA20OX12		Gh_D01G0584.1	GhGA20OX26		Gorai.010G058800.1	GrSRG17
	Ga06G0514.1	GaSRG10		GB_A08G0063.1	GbGA20OX13		Gh_D01G2307.1	GhGA20OX27		Gorai.011G034700.1	GrSRG18
	Ga06G0515.1	GaSRG11		GB_A08G0446.1	GbGA20OX14		Gh_D02G1357.1	GhGA20OX28		Gorai.011G034800.1	GrSRG19
	Ga06G0518.1	GaSRG12		GB_A09G0070.1	GbGA20OX15		Gh_D05G0864.1	GhGA20OX29		Gorai.002G045500.1	GrSRG2
	Ga08G0986.1	GaSRG13		GB_A09G0550.1	GbGA20OX16		Gh_A01G2049.1	GhGA20OX3		Gorai.011G188800.1	GrSRG20
	Ga10G0272.1	GaSRG14		GB_A09G1184.1	GbGA20OX17		Gh_D05G1604.1	GhGA20OX30		Gorai.011G267300.1	GrSRG21
	Ga10G1154.1	GaSRG15		GB_A09G2057.1	GbGA20OX18		Gh_D05G2274.1	GhGA20OX31		Gorai.012G071800.1	GrSRG22
	Ga10G2743.1	GaSRG16		GB_A09G2733.1	GbGA20OX19		Gh_D06G1502.1	GhGA20OX32		Gorai.012G071900.1	GrSRG23
	Ga10G2744.1	GaSRG17		GB_A01G0358.1	GbGA20OX2		Gh_D06G2112.1	GhGA20OX33		Gorai.012G105300.1	GrSRG24
	Ga04G1349.1	GaSRG2		GB_A10G0155.1	GbGA20OX20		Gh_D07G0638.1	GhGA20OX34		Gorai.002G045700.1	GrSRG3
	Ga01G0450.1	GaSRG3		GB_A10G0417.1	GbGA20OX21		Gh_D07G1284.1	GhGA20OX35		Gorai.002G156000.1	GrSRG4
	Ga01G0451.1	GaSRG4		GB_A11G0220.1	GbGA20OX22		Gh_D07G1454.1	GhGA20OX36		Gorai.002G156100.1	GrSRG5
	Ga01G1529.1	GaSRG5		GB_A11G0874.1	GbGA20OX23		Gh_D07G1456.1	GhGA20OX37		Gorai.002G156200.1	GrSRG6
	Ga02G1679.1	GaSRG6		GB_A12G1467.1	GbGA20OX24		Gh_D08G0451.1	GhGA20OX38		Gorai.002G250500.1	GrSRG7
	Ga04G0718.1	GaSRG7		GB_A13G0158.1	GbGA20OX25		Gh_D09G0042.1	GhGA20OX39		Gorai.002G263100.1	GrSRG8
	Ga04G1389.1	GaSRG8		GB_A13G0270.1	GbGA20OX26		Gh_A03G0973.1	GhGA20OX4		Gorai.004G108800.1	GrSRG9
	Ga04G1391.1	GaSRG9		GB_A13G1897.1	GbGA20OX27		Gh_D09G0434.1	GhGA20OX40
				GB_D01G0302.1	GbGA20OX28		Gh_D09G0746.1	GhGA20OX41
				GB_D01G0379.1	GbGA20OX29		Gh_D09G0864.1	GhGA20OX42
				GB_A01G0710.1	GbGA20OX3		Gh_D09G1698.1	GhGA20OX43
				GB_D01G0750.1	GbGA20OX30		Gh_D09G2339.1	GhGA20OX44
				GB_D02G1533.1	GbGA20OX31		Gh_D09G2340.1	GhGA20OX45
				GB_D05G0868.1	GbGA20OX32		Gh_D10G0154.1	GhGA20OX46
				GB_D05G1733.1	GbGA20OX33		Gh_D10G0389.1	GhGA20OX47
				GB_D05G2428.1	GbGA20OX34		Gh_D11G0879.1	GhGA20OX48
				GB_D06G1678.1	GbGA20OX35		Gh_D12G1239.1	GhGA20OX49
				GB_D06G2379.1	GbGA20OX36		Gh_A05G0727.1	GhGA20OX5
				GB_D07G0463.1	GbGA20OX37		Gh_D13G0261.1	GhGA20OX50
				GB_D07G1410.1	GbGA20OX38		Gh_D13G1609.1	GhGA20OX51
				GB_D07G1604.1	GbGA20OX39		Gh_Sca004917G01.1	GhGA20OX52
				GB_A03G1357.1	GbGA20OX4		Gh_A05G1431.1	GhGA20OX6
				GB_D07G1605.1	GbGA20OX40		Gh_A05G2031.1	GhGA20OX7
				GB_D08G0064.1	GbGA20OX41		Gh_A06G1202.1	GhGA20OX8
				GB_D08G0452.1	GbGA20OX42		Gh_A06G2011.1	GhGA20OX9
				GB_D09G0048.1	GbGA20OX43		Gh_A02G1490.1	GhGA2OX1
				GB_D09G0546.1	GbGA20OX44		Gh_D08G1811.1	GhGA2OX10
				GB_D09G0928.1	GbGA20OX45		Gh_D10G0939.1	GhGA2OX11
				GB_D09G1033.1	GbGA20OX46		Gh_D13G2086.1	GhGA2OX12
				GB_D09G1907.1	GbGA20OX47		Gh_A06G0576.1	GhGA2OX2
				GB_D09G2562.1	GbGA20OX48		Gh_A08G1511.1	GhGA2OX3
				GB_D10G0155.1	GbGA20OX49		Gh_A10G0821.1	GhGA2OX4
				GB_A05G0889.1	GbGA20OX5		Gh_A13G1738.1	GhGA2OX5
				GB_D10G0423.1	GbGA20OX50		Gh_D03G0224.1	GhGA2OX6
				GB_D11G0215.1	GbGA20OX51		Gh_D06G0653.1	GhGA2OX7
				GB_D11G0904.1	GbGA20OX52		Gh_D08G1809.1	GhGA2OX8
				GB_D12G1461.1	GbGA20OX53		Gh_D08G1810.1	GhGA2OX9
				GB_D13G0258.1	GbGA20OX54		Gh_A05G0064.1	GhGA3OX1
				GB_D13G1838.1	GbGA20OX55		Gh_D08G2502.1	GhGA3OX10
				GB_A05G1709.1	GbGA20OX6		Gh_D10G0687.1	GhGA3OX11
				GB_A05G2424.1	GbGA20OX7		Gh_D11G0214.1	GhGA3OX12
				GB_A06G1630.1	GbGA20OX8		Gh_A06G1643.1	GhGA3OX2
				GB_A06G2277.1	GbGA20OX9		Gh_A07G0328.1	GhGA3OX3
				GB_A13G0761.1	GbGA2OX1		Gh_A08G2133.1	GhGA3OX4
				GB_D06G0733.1	GbGA2OX10		Gh_A08G2134.1	GhGA3OX5
				GB_D07G0507.1	GbGA2OX11		Gh_A10G0700.1	GhGA3OX6
				GB_D07G2460.1	GbGA2OX12		Gh_A11G0203.1	GhGA3OX7
				GB_D07G2461.1	GbGA2OX13		Gh_D06G2009.1	GhGA3OX8
				GB_D08G0686.1	GbGA2OX14		Gh_D07G0385.1	GhGA3OX9
				GB_D08G1276.1	GbGA2OX15		Gh_A01G0030.1	GhH6H1
				GB_D08G1318.1	GbGA2OX16		Gh_D01G0056.1	GhH6H10
				GB_D10G2755.1	GbGA2OX17		Gh_D07G2152.1	GhH6H11
				GB_D11G1098.1	GbGA2OX18		Gh_D07G2490.1	GhH6H12
				GB_D12G1171.1	GbGA2OX19		Gh_D08G0644.1	GhH6H13
				GB_D03G0245.1	GbGA2OX2		Gh_D08G2040.1	GhH6H14
				GB_D12G2760.1	GbGA2OX20		Gh_D08G2041.1	GhH6H15
				GB_D13G0508.1	GbGA2OX21		Gh_D08G2042.1	GhH6H16
				GB_D13G0533.1	GbGA2OX22		Gh_D08G2043.1	GhH6H17
				GB_D13G0534.1	GbGA2OX23		Gh_D11G1353.1	GhH6H18
				GB_D13G0535.1	GbGA2OX24		Gh_Sca008028G01.1	GhH6H19
				GB_D13G2335.1	GbGA2OX25		Gh_A01G0055.1	GhH6H2
				GB_D03G0841.1	GbGA2OX3		Gh_A01G0056.1	GhH6H3
				GB_D03G0844.1	GbGA2OX4		Gh_A07G1928.1	GhH6H4
				GB_D04G0736.1	GbGA2OX5		Gh_A08G0553.1	GhH6H5
				GB_D04G1255.1	GbGA2OX6		Gh_A08G1685.1	GhH6H6
				GB_D05G2269.1	GbGA2OX7		Gh_A11G1197.1	GhH6H7
				GB_D06G0563.1	GbGA2OX8		Gh_D01G0029.1	GhH6H8
				GB_D06G0660.1	GbGA2OX9		Gh_D01G0055.1	GhH6H9
				GB_A01G0031.1	GbGA3OX1		Gh_A04G0579.1	GhIDS3-1
				GB_A07G2482.1	GbGA3OX10		Gh_A12G0883.1	GhIDS3-2
				GB_A08G2847.1	GbGA3OX11		Gh_D04G1035.1	GhIDS3-3
				GB_A09G1734.1	GbGA3OX12		Gh_D07G0446.1	GhIDS3-4
				GB_A09G1934.1	GbGA3OX13		Gh_D09G1349.1	GhIDS3-5
				GB_A10G0812.1	GbGA3OX14		Gh_D12G0966.1	GhIDS3-6
				GB_A12G1192.1	GbGA3OX15		Gh_Sca031504G01.1	GhIDS3-7
				GB_A12G2755.1	GbGA3OX16		Gh_Sca103753G01.1	GhIDS3-8
				GB_D06G2276.1	GbGA3OX17		Gh_A01G1964.1	GhLDOX1
				GB_D07G0438.1	GbGA3OX18		Gh_D09G1562.1	GhLDOX10
				GB_D08G2838.1	GbGA3OX19		Gh_D09G1564.1	GhLDOX11
				GB_A01G0059.1	GbGA3OX2		Gh_D10G2454.1	GhLDOX12
				GB_D10G0771.1	GbGA3OX20		Gh_A05G2878.1	GhLDOX2
				GB_A01G0060.1	GbGA3OX3		Gh_A08G1593.1	GhLDOX3
				GB_A01G0560.1	GbGA3OX4		Gh_A09G1543.1	GhLDOX4
				GB_A06G0675.1	GbGA3OX5		Gh_A10G2133.1	GhLDOX5
				GB_A06G0755.1	GbGA3OX6		Gh_A12G2045.1	GhLDOX6
				GB_A06G2177.1	GbGA3OX7		Gh_D01G2224.1	GhLDOX7
				GB_A07G0437.1	GbGA3OX8		Gh_D04G0655.1	GhLDOX8
				GB_A07G2481.1	GbGA3OX9		Gh_D08G1902.1	GhLDOX9
				GB_A08G2272.1	GbH6H1		Gh_A08G1437.1	GhNCS1
				GB_D08G2023.1	GbH6H10		Gh_A12G1913.1	GhNCS2
				GB_D08G2024.1	GbH6H11		Gh_D08G1731.1	GhNCS3
				GB_D08G2025.1	GbH6H12		Gh_D12G2093.1	GhNCS4
				GB_D08G2268.1	GbH6H13		Gh_D12G2094.1	GhNCS5
				GB_D08G2269.1	GbH6H14		Gh_Sca120316G01.1	GhNCS6
				GB_D08G2270.1	GbH6H15		Gh_A02G0859.1	GhP4H1
				GB_D08G2271.1	GbH6H16		Gh_A11G1972.1	GhP4H10
				GB_D11G1398.1	GbH6H17		Gh_A11G3036.1	GhP4H11
				GB_A08G2273.1	GbH6H2		Gh_A12G0542.1	GhP4H12
				GB_A08G2274.1	GbH6H3		Gh_D02G0986.1	GhP4H13
				GB_A08G2275.1	GbH6H4		Gh_D04G0481.1	GhP4H14
				GB_A08G2278.1	GbH6H5		Gh_D05G1748.1	GhP4H15
				GB_A11G1361.1	GbH6H6		Gh_D05G2431.1	GhP4H16
				GB_D01G0031.1	GbH6H7		Gh_D09G2245.1	GhP4H17
				GB_D01G0055.1	GbH6H8		Gh_D10G1284.1	GhP4H18
				GB_D01G0056.1	GbH6H9		Gh_D10G1626.1	GhP4H19
				GB_A08G2134.1	GbLDOX1		Gh_A05G1570.1	GhP4H2
				GB_A12G2535.1	GbLDOX2		Gh_D11G0723.1	GhP4H20
				GB_D08G1079.1	GbLDOX3		Gh_D11G1738.1	GhP4H21
				GB_D08G2117.1	GbLDOX4		Gh_D12G0559.1	GhP4H22
				GB_D12G2537.1	GbLDOX5		Gh_A05G2172.1	GhP4H3
				GB_A08G1954.1	GbNCS1		Gh_A05G3151.1	GhP4H4
				GB_D12G2403.1	GbNCS10		Gh_A09G0229.1	GhP4H5
				GB_D12G2404.1	GbNCS11		Gh_A09G2040.1	GhP4H6
				GB_D12G2405.1	GbNCS12		Gh_A10G0940.1	GhP4H7
				GB_D12G2406.1	GbNCS13		Gh_A10G1214.1	GhP4H8
				GB_A08G2039.1	GbNCS2		Gh_A11G1581.1	GhP4H9
				GB_A08G2041.1	GbNCS3		Gh_A01G0306.1	GhSRG1
				GB_A08G2058.1	GbNCS4		Gh_A10G0298.1	GhSRG10
				GB_A12G2395.1	GbNCS5		Gh_A10G0299.1	GhSRG11
				GB_A12G2396.1	GbNCS6		Gh_A10G1443.1	GhSRG12
				GB_A12G2398.1	GbNCS7		Gh_A10G1988.1	GhSRG13
				GB_A12G2400.1	GbNCS8		Gh_D01G0340.1	GhSRG14
				GB_D08G1947.1	GbNCS9		Gh_D01G0341.1	GhSRG15
				GB_A02G0973.1	GbP4H1		Gh_D01G1223.1	GhSRG16
				GB_A10G1561.1	GbP4H10		Gh_D04G1181.1	GhSRG17
				GB_A10G2797.1	GbP4H11		Gh_D09G2322.1	GhSRG18
				GB_A11G0722.1	GbP4H12		Gh_D10G0300.1	GhSRG19
				GB_A11G1071.1	GbP4H13		Gh_A01G0307.1	GhSRG2
				GB_A11G1799.1	GbP4H14		Gh_D10G0301.1	GhSRG20
				GB_A12G0612.1	GbP4H15		Gh_D10G1686.1	GhSRG21
				GB_D02G1066.1	GbP4H16		Gh_D10G2295.1	GhSRG22
				GB_D02G1253.1	GbP4H17		Gh_D10G2296.1	GhSRG23
				GB_D04G0543.1	GbP4H18		Gh_A01G2090.1	GhSRG3
				GB_D05G1881.1	GbP4H19		Gh_A04G0714.1	GhSRG4
				GB_A03G1139.1	GbP4H2		Gh_A05G3032.1	GhSRG5
				GB_D05G2595.1	GbP4H20		Gh_A06G0436.1	GhSRG6
				GB_D09G1569.1	GbP4H21		Gh_A06G0437.1	GhSRG7
				GB_D09G1780.1	GbP4H22		Gh_A06G0438.1	GhSRG8
				GB_D09G2478.1	GbP4H23		Gh_A08G1528.1	GhSRG9
				GB_D10G0699.1	GbP4H24
				GB_D10G1039.1	GbP4H25
				GB_D10G1403.1	GbP4H26
				GB_D10G1819.1	GbP4H27
				GB_D11G1851.1	GbP4H28
				GB_D12G0603.1	GbP4H29
				GB_A05G1854.1	GbP4H3
				GB_A05G2593.1	GbP4H4
				GB_A05G3918.1	GbP4H5
				GB_A09G0297.1	GbP4H6
				GB_A09G2644.1	GbP4H7
				GB_A10G0952.1	GbP4H8
				GB_A10G1114.1	GbP4H9
				GB_A01G0408.1	GbSRG1
				GB_A06G0562.1	GbSRG10
				GB_A06G0563.1	GbSRG11
				GB_A06G0564.1	GbSRG12
				GB_A07G0500.1	GbSRG13
				GB_A08G0669.1	GbSRG14
				GB_A08G1047.1	GbSRG15
				GB_A08G1360.1	GbSRG16
				GB_A08G1392.1	GbSRG17
				GB_A10G0331.1	GbSRG18
				GB_A10G1882.1	GbSRG19
				GB_A01G0409.1	GbSRG2
				GB_A10G2619.1	GbSRG20
				GB_D01G0436.1	GbSRG21
				GB_D01G0437.1	GbSRG22
				GB_D01G1521.1	GbSRG23
				GB_D01G2517.1	GbSRG24
				GB_D01G2626.1	GbSRG25
				GB_D02G0479.1	GbSRG26
				GB_D04G1436.1	GbSRG27
				GB_D10G0336.1	GbSRG28
				GB_D10G1885.1	GbSRG29
				GB_A01G1433.1	GbSRG3
				GB_D10G2575.1	GbSRG30
				GB_A01G2445.1	GbSRG4
				GB_A01G2565.1	GbSRG5
				GB_A04G1065.1	GbSRG6
				GB_A05G3766.1	GbSRG7
				GB_A05G3767.1	GbSRG8
				GB_A05G3768.1	GbSRG9
