# Supplementary material for: Systematic analysis and expression of Gossypium 2ODD superfamily highlight the roles of GhLDOXs responding to alkali and other abiotic stress in cotton
Source: BMC Plant Biol. 2023 Mar 4;23:124. doi: 10.1186/s12870-023-04133-x (PMC9985220; doi:10.1186/s12870-023-04133-x)
Supplement: Supplementary file 1 — Additional file 1: Table S1. Gene ID and gene renamed in the four cotton species. Table S2. Biochemical characteristics of Gh2ODD family. Table S3. Pairwise comparison of synonymous and non-synonymous substitutions and tentative divergence times of orthologous 2ODDs among four Gossypium species. Table S4. Analysis of cis-acting elements in the Gh2ODD family. Table S5. FPKM of members in Gh2ODD who respond to different abiotic stresses. [file 12870_2023_4133_MOESM1_ESM.zip › Table S2.xlsx]

## Sheet: physic-chemical property
Biochemical characteristics of Gh2ODD gene family
Gene IDs	Protein Length (aa)	Molecular Weight (kDa)	Charge	Isoelectric Point	Grand Average of Hydropathy	Transcript Length (bp)	CDS Length (bp)	CDS GC Content (%)	Exon Number	Intron Number	Mean Exon Length (bp)	Mean Intron Length (bp)	subcellular localization
GhP4H10	284	32.346	9	9.064	-0.271	855	855	41.3	8	7	106.9	174	chlo:
GhP4H18	286	32.128	8.5	9.062	-0.263	861	861	41.2	12	11	71.8	1087.9	chlo:
GhP4H8	286	32.082	8.5	9.062	-0.239	861	861	40.9	12	11	71.8	1550.4	chlo:
GhP4H12	289	32.785	6	8.726	-0.347	870	870	44.8	7	6	124.3	173.3	mito:
GhP4H22	289	32.671	6.5	8.727	-0.339	870	870	44.6	7	6	124.3	194.5	mito:
GhP4H9	289	32.626	2	6.956	-0.342	870	870	45.2	7	6	124.3	166.5	mito:
GhP4H21	289	32.592	2	6.957	-0.329	870	870	45.1	7	6	124.3	167.2	mito:
GhP4H13	293	33.278	12	9.472	-0.332	882	882	41.4	7	6	126	232.7	mito:
GhP4H1	293	33.238	12	9.36	-0.31	882	882	40.9	7	6	126	232.5	mito:
GhP4H2	287	32.557	5	8.426	-0.333	864	864	42.6	7	6	123.4	249.3	nucl:
GhP4H15	287	32.485	5	8.425	-0.323	864	864	42.6	7	6	123.4	249	nucl:
GhP4H3	287	32.597	8.5	9.014	-0.343	864	864	44.3	7	6	123.4	233.2	mito:
GhP4H16	287	32.666	6	8.439	-0.323	864	864	44.2	7	6	123.4	234.3	plas:
GhP4H17	301	33.415	4	7.403	-0.338	906	906	44.5	7	6	129.4	446.7	chlo:
GhP4H7	301	33.526	4	7.623	-0.35	906	906	43.7	7	6	129.4	379.3	chlo:
GhP4H19	301	33.754	4	7.653	-0.327	906	906	43.3	7	6	129.4	353.8	vacu:
GhP4H5	304	34.357	-4.5	5.624	-0.426	915	915	43.7	8	7	114.4	358.4	chlo:
GhP4H14	323	36.16	2.5	6.826	-0.308	972	972	43.8	7	6	138.9	242.2	chlo:
GhP4H4	309	34.3	1.5	6.725	-0.363	930	930	44.8	7	6	132.9	246.3	chlo:
GhP4H20	297	33.287	-10.5	4.905	-0.458	894	894	43	7	6	127.7	237.5	cyto:
GhP4H11	307	34.602	-9	4.992	-0.407	924	924	42	7	6	132	236.3	E.R.:
GhP4H6	474	53.494	2.5	6.866	-0.284	1425	1425	43.2	13	12	109.6	619.7	chlo:
GhACO48	216	24.65	9	9.412	-0.482	651	651	41.2	1	0	651	No intron	nucl:
GhACO21	402	45.449	-0.5	6.436	-0.152	1209	1209	42.6	3	2	403	213.5	cyto:
GhACO47	271	30.703	1	6.791	-0.297	816	816	40.4	3	2	272	84.5	nucl:
GhACO20	407	46.024	9	8.445	-0.379	1224	1224	41.9	2	1	612	76	nucl:
GhACO3	219	24.712	-1.5	6.167	-0.568	660	660	44.5	2	1	330	123	cysk:
GhACO1	371	42.104	-10	5.04	-0.223	1116	1116	44.5	3	2	372	88.5	cyto:
GhACO32	370	41.995	-1.5	6.293	-0.385	1113	1113	44.6	3	2	371	1238	nucl:
GhACO45	256	29.164	4.5	8.289	-0.606	771	771	40.2	2	1	385.5	786	cyto:
GhACO44	111	12.172	-6.5	4.178	0.121	336	336	44.9	1	0	336	No intron	nucl:
GhACO18	258	29.58	0.5	6.597	-0.358	777	777	40.2	3	2	259	260	cyto:
GhACO22	366	41.118	-2.5	6.187	-0.22	1101	1101	44.8	3	2	367	591.5	cyto
GhACO31	303	33.892	-4	5.571	-0.274	912	912	42.7	3	2	304	1250	cyto:
GhACO4	166	18.642	-5.5	4.72	-0.431	501	501	44.1	1	0	501	No intron	cyto:
GhACO2	219	24.275	-2.5	6.009	-0.049	660	660	42.7	2	1	330	69	cyto:
GhACO8	377	41.936	-5.5	5.715	-0.263	1134	1134	44.3	2	1	567	83	nucl:
GhACO46	325	36.709	0	6.514	-0.33	978	978	45.2	3	2	326	170	cyto:
GhACO19	294	32.724	-5	5.726	-0.249	885	885	46.6	3	2	295	277.5	cyto:
GhACO54	376	42.884	-3	6.255	-0.368	1131	1131	44.8	3	2	377	190	cyto:
GhACO30	376	42.959	3.5	6.826	-0.403	1131	1131	44.6	3	2	377	190.5	cyto
GhACO52	361	40.753	-3	5.891	-0.313	1086	1086	45.9	3	2	362	99.5	cyto:
GhACO28	364	41.006	-7	5.127	-0.293	1095	1095	45.6	3	2	365	95.5	nucl:
GhACO41	228	25.987	-11	4.582	-0.3	687	687	44.5	3	2	229	178	cyto:
GhACO16	374	42.373	-5.5	5.737	-0.304	1125	1125	43.9	3	2	375	111	cyto:
GhACO42	158	17.868	-0.5	6.383	-0.28	477	477	43.2	2	1	238.5	136	cyto:
GhACO51	363	40.823	-11.5	4.894	-0.297	1092	1092	43	3	2	364	685	cyto:
GhACO27	363	40.935	-10	5.046	-0.258	1092	1092	42.1	3	2	364	615	cyto:
GhACO24	187	21.046	10.5	9.135	-0.298	564	564	42.4	2	1	282	81	cyto:
GhACO23	173	19.652	-6	4.697	-0.47	522	522	42.1	1	0	522	No intron	cyto:
GhACO49	363	40.826	1	6.649	-0.285	1092	1092	43	3	2	364	359	nucl:
GhACO25	363	40.863	-3	6.151	-0.271	1092	1092	41.9	3	2	364	471.5	cyto
GhACO26	388	43.7	-7	5.432	-0.241	1167	1167	41.8	2	1	583.5	574	cyto:
GhACO50	313	34.953	-4.5	5.769	-0.145	942	942	43.8	3	2	314	369.5	cyto:
GhACO9	359	40.08	-0.5	6.449	-0.243	1080	1080	48.1	3	2	360	768	cyto:
GhACO35	357	39.829	-1.5	6.322	-0.204	1074	1074	48.2	3	2	358	520	cyto:
GhF6H1	445	49.867	2	6.717	-0.442	1338	1338	42.2	2	1	669	580	nucl:
GhF6H2	405	45.433	-3.5	5.866	-0.394	1218	1218	42.4	15	14	81.2	334.3	chlo
GhF6H3	369	41.365	2	6.907	-0.365	1110	1110	42.9	13	12	85.4	318.8	chlo:
GhF6H4	376	41.783	-6	5.422	-0.178	1131	1131	41.5	4	3	282.8	1571.7	cyto:
GhF6H5	367	41.037	-1.5	6.252	-0.267	1104	1104	40.9	3	2	368	82	cyto:
GhF6H6	375	42.402	3	6.97	-0.261	1128	1128	42.7	3	2	376	724.5	cyto:
GhF6H7	187	20.988	5.5	9.332	-0.144	564	564	36.5	2	1	282	360	cyto
GhF6H8	363	40.47	-4.5	5.504	-0.258	1092	1092	42.9	3	2	364	91.5	cyto
GhF6H9	363	40.232	-3.5	5.711	-0.222	1092	1092	42.9	3	2	364	91.5	cyto:
GhF6H10	365	40.695	-2.5	5.949	-0.371	1098	1098	42.2	3	2	366	111.5	cyto:
GhF6H11	365	40.705	-3	5.898	-0.319	1098	1098	41	3	2	366	115	cysk:
GhF6H12	365	40.729	-3	5.897	-0.326	1098	1098	41.6	3	2	366	107.5	cyto:
GhF6H13	356	39.553	5	8.075	-0.26	1071	1071	40.8	4	3	267.8	160.3	cysk:
GhF6H14	52	5.753	-3.5	4.266	-0.273	156	156	40.4	1	0	156	No intron	cyto:
GhF6H15	365	40.729	-3.5	5.863	-0.355	1098	1098	42.4	3	2	366	94	cyto:
GhF6H16	356	40.334	-6.5	5.149	-0.218	1071	1071	45.5	2	1	535.5	362	pero:
GhF6H17	327	36.77	-1.5	6.173	-0.198	984	984	46.4	2	1	492	362	nucl:
GhF6H18	330	37.45	0	6.518	-0.288	993	993	40.9	2	1	496.5	575	cyto:
GhF6H19	362	41.081	3	7.535	-0.287	1089	1089	40.6	2	1	544.5	581	cyto:
GhF6H20	359	40.144	0.5	6.633	-0.243	1080	1080	39.9	2	1	540	103	cyto
GhF6H21	311	34.845	3.5	7.108	-0.298	936	936	40.5	4	3	234	677.7	cyto:
GhF6H22	360	40.418	-2	6.119	-0.223	1083	1083	38.9	3	2	361	2455.5	cysk:
GhF6H23	248	28.011	4	8.195	-0.311	747	747	38.4	2	1	373.5	106	cyto:
GhF6H24	359	40.263	-5	5.456	-0.231	1080	1080	39.7	2	1	540	107	cysk:
GhF6H25	359	40.416	-0.5	6.41	-0.23	1080	1080	39	2	1	540	106	nucl:
GhF6H26	359	40.399	-3.5	5.696	-0.227	1080	1080	38.7	2	1	540	104	cyto:
GhF6H27	359	40.661	-3.5	5.711	-0.322	1080	1080	41.5	2	1	540	90	nucl:
GhF6H28	359	40.321	-3.5	5.702	-0.261	1080	1080	41.6	2	1	540	223	cyto:
GhF6H29	359	40.296	-3.5	5.7	-0.258	1080	1080	40.5	2	1	540	223	cyto:
GhF6H30	359	40.494	-1.5	6.251	-0.208	1080	1080	41.1	2	1	540	429	cyto:
GhH6H18	337	38.282	-4.5	5.615	-0.235	1014	1014	43.9	4	3	253.5	110	cyto:
GhH6H7	337	38.26	-5.5	5.405	-0.236	1014	1014	44	4	3	253.5	110	cyto:
GhH6H5	345	39.067	6.5	7.886	-0.244	1038	1038	43.9	4	3	259.5	80.3	nucl:
GhH6H13	345	39.065	8.5	8.35	-0.229	1038	1038	43.6	4	3	259.5	80.3	chlo:
GhH6H19	356	40.682	2	6.747	NA	1071	1071	43.5	4	3	267.8	84.7	cyto:
GhH6H12	363	41.395	-0.5	6.453	-0.322	1092	1092	42.9	4	3	273	88.3	cyto:
GhH6H11	352	39.861	-4	5.929	-0.317	1059	1059	43	5	4	211.8	640.8	cyto:
GhH6H4	194	21.439	-10	4.515	0.043	585	585	43.6	4	3	146.3	88	cyto:
GhH6H16	340	38.272	-1	6.374	-0.274	1023	1023	42.8	4	3	255.8	238.7	chlo:
GhH6H14	340	38.522	-2	6.27	-0.24	1023	1023	44.4	4	3	255.8	108.3	chlo:
GhH6H15	360	41.353	5.5	7.519	-0.238	1083	1083	41.6	4	3	270.8	102.3	cyto:
GhH6H17	333	37.748	-3	6.142	-0.174	1002	1002	43.6	4	3	250.5	76.3	cyto:
GhH6H6	333	37.61	-2.5	6.225	-0.19	1002	1002	43.3	4	3	250.5	73.7	cyto:
GhFNS4	368	41.423	-6	5.258	-0.463	1107	1107	48.9	3	2	369	286.5	cyto:
GhFNS5	120	13.277	-5	4.648	-0.245	360	360	47.8	1	0	360	No intron	chlo:
GhFNS1	371	41.729	-12	4.755	-0.416	1116	1116	48.5	3	2	372	761.5	cyto:
GhFNS3	371	41.768	-10	4.878	-0.391	1116	1116	48.8	3	2	372	654.5	cyto:
GhFNS2	368	41.404	-7	5.146	-0.464	1107	1107	49.1	3	2	369	300	cyto:
GhF3H8	224	25.208	-2.5	6.119	-0.295	675	675	43	3	2	225	126.5	cyto:
GhF3H15	200	22.654	0.5	6.636	-0.475	603	603	42.1	3	2	201	115	cysk:
GhF3H2	186	20.846	2	6.869	-0.144	561	561	41.2	2	1	280.5	78	cyto:
GhF3H9	346	38.969	3	6.881	-0.326	1041	1041	46.3	4	3	260.3	101.7	nucl:
GhF3H3	346	39.055	3	6.881	-0.351	1041	1041	46.3	4	3	260.3	96.7	nucl:
GhF3H7	376	42.359	4.5	7.169	-0.252	1131	1131	45.5	4	3	282.8	1369.3	pero:
GhF3H14	367	40.977	8.5	8.23	-0.382	1104	1104	46.6	4	3	276	481.3	chlo:
GhF3H1	292	32.731	-4.5	5.357	-0.23	879	879	44.5	4	3	219.8	77.3	chlo:
GhF3H10	337	38.543	2	6.78	-0.404	1014	1014	45.7	4	3	253.5	811.3	cyto:
GhF3H5	337	38.521	1	6.639	-0.378	1014	1014	45.1	4	3	253.5	803	cyto:
GhF3H6	337	38.796	-4.5	5.782	-0.443	1014	1014	42.5	4	3	253.5	829.7	cyto:
GhF3H13	337	38.895	-5.5	5.593	-0.46	1014	1014	42.5	4	3	253.5	783.3	nucl:
GhF3H12	341	38.989	0	6.505	-0.449	1026	1026	45.8	4	3	256.5	354.7	cyto:
GhF3H4	348	39.379	2.5	6.825	-0.257	1047	1047	46	4	3	261.8	88.7	chlo:
GhF3H11	348	39.497	3.5	6.976	-0.295	1047	1047	45.9	4	3	261.8	91.7	chlo:
GhIDS3-8	71	8.506	3	9.173	-0.687	216	216	47.7	1	0	216	No intron	chlo:
GhIDS3-5	369	42.007	1	6.675	-0.311	1110	1110	44.1	4	3	277.5	92	nucl:
GhIDS3-1	364	41.546	-2	6.189	-0.354	1095	1095	45.6	2	1	547.5	718	nucl:
GhIDS3-3	369	41.998	-1	6.351	-0.328	1110	1110	45.9	2	1	555	77	nucl:
GhIDS3-4	350	39.445	1	6.647	-0.424	1053	1053	41.5	3	2	351	375.5	cyto:
GhIDS3-6	352	39.414	-2	6.298	-0.239	1059	1059	44.2	3	2	353	367	cyto:
GhIDS3-7	187	20.767	-3.5	5.242	-0.212	564	564	43.1	1	0	564	No intron	cyto:
GhIDS3-2	352	39.534	-2	6.297	-0.25	1059	1059	43.6	3	2	353	361.5	nucl:
GhLDOX6	347	39.384	1	6.73	-0.318	1044	1044	47.2	2	1	522	91	chlo:
GhLDOX9	354	40.284	-7.5	5.232	-0.407	1065	1065	47.4	2	1	532.5	77	chlo:
GhLDOX3	354	40.298	-7.5	5.232	-0.401	1065	1065	47.6	2	1	532.5	77	chlo:
GhFLS4	333	37.789	2.5	6.907	-0.475	1002	1002	47.3	3	2	334	240.5	cyto:
GhFLS1	333	37.919	-0.5	6.441	-0.529	1002	1002	46.6	3	2	334	230	nucl:
GhFLS2	335	38.064	-4.5	5.629	-0.394	1008	1008	44.9	3	2	336	143.5	cysk:
GhFLS3	336	38.343	0	6.512	-0.366	1011	1011	45.7	3	2	337	102	cyto:
GhCODM2	160	18.284	0	6.516	-0.322	483	483	40.6	3	2	161	67.5	cyto:
GhCODM5	460	52.865	-3	6.16	-0.403	1383	1383	41.7	6	5	230.5	865	nucl:
GhCODM1	350	40.086	-2.5	6.058	-0.386	1053	1053	41	4	3	263.3	505.3	cyto:
GhCODM7	367	42.051	-2.5	6.14	-0.368	1104	1104	43.1	4	3	276	231.3	cyto:
GhCODM6	367	41.98	-3.5	5.972	-0.341	1104	1104	43	4	3	276	314	cyto:
GhCODM3	91	10.475	3.5	9.489	-0.677	276	276	41.7	1	0	276	No intron	nucl:
GhCODM4	361	41.402	-2.5	6.142	-0.354	1086	1086	41	4	3	271.5	2468.7	nucl:
GhSRG20	361	41.235	-2.5	6.138	-0.239	1086	1086	43.9	5	4	217.2	1680.8	cyto:
GhSRG11	348	39.806	-1.5	6.251	-0.27	1047	1047	44	4	3	261.8	605	cyto:
GhSRG3	372	42.618	-3	6.023	-0.329	1119	1119	40.9	4	3	279.8	80.7	cyto:
GhSRG16	372	42.899	-1.5	6.3	-0.337	1119	1119	40.3	4	3	279.8	82.3	cyto:
GhSRG19	362	41.418	-3	6.092	-0.219	1089	1089	42.3	4	3	272.3	78	cyto:
GhSRG10	362	41.56	-2.5	6.194	-0.233	1089	1089	42.4	4	3	272.3	78	cyto:
GhSRG1	294	33.638	-5	5.276	-0.38	885	885	43.4	4	3	221.3	330.7	cyto:
GhSRG14	357	40.751	-2.5	5.956	-0.279	1074	1074	43.6	4	3	268.5	255.7	cyto:
GhSRG2	361	40.944	2	6.86	-0.374	1086	1086	45.3	4	3	271.5	878	chlo:
GhSRG15	360	40.676	0.5	6.609	-0.267	1083	1083	45.3	4	3	270.8	984	cyto:
GhSRG8	182	20.338	-0.5	6.266	-0.123	549	549	45.7	2	1	274.5	84	cyto:
GhSRG7	360	41.085	-2.5	5.954	-0.298	1083	1083	44.7	4	3	270.8	104.3	cyto:
GhSRG6	360	41.082	-1.5	6.191	-0.308	1083	1083	44.3	4	3	270.8	104.3	cyto:
GhNCS1	351	39.452	-5	5.45	-0.205	1056	1056	43.7	4	3	264	83	cyto:
GhNCS3	351	39.489	-4.5	5.475	-0.211	1056	1056	43.6	4	3	264	82.7	cyto:
GhNCS5	349	39.738	-1.5	6.191	-0.329	1050	1050	42.7	4	3	262.5	84.3	chlo:
GhNCS6	89	9.682	-3.5	4.519	-0.088	267	267	43.1	1	0	267	No intron	cyto:
GhNCS4	355	40.678	-1	6.325	-0.325	1068	1068	42.5	4	3	267	156.7	cyto:
GhNCS2	355	40.504	-2.5	5.95	-0.297	1068	1068	41.9	4	3	267	149	cyto:
GhSRG18	100	11.083	-4.5	4.611	0.187	303	303	41.6	2	1	151.5	774	cyto:
GhSRG21	360	40.647	6.5	8.334	-0.334	1083	1083	41.7	4	3	270.8	73	cyto:
GhSRG12	360	40.683	5.5	8.109	-0.308	1083	1083	41.5	4	3	270.8	73	cyto:
GhSRG4	364	41.458	-0.5	6.431	-0.45	1095	1095	42	4	3	273.8	97.3	cyto:
GhSRG17	364	41.447	-6.5	5.435	-0.407	1095	1095	42.1	4	3	273.8	97.7	cyto:
GhSRG9	206	23.77	-2	6.093	-0.491	621	621	38.2	4	3	155.3	254.3	cysk:
GhSRG13	364	41.552	8.5	8.996	-0.36	1095	1095	40.3	4	3	273.8	123.7	cyto:
GhSRG23	364	41.53	5.5	8.294	-0.334	1095	1095	40.2	4	3	273.8	127	cyto:
GhSRG22	296	33.923	6.5	8.576	-0.347	891	891	39.8	4	3	222.8	127	cyto:
GhSRG5	368	41.589	-6	5.332	-0.349	1107	1107	41.5	4	3	276.8	85.3	cysk:
GhLDOX8	361	40.971	-3	5.892	-0.433	1086	1086	42.5	3	2	362	762.5	cyto:
GhLDOX2	361	40.991	-4	5.661	-0.447	1086	1086	42.4	3	2	362	768	cyto:
GhLDOX12	361	40.779	1	6.718	-0.417	1086	1086	43	3	2	362	981.5	cyto:
GhLDOX5	364	41.011	4.5	7.586	-0.467	1095	1095	42.6	3	2	365	1119	cyto:
GhLDOX10	358	40.671	6.5	8.332	-0.394	1077	1077	48.2	3	2	359	106	chlo:
GhLDOX11	358	40.671	6.5	8.332	-0.394	1077	1077	48.2	3	2	359	106	chlo:
GhLDOX4	358	40.807	6.5	8.424	-0.404	1077	1077	48.2	3	2	359	106.5	chlo:
GhLDOX7	357	40.478	3	7.04	-0.341	1074	1074	46	3	2	358	271	cyto:
GhLDOX1	357	40.588	1	6.672	-0.345	1074	1074	45.7	3	2	358	286.5	cyto:
GhACO40	311	35.322	1	6.68	-0.337	936	936	47.4	3	2	312	90.5	cyto:
GhACO15	311	35.3	1	6.68	-0.331	936	936	47.1	3	2	312	90.5	cyto:
GhACO12	310	35.277	-7	5.072	-0.338	933	933	47.8	2	1	466.5	88	cyto:
GhACO14	315	35.756	-6	5.193	-0.329	948	948	48.9	2	1	474	85	cyto:
GhACO39	311	35.38	-6.5	5.203	-0.376	936	936	49.6	2	1	468	85	cyto:
GhACO13	315	35.618	-5	5.331	-0.353	948	948	49.3	2	1	474	211	cyto:
GhACO53	310	35.232	-5.5	5.289	-0.412	933	933	48	4	3	233.3	87.3	cysk:
GhACO29	310	35.311	-4.5	5.473	-0.433	933	933	47.7	4	3	233.3	87.3	cysk:
GhACO17	317	35.97	-7.5	5.085	-0.371	954	954	46	4	3	238.5	84.3	cysk:
GhACO43	317	35.891	-8	5.081	-0.355	954	954	45.8	4	3	238.5	84.3	cysk:
GhACO55	123	13.627	-3	4.941	-0.159	369	369	48.2	2	1	184.5	78	cyto:
GhACO10	346	39.359	-10.5	4.836	-0.276	1041	1041	44.9	3	2	347	204	cysk:
GhACO37	346	39.379	-10.5	4.832	-0.279	1041	1041	45.2	3	2	347	192	cysk:
GhACO38	209	23.714	-6	4.75	-0.165	630	630	44.6	3	2	210	248.5	cyto:
GhACO11	319	36.235	-10.5	4.822	-0.291	960	960	45.5	3	2	320	89.5	cyto:
GhACO5	322	37.183	-0.5	6.434	-0.477	969	969	42.9	3	2	323	164	extr:
GhACO33	322	37.094	-6.5	5.304	-0.493	969	969	44.6	3	2	323	171	extr:
GhACO6	306	34.665	-14.5	4.487	-0.444	921	921	44.3	3	2	307	82.5	cyto:
GhACO34	307	34.783	-15.5	4.46	-0.453	924	924	44.2	3	2	308	90	cyto:
GhACO7	303	34.395	-3	5.725	-0.495	912	912	45.9	3	2	304	77.5	cyto:
GhACO36	303	34.444	-3	5.725	-0.496	912	912	46.2	3	2	304	81.5	cyto:
GhH6H3	348	39.959	-8	5.109	-0.582	1047	1047	45.3	3	2	349	2512.5	cysk:
GhH6H10	348	39.905	-11	4.865	-0.573	1047	1047	44.9	3	2	349	528	cysk:
GhH6H1	522	59.238	-4	6.1	-0.217	1569	1569	46	4	3	392.3	1421.3	E.R.:
GhH6H8	522	59.301	-2.5	6.248	-0.285	1569	1569	45.9	4	3	392.3	858.7	E.R.:
GhH6H2	345	39.563	-5	5.49	-0.417	1038	1038	43.9	3	2	346	616.5	cysk:
GhH6H9	345	39.629	-5	5.482	-0.409	1038	1038	44.4	3	2	346	747	cyto:
GhAOP15	380	41.857	-13	4.738	-0.464	1143	1143	47.2	3	2	381	2035	chlo:
GhDAO2	297	33.159	-5.5	5.377	-0.322	894	894	47	3	2	298	590	cyto:
GhDAO1	297	33.22	-5	5.401	-0.336	894	894	47.1	3	2	298	105.5	cyto:
GhAOP3	312	35.527	2.5	7.419	-0.101	939	939	42.5	3	2	313	157.5	cyto:
GhAOP2	311	35.473	-7	5.014	-0.275	936	936	42.9	3	2	312	145.5	chlo:
GhAOP31	311	35.192	-8	4.917	-0.32	936	936	43.9	3	2	312	147.5	chlo:
GhAOP39	314	35.492	-0.5	6.364	-0.247	945	945	43.9	3	2	315	77.5	nucl
GhAOP40	314	35.697	-3.5	5.445	-0.304	945	945	43.8	3	2	315	78.5	nucl:
GhAOP14	314	35.643	-1.5	6.059	-0.341	945	945	43.8	3	2	315	81.5	nucl:
GhAOP6	300	33.893	-3	5.685	-0.199	903	903	41.2	3	2	301	338.5	chlo:
GhAOP5	318	36.057	-9	4.711	-0.145	957	957	41.1	3	2	319	351.5	cyto:
GhAOP12	314	35.629	-2.5	6.05	-0.318	945	945	43.4	3	2	315	88	cyto:
GhAOP38	314	35.631	-4.5	5.611	-0.303	945	945	43.4	3	2	315	88	cyto:
GhAOP13	315	35.693	-6.5	5.227	-0.381	948	948	44.3	3	2	316	88	cyto:
GhAOP37	315	35.815	-6	5.389	-0.366	948	948	44.1	3	2	316	87.5	cyto:
GhAOP8	312	35.691	-1.5	6.323	-0.462	939	939	40.8	3	2	313	590	nucl:
GhAOP34	314	36	-0.5	6.451	-0.49	945	945	41.4	3	2	315	977.5	nucl:
GhAOP35	337	38.733	3.5	6.995	-0.301	1014	1014	42.9	3	2	338	169.5	chlo:
GhAOP9	337	38.599	-1	6.372	-0.328	1014	1014	42.7	3	2	338	174	chlo:
GhAOP7	193	22.037	5.5	8.308	-0.271	582	582	43.6	2	1	291	89	nucl:
GhAOP32	276	31.657	0.5	6.581	-0.306	831	831	43.9	4	3	207.8	146.7	nucl:
GhAOP4	313	35.785	-2	6.231	-0.3	942	942	44.7	3	2	314	262	cyto:
GhAOP11	240	27.392	0.5	6.627	-0.384	723	723	44.1	3	2	241	86.5	chlo:
GhAOP41	317	36.105	-5.5	5.298	-0.22	954	954	45.6	3	2	318	1059.5	cyto:
GhAOP23	317	36.129	-3.5	5.699	-0.23	954	954	45.5	3	2	318	1070.5	cyto:
GhAOP49	329	37.853	-11	4.797	-0.283	990	990	43.4	3	2	330	1080	nucl:
GhAOP24	329	37.915	-9	4.935	-0.282	990	990	42.5	3	2	330	449	nucl:
GhAOP29	218	24.87	-4.5	5.348	-0.234	657	657	42.3	3	2	219	331	cyto:
GhAOP42	254	29.205	-6.5	4.938	-0.307	765	765	44.1	3	2	255	272.5	nucl:
GhAOP19	156	17.882	-2	5.66	-0.3	471	471	43.9	2	1	235.5	125	cyto:
GhAOP16	282	32.348	-6	5.238	NA	849	849	45.3	3	2	283	307	nucl:
GhAOP18	150	16.611	-5	4.741	-0.144	453	453	43.7	2	1	226.5	120	cysk:
GhAOP17	323	36.665	-6	5.245	-0.23	972	972	43.4	3	2	324	233	nucl:
GhAOP51	322	36.555	-5.5	5.417	-0.195	969	969	44.2	3	2	323	183	cysk:
GhAOP25	321	36.459	-2	6.18	-0.222	966	966	44	4	3	241.5	1122	cysk:
GhAOP21	321	36.647	-6.5	5.139	-0.353	966	966	43.2	3	2	322	253.5	cysk:
GhAOP43	323	36.648	-7.5	5.107	-0.292	972	972	43.4	3	2	324	251	cysk:
GhAOP28	323	36.623	-5.5	5.408	-0.287	972	972	44.1	3	2	324	264	cysk:
GhAOP20	322	36.511	-6.5	5.24	-0.313	969	969	42.5	3	2	323	301	nucl:
GhAOP44	324	36.822	-10.5	4.83	-0.244	975	975	43.3	3	2	325	354	nucl:
GhAOP27	322	36.498	-3	5.884	-0.226	969	969	43.1	3	2	323	1710	cyto:
GhAOP50	322	36.543	-7.5	4.985	-0.266	969	969	43.1	3	2	323	3503	cyto:
GhAOP48	322	36.952	-8	4.917	-0.231	969	969	41.9	3	2	323	1170	cysk:
GhAOP26	322	36.516	-4	5.648	-0.255	969	969	43.6	3	2	323	1641	nucl:
GhAOP47	117	13.255	-6	4.5	-0.282	354	354	45.8	1	0	354	No intron	chlo:
GhAOP46	126	14.609	-1	5.776	-0.209	381	381	44.1	1	0	381	No intron	chlo:
GhAOP22	316	36.206	-8.5	4.902	-0.216	951	951	42.2	3	2	317	2518.5	cyto:
GhAOP45	327	37.368	-6	5.255	-0.252	984	984	42.2	3	2	328	539.5	cyto:
GhAOP33	128	14.532	1	6.667	-0.584	387	387	42.4	1	0	387	No intron	nucl:
GhAOP10	378	42.171	-1	6.317	-0.267	1137	1137	44.9	3	2	379	243.5	pero:
GhAOP52	302	33.772	-7	5.029	-0.342	906	906	45.9	2	1	453	101	nucl:
GhAOP36	378	42.143	-4	5.691	-0.26	1137	1137	44.9	3	2	379	242.5	pero:
GhAOP1	372	41.857	-0.5	6.422	-0.195	1119	1119	45.7	3	2	373	737	pero:
GhAOP30	372	42.042	-6.5	5.305	-0.217	1119	1119	45	3	2	373	733	cyto:
GhGA3OX7	322	36.953	1.5	6.787	-0.346	969	969	38.5	2	1	484.5	1065	chlo:
GhGA3OX12	322	36.913	0	6.51	-0.298	969	969	38.4	2	1	484.5	939	chlo:
GhGA20OX14	382	43.52	3.5	7.334	-0.364	1149	1149	40.6	5	4	229.8	653	cyto:
GhGA20OX18	350	39.98	8.5	8.051	-0.371	1053	1053	45.3	3	2	351	1428	chlo:
GhGA20OX42	350	39.911	7.5	7.752	-0.375	1053	1053	45.6	3	2	351	1376	chlo:
GhGA20OX29	337	37.966	-0.5	6.424	-0.274	1014	1014	46.3	3	2	338	1900	nucl:
GhGA20OX5	337	37.91	-1.5	6.24	-0.242	1014	1014	45.7	3	2	338	754	nucl:
GhGA20OX23	360	40.647	-2.5	6.045	-0.254	1083	1083	44.9	3	2	361	99.5	nucl:
GhGA20OX50	360	40.689	-1	6.305	-0.253	1083	1083	44.9	3	2	361	99.5	nucl:
GhGA20OX28	344	38.439	3	7.132	-0.155	1035	1035	44.4	3	2	345	112.5	nucl:
GhGA20OX4	344	38.566	6.5	7.877	-0.14	1035	1035	43.8	3	2	345	113.5	cyto:
GhGA20OX21	333	38.048	3.5	7.414	-0.36	1002	1002	43.2	2	1	501	2076	nucl:
GhGA20OX46	349	39.828	-2	6.105	-0.34	1050	1050	42.9	3	2	350	2573.5	nucl:
GhGA20OX30	340	39.285	5	7.176	-0.363	1023	1023	46.6	4	3	255.8	1473.3	nucl:
GhGA20OX6	181	20.672	5	8.052	-0.281	546	546	42.5	3	2	182	244	cyto:
GhGA20OX26	330	37.93	0.5	6.677	-0.464	993	993	40.8	3	2	331	578.5	cyto:
GhGA20OX2	330	37.905	2.5	7.449	-0.468	993	993	40.3	3	2	331	566.5	nucl:
GhGA20OX34	314	35.783	-2.5	5.932	-0.512	945	945	44.1	3	2	315	1159	nucl:
GhGA20OX10	314	35.769	-2.5	5.93	-0.512	945	945	43.9	3	2	315	2576.5	nucl:
GhGA20OX40	379	43.158	2.5	6.833	-0.398	1140	1140	44.6	3	2	380	81.5	nucl:
GhGA20OX19	379	43.127	3.5	6.982	-0.367	1140	1140	45.1	3	2	380	93.5	cyto:
GhGA20OX43	379	43.189	3	6.875	-0.395	1140	1140	45.2	3	2	380	92.5	cyto:
GhGA20OX31	387	44.083	4.5	6.882	-0.351	1164	1164	44.6	3	2	388	1028	chlo:
GhGA20OX7	418	47.338	5.5	6.974	-0.231	1257	1257	43.8	3	2	419	335	extr:
GhGA20OX39	384	43.372	0.5	6.567	-0.317	1155	1155	43.4	3	2	385	1120	nucl:
GhGA20OX16	384	43.319	-1	6.371	-0.299	1155	1155	43.6	3	2	385	1139.5	nucl:
GhGA20OX48	312	35.24	9	8.162	-0.314	939	939	43	5	4	187.8	393.3	mito:
GhGA20OX36	240	26.601	-2.5	6.029	-0.19	723	723	46.7	3	2	241	269.5	nucl:
GhGA20OX13	356	40.145	-1.5	6.286	-0.229	1071	1071	46.3	3	2	357	315	cyto:
GhGA20OX12	385	43.324	4.5	7.152	-0.202	1158	1158	46.3	3	2	386	269	chlo:
GhGA20OX37	387	43.605	4.5	7.152	-0.203	1164	1164	46.7	3	2	388	269	cyto:
GhGA20OX24	332	37.34	4.5	8.191	-0.249	999	999	43	3	2	333	233	nucl:
GhGA20OX51	332	37.384	5.5	8.442	-0.251	999	999	42.5	3	2	333	232.5	nucl:
GhGA20OX25	331	37.278	9.5	8.879	-0.315	996	996	39.7	3	2	332	254.5	nucl:
GhGA20OX3	331	37.131	9	9.034	-0.32	996	996	39.7	3	2	332	265	nucl:
GhGA20OX17	209	23.39	12	10.136	-0.333	630	630	43.3	2	1	315	3220	cyto:
GhGA20OX41	324	36.202	10	9.219	-0.276	975	975	45.6	3	2	325	1486	chlo:
GhGA20OX8	327	36.683	2.5	7.314	-0.083	984	984	43.1	3	2	328	93.5	cyto:
GhGA20OX32	327	36.704	2.5	7.314	-0.113	984	984	43.4	3	2	328	93.5	cyto:
GhGA20OX47	340	38.082	5	8.115	-0.249	1023	1023	45.2	3	2	341	260.5	cyto:
GhGA20OX52	340	38.113	5	8.115	-0.246	1023	1023	44.8	3	2	341	262	cyto:
GhGA20OX9	339	38.187	0	6.515	-0.263	1020	1020	40.4	3	2	340	700	cyto:
GhGA20OX33	339	38.244	0	6.517	-0.293	1020	1020	40.3	3	2	340	712.5	cyto:
GhGA20OX15	333	37.072	0.5	6.633	-0.206	1002	1002	48	3	2	334	1882.5	cyto:
GhGA20OX38	316	35.083	2	6.963	-0.222	951	951	48.2	3	2	317	1184.5	cyto:
GhGA20OX11	339	37.654	4	7.53	-0.23	1020	1020	47.5	3	2	340	832.5	nucl:
GhGA20OX35	339	37.677	2	6.936	-0.22	1020	1020	47.5	3	2	340	839.5	nucl:
GhGA20OX49	340	38.077	-0.5	6.424	-0.314	1023	1023	45.5	2	1	511.5	1134	nucl:
GhGA20OX22	321	36.183	-1.5	6.184	-0.431	966	966	44	4	3	241.5	905.7	chlo:
GhGA20OX45	106	11.525	-2.5	5.088	0.056	321	321	45.8	1	0	321	No intron	cyto:
GhGA20OX20	336	37.141	2	6.748	-0.193	1011	1011	44.8	3	2	337	1666.5	cyto:
GhGA20OX44	188	20.954	5.5	8.49	-0.361	567	567	46	2	1	283.5	1051	nucl:
GhGA20OX1	320	35.066	2	6.85	-0.143	963	963	50.7	3	2	321	1901	nucl:
GhGA20OX27	325	35.802	2	6.851	-0.188	978	978	51	3	2	326	1698.5	nucl:
GhGA3OX1	113	11.991	2.5	8.077	-0.354	342	342	43.6	2	1	171	101	nucl:
GhGA3OX4	168	19.067	-0.5	6.344	-0.304	507	507	46.9	2	1	253.5	129	chlo:
GhGA3OX10	367	41.959	-1	6.345	-0.194	1104	1104	46.3	2	1	552	676	nucl:
GhGA3OX5	189	21.616	-1.5	6.014	-0.235	570	570	48.1	1	0	570	No intron	cyto:
GhGA3OX8	364	40.564	6.5	7.675	-0.233	1095	1095	44.6	2	1	547.5	102	chlo:
GhGA3OX2	364	40.558	7.5	7.961	-0.251	1095	1095	44.8	2	1	547.5	102	chlo:
GhGA3OX6	348	38.882	9	7.796	-0.318	1047	1047	50.8	2	1	523.5	315	nucl:
GhGA3OX11	368	40.735	8	7.498	-0.254	1107	1107	49.6	2	1	553.5	319	nucl:
GhGA3OX9	333	37.232	4	7.141	-0.111	1002	1002	48.1	2	1	501	2582	cyto:
GhGA3OX3	345	38.593	0	6.507	-0.121	1038	1038	47.8	2	1	519	1838	cyto:
GhGA2OX4	330	36.771	1.5	6.844	-0.293	993	993	42.6	12	11	82.8	279.4	cyto:
GhGA2OX11	330	36.756	-1.5	6.176	-0.296	993	993	43	12	11	82.8	263.9	cyto:
GhGA2OX6	277	30.977	-2.5	5.737	-0.424	834	834	42.1	11	10	75.8	377.8	cyto:
GhGA2OX1	327	36.554	-1	6.26	-0.318	984	984	41.8	12	11	82	148.4	cyto:
GhGA2OX12	338	38.197	-11	4.926	-0.336	1017	1017	42.5	11	10	92.5	190.5	cyto:
GhGA2OX5	339	38.238	-10	5.012	-0.328	1020	1020	42.2	11	10	92.7	192.2	cyto:
GhGA2OX7	337	38.128	-8.5	5.124	-0.399	1014	1014	42.8	11	10	92.2	228.4	cyto:
GhGA2OX2	337	38.253	-8.5	5.128	-0.406	1014	1014	42.5	11	10	92.2	228.9	cyto:
GhGA2OX9	293	32.943	-15	4.428	-0.209	882	882	44.6	10	9	88.2	191.8	cyto:
GhGA2OX3	286	32.674	-10.5	4.688	-0.26	861	861	43.3	11	10	78.3	155.1	nucl:
GhGA2OX8	307	34.996	-12.5	4.624	-0.214	924	924	42.4	11	10	84	148.3	cyto:
GhGA2OX10	307	34.563	-6	5.23	-0.246	924	924	44.3	11	10	84	178.3	nucl:
