# Supplementary material for: Systematic analysis and expression of Gossypium 2ODD superfamily highlight the roles of GhLDOXs responding to alkali and other abiotic stress in cotton
Source: BMC Plant Biol. 2023 Mar 4;23:124. doi: 10.1186/s12870-023-04133-x (PMC9985220; doi:10.1186/s12870-023-04133-x)
Supplement: Supplementary file 1 — Additional file 1: Table S1. Gene ID and gene renamed in the four cotton species. Table S2. Biochemical characteristics of Gh2ODD family. Table S3. Pairwise comparison of synonymous and non-synonymous substitutions and tentative divergence times of orthologous 2ODDs among four Gossypium species. Table S4. Analysis of cis-acting elements in the Gh2ODD family. Table S5. FPKM of members in Gh2ODD who respond to different abiotic stresses. [file 12870_2023_4133_MOESM1_ESM.zip › Table S3.xlsx]

## Sheet: Ga&Gb
		Synonymous and non-synonymous substitutions and tentative divergence time of orthologous 2ODDs between Gossypium arboreum & Gossypium barbadense
		Seq_1	Seq_2	Ka	Ks	Ka_Ks	MYA	Summary
		GaLDOX101	GbLDOX158D	0.0583965	0.71705	0.0814399	23.9017	Less than 0.5	276
		GaLDOX104	GbLDOX91D	0.0153491	0.0672594	0.228207	2.24198	0.5-1.0	37
		GaLDOX106	GbLDOX92D	0.0101975	0.0510501	0.199755	1.70167	Greater than 1.0	6
		GaLDOX107	GbLDOX93D	0.0101946	0.0371721	0.274254	1.23907	Total	319
		GaLDOX111	GbLDOX117D	0.309946	1.39469	0.222234	46.4896
		GaLDOX111	GbLDOX32D	0.564402	1.7308	0.326093	57.6934
		GaLDOX111	GbLDOX98D	0.0225581	0.0934855	0.2413	3.11618
		GaLDOX112	GbLDOX40D	0.174316	0.499801	0.348771	16.66
		GaLDOX112	GbLDOX99D	0.0062241	0.0219314	0.283799	0.731046
		GaLDOX113	GbLDOX100D	0.0151104	0.0185195	0.81592	0.617315
		GaLDOX114	GbLDOX101D	0.016515	0.0369053	0.447496	1.23018
		GaLDOX114	GbLDOX38D	0.0898186	0.56786	0.15817	18.9287
		GaLDOX116	GbLDOX102D	0.0134849	0.0284298	0.474322	0.94766
		GaLDOX117	GbLDOX129D	0.491417	1.98906	0.24706	66.3021
		GaLDOX117	GbLDOX69D	0.467407	2.24573	0.208132	74.8576
		GaLDOX125	GbLDOX110D	0.0557629	0.0892903	0.624512	2.97634
		GaLDOX125	GbLDOX4D	0.183505	0.899733	0.203955	29.9911
		GaLDOX126	GbLDOX125D	0.0382915	0.0647424	0.591444	2.15808
		GaLDOX126	GbLDOX37D	0.120568	0.917395	0.131424	30.5798
		GaLDOX127	GbLDOX124D	0.0116734	0.0450586	0.259071	1.50195
		GaLDOX13	GbLDOX111D	0.328273	2.68882	0.122088	89.6273
		GaLDOX13	GbLDOX13D	0.00648092	0.0236054	0.274552	0.786847
		GaLDOX13	GbLDOX42D	0.328478	2.91766	0.112583	97.2555
		GaLDOX131	GbLDOX120D	0.00922278	0.0549864	0.167728	1.83288
		GaLDOX131	GbLDOX29D	0.176236	1.14275	0.154221	38.0918
		GaLDOX132	GbLDOX116D	0.00885806	0.0455155	0.194616	1.51718
		GaLDOX132	GbLDOX56D	0.0863085	0.908814	0.0949684	30.2938
		GaLDOX133	GbLDOX117D	0.0164861	0.0701387	0.23505	2.33796
		GaLDOX133	GbLDOX32D	0.582674	1.62222	0.359184	54.0739
		GaLDOX133	GbLDOX98D	0.321434	1.46659	0.219171	48.8863
		GaLDOX137	GbLDOX114D	0.0082127	0.0498315	0.164809	1.66105
		GaLDOX137	GbLDOX41D	0.209241	0.801039	0.261212	26.7013
		GaLDOX138	GbLDOX113D	0.00385522	0.00849266	0.453948	0.283089
		GaLDOX138	GbLDOX55D	0.0939275	0.574309	0.163549	19.1436
		GaLDOX138	GbLDOX57D	0.137013	1.1479	0.11936	38.2633
		GaLDOX138	GbLDOX97D	0.166979	0.994549	0.167894	33.1516
		GaLDOX14	GbLDOX16D	0.00805609	0.0556405	0.144788	1.85468
		GaLDOX141	GbLDOX111D	0.0256666	0.0385317	0.666116	1.28439
		GaLDOX141	GbLDOX13D	0.315979	3.19641	0.0988546	106.547
		GaLDOX141	GbLDOX42D	0.154036	1.16076	0.132703	38.6921
		GaLDOX142	GbLDOX136D	0.0227949	0.070763	0.32213	2.35877
		GaLDOX142	GbLDOX5D	0.115699	0.886321	0.130539	29.544
		GaLDOX144	GbLDOX133D	0.00832351	0.0336191	0.247583	1.12064
		GaLDOX144	GbLDOX139D	0.0572485	0.557589	0.102672	18.5863
		GaLDOX146	GbLDOX131D	0.00831705	0.0505454	0.164546	1.68485
		GaLDOX146	GbLDOX68D	0.0735252	0.621921	0.118223	20.7307
		GaLDOX146	GbLDOX74D	0.0735636	0.951727	0.0772949	31.7242
		GaLDOX147	GbLDOX130D	0.030922	0.0631222	0.489874	2.10407
		GaLDOX147	GbLDOX70D	0.350826	1.54917	0.22646	51.6392
		GaLDOX147	GbLDOX75D	0.364751	1.36698	0.266829	45.5661
		GaLDOX148	GbLDOX129D	0.0227697	0.0338921	0.67183	1.12974
		GaLDOX148	GbLDOX69D	0.391193	1.41362	0.276732	47.1206
		GaLDOX149	GbLDOX128D	0.0364503	0.0516492	0.705728	1.72164
		GaLDOX149	GbLDOX77D	0.391961	2.6997	0.145187	89.9901
		GaLDOX149	GbLDOX78D	0.244307	2.05715	0.11876	68.5715
		GaLDOX15	GbLDOX120D	0.181278	1.17211	0.15466	39.0704
		GaLDOX15	GbLDOX29D	0.0305226	0.0383029	0.796873	1.27676
		GaLDOX150	GbLDOX127D	0.0393964	0.0779923	0.505132	2.59974
		GaLDOX153	GbLDOX128D	0.364276	2.83219	0.12862	94.4065
		GaLDOX153	GbLDOX147D	0.00895724	0.0411375	0.217739	1.37125
		GaLDOX153	GbLDOX77D	0.0515678	0.782962	0.0658625	26.0987
		GaLDOX154	GbLDOX146D	0.0252683	0.105525	0.239454	3.5175
		GaLDOX154	GbLDOX83D	0.0540813	0.771417	0.0701065	25.7139
		GaLDOX159	GbLDOX142D	0.0245295	0.071059	0.345199	2.36863
		GaLDOX159	GbLDOX79D	0.158607	0.693659	0.228652	23.122
		GaLDOX160	GbLDOX141D	0.0525959	0.0797503	0.659507	2.65834
		GaLDOX160	GbLDOX64D	0.167434	0.875408	0.191264	29.1803
		GaLDOX160	GbLDOX73D	0.214763	1.04405	0.205703	34.8015
		GaLDOX161	GbLDOX140D	0.0061621	0.0382655	0.161035	1.27552
		GaLDOX162	GbLDOX133D	0.050146	0.549943	0.0911841	18.3314
		GaLDOX162	GbLDOX139D	0.00701828	0.0333736	0.210294	1.11245
		GaLDOX164	GbLDOX148D	0.00605269	0.0372619	0.162437	1.24206
		GaLDOX164	GbLDOX27D	0.13086	0.586643	0.223066	19.5548
		GaLDOX166	GbLDOX149D	0.0589874	0.0865648	0.681425	2.88549
		GaLDOX168	GbLDOX153D	0.0244848	0.0442043	0.553902	1.47348
		GaLDOX17	GbLDOX117D	0.337783	1.0575	0.319416	35.25
		GaLDOX17	GbLDOX31D	0.0795397	0.108336	0.734192	3.61121
		GaLDOX170	GbLDOX155D	0.0250854	0.0605639	0.414198	2.0188
		GaLDOX170	GbLDOX5D	0.141549	0.684776	0.206708	22.8259
		GaLDOX172	GbLDOX156D	0.0153172	0.0340122	0.450343	1.13374
		GaLDOX175	GbLDOX158D	0.0194127	0.111108	0.174718	3.70362
		GaLDOX178	GbLDOX163D	0.0076678	0.0365091	0.210024	1.21697
		GaLDOX178	GbLDOX54D	0.0802726	0.479989	0.167238	15.9996
		GaLDOX179	GbLDOX164D	0.0171727	0.0514227	0.333951	1.71409
		GaLDOX21	GbLDOX17D	0.0110465	0.0403233	0.273949	1.34411
		GaLDOX25	GbLDOX129D	0.492968	2.1781	0.226329	72.6034
		GaLDOX25	GbLDOX69D	0.44589	2.38814	0.18671	79.6046
		GaLDOX30	GbLDOX21D	0.0338046	0.0774215	0.43663	2.58072
		GaLDOX36	GbLDOX28D	0.00370257	0.060334	0.0613678	2.01113
		GaLDOX37	GbLDOX39D	0.0216817	0.0292822	0.74044	0.976074
		GaLDOX38	GbLDOX101D	0.087863	0.560854	0.156659	18.6951
		GaLDOX38	GbLDOX38D	0.00822409	0.0242772	0.338757	0.809241
		GaLDOX39	GbLDOX37D	0.0144597	0.0376517	0.384039	1.25506
		GaLDOX4	GbLDOX4D	0.0163792	0.0762989	0.214671	2.5433
		GaLDOX41	GbLDOX124D	0.190212	0.880066	0.216134	29.3355
		GaLDOX44	GbLDOX156D	0.676839	1.94243	0.348449	64.7477
		GaLDOX45	GbLDOX76D	0.388741	1.53694	0.252932	51.2313
		GaLDOX46	GbLDOX40D	0.0116999	0.0258925	0.451865	0.863085
		GaLDOX46	GbLDOX99D	0.190595	0.500968	0.380454	16.6989
		GaLDOX49	GbLDOX43D	0.00669199	0.0296335	0.225825	0.987783
		GaLDOX51	GbLDOX150D	0.335115	3.46064	0.0968362	115.355
		GaLDOX51	GbLDOX45D	0.0177336	0.0474637	0.373624	1.58212
		GaLDOX52	GbLDOX46D	0.0143311	0.0507691	0.282281	1.6923
		GaLDOX53	GbLDOX47D	0.00681565	0.0230197	0.296079	0.767324
		GaLDOX55	GbLDOX49D	0.0423087	0.0767046	0.551579	2.55682
		GaLDOX61	GbLDOX59D	0.77909	2.32444	0.335173	77.4813
		GaLDOX66	GbLDOX163D	0.0889579	0.507924	0.17514	16.9308
		GaLDOX66	GbLDOX54D	0.0200768	0.0306285	0.655492	1.02095
		GaLDOX68	GbLDOX131D	0.164516	1.48452	0.110821	49.484
		GaLDOX68	GbLDOX43D	0.0662143	0.42652	0.155243	14.2173
		GaLDOX69	GbLDOX116D	0.0841523	0.86443	0.0973501	28.8143
		GaLDOX69	GbLDOX56D	0.00605697	0.0192442	0.314743	0.641472
		GaLDOX70	GbLDOX55D	0.162284	0.967578	0.167721	32.2526
		GaLDOX70	GbLDOX57D	0.00636001	0.0360159	0.176589	1.20053
		GaLDOX71	GbLDOX58D	0.00981208	0.0645849	0.151925	2.15283
		GaLDOX72	GbLDOX59D	0.025349	0.0640003	0.396077	2.13334
		GaLDOX74	GbLDOX61D	0.016582	0.0863423	0.19205	2.87808
		GaLDOX75	GbLDOX62D	0.00412183	0.0288266	0.142987	0.960887
		GaLDOX76	GbLDOX141D	0.12972	0.839155	0.154584	27.9718
		GaLDOX76	GbLDOX64D	0.00530976	0.0585004	0.0907644	1.95001
		GaLDOX78	GbLDOX127D	0.191355	0.610552	0.313413	20.3517
		GaLDOX79	GbLDOX67D	0.00584727	0.0454111	0.128763	1.5137
		GaLDOX80	GbLDOX131D	0.0751716	0.673214	0.111661	22.4405
		GaLDOX80	GbLDOX68D	0.0141496	0.0345959	0.408996	1.1532
		GaLDOX81	GbLDOX129D	0.393925	1.48112	0.265965	49.3705
		GaLDOX81	GbLDOX69D	0.0116349	0.0278731	0.417423	0.929105
		GaLDOX83	GbLDOX130D	0.343797	1.8241	0.188475	60.8032
		GaLDOX83	GbLDOX70D	0.1149	0.367485	0.312667	12.2495
		GaLDOX83	GbLDOX75D	0.261613	1.00968	0.259105	33.6559
		GaLDOX84	GbLDOX40D	0.369407	1.77555	0.208052	59.1849
		GaLDOX85	GbLDOX141D	0.188364	0.887864	0.212154	29.5955
		GaLDOX85	GbLDOX64D	0.151335	0.685355	0.220813	22.8452
		GaLDOX85	GbLDOX73D	0.0250052	0.067894	0.368298	2.26313
		GaLDOX86	GbLDOX131D	0.0631197	0.9961	0.0633668	33.2033
		GaLDOX86	GbLDOX68D	0.0570482	0.761911	0.0748751	25.397
		GaLDOX86	GbLDOX74D	0.00403634	0.0399263	0.101095	1.33088
		GaLDOX87	GbLDOX130D	0.355071	1.32457	0.268065	44.1523
		GaLDOX87	GbLDOX70D	0.243916	0.984356	0.247792	32.8119
		GaLDOX87	GbLDOX75D	0.00630587	0.0342794	0.183955	1.14265
		GaLDOX88	GbLDOX76D	0.0125003	0.0253903	0.492325	0.846343
		GaLDOX89	GbLDOX78D	0.01392	0.033189	0.419418	1.1063
		GaLDOX9	GbLDOX10D	0.0136471	0.050118	0.272299	1.6706
		GaLDOX9	GbLDOX154D	0.0992433	0.630205	0.157478	21.0068
		GaLDOX90	GbLDOX142D	0.16945	0.600107	0.282365	20.0036
		GaLDOX90	GbLDOX79D	0.0159695	0.0401434	0.397811	1.33811
		GaLDOX92	GbLDOX80D	0.0956903	0.318142	0.300779	10.6047
		GaLDOX95	GbLDOX146D	0.0761919	0.817569	0.0931932	27.2523
		GaLDOX95	GbLDOX83D	0.00363343	0.0576354	0.0630417	1.92118
		GaLDOX99	GbLDOX75D	0.264494	0.951694	0.27792	31.7231
		GbLDOX101A	GaLDOX154	0.0560471	0.755257	0.0742093	25.1752
		GbLDOX101A	GaLDOX95	0.00363197	0.00859608	0.422514	0.286536
		GbLDOX102A	GaLDOX147	0.362423	2.70397	0.134034	90.1323
		GbLDOX102A	GaLDOX83	0.183572	0.916721	0.200249	30.5574
		GbLDOX102A	GaLDOX87	0.232314	0.942563	0.24647	31.4188
		GbLDOX102A	GaLDOX99	0.0987424	0.175355	0.563101	5.84516
		GbLDOX102D	GaLDOX194	0.127266	0.839111	0.151667	27.9704
		GbLDOX107A	GaLDOX101	0.00479378	0.0126098	0.380165	0.420325
		GbLDOX107A	GaLDOX175	0.0604249	0.784158	0.077057	26.1386
		GbLDOX110A	GaLDOX104	0.00125026	0	0	0
		GbLDOX111A	GaLDOX106	0.00338537	0.0153164	0.221029	0.510547
		GbLDOX113A	GaLDOX107	0.00112665	0.00403091	0.279504	0.134364
		GbLDOX117A	GaLDOX205	0.0604538	0.0711675	0.849459	2.37225
		GbLDOX119A	GaLDOX112	0	0.00868945	0	0.289648
		GbLDOX119A	GaLDOX46	0.186751	0.494764	0.377456	16.4921
		GbLDOX120A	GaLDOX113	0.0712056	0.077768	0.915616	2.59227
		GbLDOX121A	GaLDOX114	0.00243779	0	0	0
		GbLDOX121A	GaLDOX38	0.0898846	0.573105	0.156838	19.1035
		GbLDOX122A	GaLDOX116	0	0	0	0
		GbLDOX122A	GaLDOX194	0.117974	0.867636	0.135972	28.9212
		GbLDOX124A	GaLDOX117	0.00579601	0.0076727	0.755407	0.255757
		GbLDOX124A	GaLDOX148	0.516281	1.62834	0.317061	54.2779
		GbLDOX124A	GaLDOX25	0.284467	1.47574	0.192763	49.1913
		GbLDOX124A	GaLDOX81	0.472296	2.35574	0.200488	78.5246
		GbLDOX12A	GaLDOX9	0.00258287	0.0046154	0.55962	0.153847
		GbLDOX131A	GaLDOX125	0.0025707	0.00438598	0.586117	0.146199
		GbLDOX131A	GaLDOX4	0.193564	0.836328	0.231445	27.8776
		GbLDOX132A	GaLDOX13	0.322277	2.73034	0.118036	91.0112
		GbLDOX132A	GaLDOX141	0.00668007	0.0141402	0.472415	0.471342
		GbLDOX135A	GaLDOX138	0.00385522	0.00849266	0.453948	0.283089
		GbLDOX135A	GaLDOX70	0.131501	1.07891	0.121884	35.9635
		GbLDOX136A	GaLDOX137	0.00272418	0.0146704	0.185692	0.489013
		GbLDOX138A	GaLDOX111	0.530522	1.97649	0.268416	65.883
		GbLDOX139A	GaLDOX17	0.312304	0.97802	0.319322	32.6007
		GbLDOX141A	GaLDOX132	0.00251837	0.00403498	0.624133	0.134499
		GbLDOX141A	GaLDOX69	0.0807468	0.923345	0.0874502	30.7782
		GbLDOX142A	GaLDOX131	0.00262353	0.0133733	0.196176	0.445777
		GbLDOX142A	GaLDOX15	0.188344	1.06919	0.176156	35.6396
		GbLDOX146A	GaLDOX127	0.00348838	0	0	0
		GbLDOX146A	GaLDOX37	0.480019	4.42884	0.108385	147.628
		GbLDOX146A	GaLDOX41	0.197624	0.879699	0.22465	29.3233
		GbLDOX147A	GaLDOX126	0.0214371	0.0436202	0.491449	1.45401
		GbLDOX147A	GaLDOX39	0.120895	0.982916	0.122996	32.7639
		GbLDOX150A	GaLDOX150	0.0215751	0.030706	0.702633	1.02353
		GbLDOX150A	GaLDOX78	0.197648	0.624008	0.31674	20.8003
		GbLDOX151A	GaLDOX149	0.0271656	0.0267127	1.01696	0.890422
		GbLDOX151A	GaLDOX153	0.334036	0	0	0
		GbLDOX152A	GaLDOX117	0.499164	1.74807	0.285552	58.2689
		GbLDOX152A	GaLDOX148	0.00624808	0.00836537	0.746899	0.278846
		GbLDOX152A	GaLDOX25	0.483247	1.83763	0.262973	61.2544
		GbLDOX152A	GaLDOX81	0.408663	1.37619	0.296953	45.873
		GbLDOX153A	GaLDOX147	0.0275382	0.0324742	0.848	1.08247
		GbLDOX153A	GaLDOX83	0.350806	1.6717	0.20985	55.7234
		GbLDOX153A	GaLDOX87	0.37311	1.32828	0.280898	44.2759
		GbLDOX153A	GaLDOX99	0.398774	2.38153	0.167445	79.3844
		GbLDOX154A	GaLDOX146	0.00276053	0.00491402	0.561765	0.163801
		GbLDOX154A	GaLDOX68	0.166704	1.59772	0.104339	53.2573
		GbLDOX154A	GaLDOX80	0.0818054	0.649832	0.125887	21.6611
		GbLDOX154A	GaLDOX86	0.0690887	0.929012	0.074368	30.9671
		GbLDOX156A	GaLDOX144	0.0059324	0.0041294	1.43663	0.137647
		GbLDOX156A	GaLDOX162	0.0577385	0.551613	0.104672	18.3871
		GbLDOX158A	GaLDOX143	0.0641112	0.124207	0.516162	4.14025
		GbLDOX15A	GaLDOX12	0.00501517	0	0	0
		GbLDOX160A	GaLDOX142	0.00907825	0.0221337	0.410156	0.737789
		GbLDOX162A	GaLDOX144	0.0566751	0.558795	0.101424	18.6265
		GbLDOX162A	GaLDOX162	0.00116641	0.00817447	0.142689	0.272482
		GbLDOX163A	GaLDOX161	0.00122674	0.0125965	0.0973875	0.419884
		GbLDOX164A	GaLDOX160	0.0456182	0.0514719	0.886273	1.71573
		GbLDOX164A	GaLDOX76	0.146125	0.8457	0.172785	28.19
		GbLDOX164A	GaLDOX85	0.18362	0.938133	0.19573	31.2711
		GbLDOX165A	GaLDOX159	0.00120797	0	0	0
		GbLDOX165A	GaLDOX90	0.161697	0.651949	0.248021	21.7316
		GbLDOX16A	GaLDOX13	0.00258454	0	0	0
		GbLDOX16A	GaLDOX141	0.335394	2.95782	0.113392	98.594
		GbLDOX170A	GaLDOX154	0.0012333	0.00437001	0.282219	0.145667
		GbLDOX170A	GaLDOX95	0.0554426	0.780698	0.0710167	26.0233
		GbLDOX171A	GaLDOX153	0	0.0134432	0	0.448108
		GbLDOX171A	GaLDOX89	0.35732	0	0	0
		GbLDOX173A	GaLDOX164	0.00241668	0.00404177	0.597925	0.134726
		GbLDOX175A	GaLDOX168	0.00114526	0	0	0
		GbLDOX176A	GaLDOX9	0.0977993	0.672824	0.145356	22.4275
		GbLDOX177A	GaLDOX170	0.0177505	0.0301705	0.58834	1.00568
		GbLDOX179A	GaLDOX172	0	0.00416379	0	0.138793
		GbLDOX17A	GaLDOX14	0.00114745	0.00824751	0.139127	0.274917
		GbLDOX180A	GaLDOX101	0.0622958	0.84557	0.0736732	28.1857
		GbLDOX180A	GaLDOX175	0.028072	0.150331	0.186735	5.01103
		GbLDOX184A	GaLDOX178	0.00127159	0.0044793	0.283882	0.14931
		GbLDOX184A	GaLDOX66	0.0903397	0.500585	0.180468	16.6862
		GbLDOX185A	GaLDOX179	0.00265958	0.00960013	0.277036	0.320004
		GbLDOX18A	GaLDOX21	0.00489248	0.0176155	0.277738	0.587183
		GbLDOX18D	GaLDOX194	0.0184757	0.0370319	0.498915	1.2344
		GbLDOX19A	GaLDOX194	0.00366637	0.00801879	0.457222	0.267293
		GbLDOX1A	GaLDOX1	0.00248088	0.0113612	0.218365	0.378705
		GbLDOX21A	GaLDOX117	0.266555	1.29296	0.206158	43.0987
		GbLDOX21A	GaLDOX148	0.519807	1.92407	0.270159	64.1358
		GbLDOX21A	GaLDOX25	0.190743	0.572356	0.33326	19.0785
		GbLDOX21A	GaLDOX81	0.438438	4.206	0.104241	140.2
		GbLDOX37A	GaLDOX111	0.572444	1.91087	0.299572	63.6958
		GbLDOX39A	GaLDOX131	0.232676	1.1908	0.195396	39.6932
		GbLDOX39A	GaLDOX15	0.0757043	0.102409	0.739238	3.41362
		GbLDOX41A	GaLDOX164	0.139864	0.587591	0.23803	19.5864
		GbLDOX42A	GaLDOX36	0.00245148	0.0116357	0.210687	0.387855
		GbLDOX49A	GaLDOX114	0.0885595	0.582923	0.151923	19.4308
		GbLDOX49A	GaLDOX38	0.00117028	0.00398143	0.293933	0.132714
		GbLDOX4A	GaLDOX4	0.00275546	0.0129967	0.212012	0.433224
		GbLDOX50A	GaLDOX127	0.476043	3.89964	0.122073	129.988
		GbLDOX50A	GaLDOX37	0.0137423	0.0110499	1.24366	0.368331
		GbLDOX51A	GaLDOX45	0.00272604	0	0	0
		GbLDOX52A	GaLDOX112	0.179733	0.499041	0.360157	16.6347
		GbLDOX52A	GaLDOX112	0.179733	0.499041	0.360157	16.6347
		GbLDOX52A	GaLDOX46	0.00142281	0	0	0
		GbLDOX52A	GaLDOX84	0.37543	1.56906	0.239271	52.302
		GbLDOX53A	GaLDOX137	0.195175	0.735892	0.265222	24.5297
		GbLDOX54A	GaLDOX13	0.32465	2.53719	0.127957	84.573
		GbLDOX54A	GaLDOX141	0.152412	1.18063	0.129093	39.3544
		GbLDOX55A	GaLDOX146	0.151364	1.28152	0.118113	42.7173
		GbLDOX55A	GaLDOX49	0.00133304	0.0048662	0.273938	0.162207
		GbLDOX57A	GaLDOX51	0.00125405	0.0083829	0.149596	0.27943
		GbLDOX58A	GaLDOX52	0.00258065	0.00450452	0.572902	0.150151
		GbLDOX59A	GaLDOX53	0.00226245	0	0	0
		GbLDOX5A	GaLDOX142	0.112041	0.970396	0.115459	32.3465
		GbLDOX5A	GaLDOX170	0.141584	0.67545	0.209614	22.515
		GbLDOX61A	GaLDOX126	0.128465	0.913953	0.14056	30.4651
		GbLDOX61A	GaLDOX39	0.00238593	0.00411947	0.579182	0.137316
		GbLDOX62A	GaLDOX127	0.225027	0.719347	0.312822	23.9782
		GbLDOX62A	GaLDOX41	0.234124	0.804087	0.291167	26.8029
		GbLDOX66A	GaLDOX44	0.00517466	0.00437319	1.18327	0.145773
		GbLDOX67A	GaLDOX61	0.00847125	0.0423243	0.200151	1.41081
		GbLDOX71A	GaLDOX178	0.0802982	0.490445	0.163725	16.3482
		GbLDOX71A	GaLDOX66	0.018913	0.028281	0.668752	0.9427
		GbLDOX72A	GaLDOX138	0.0976615	0.56072	0.174172	18.6907
		GbLDOX73A	GaLDOX146	0.168429	1.55722	0.10816	51.9072
		GbLDOX73A	GaLDOX49	0.0676574	0.426982	0.158455	14.2327
		GbLDOX73A	GaLDOX68	0.0013369	0	0	0
		GbLDOX74A	GaLDOX132	0.0793691	0.919661	0.0863026	30.6554
		GbLDOX74A	GaLDOX69	0.00120749	0.00380953	0.316965	0.126984
		GbLDOX75A	GaLDOX138	0.13521	1.09425	0.123564	36.475
		GbLDOX75A	GaLDOX70	0.00253727	0	0	0
		GbLDOX76A	GaLDOX71	0	0.0156937	0	0.523123
		GbLDOX77A	GaLDOX72	0.00641167	0.00398143	1.61039	0.132714
		GbLDOX79A	GaLDOX74	0.00810636	0.0245722	0.329899	0.819074
		GbLDOX80A	GaLDOX75	0.00274537	0	0	0
		GbLDOX81A	GaLDOX146	0.0836115	0.675472	0.123782	22.5157
		GbLDOX81A	GaLDOX200	0.0116427	0.0833138	0.139746	2.77713
		GbLDOX81A	GaLDOX80	0.0654849	0.687056	0.0953124	22.9019
		GbLDOX81A	GaLDOX86	0.0494953	0.951451	0.0520209	31.715
		GbLDOX82A	GaLDOX160	0.178573	0.842501	0.211956	28.0834
		GbLDOX82A	GaLDOX76	0.00265047	0	0	0
		GbLDOX82A	GaLDOX85	0.158172	0.732795	0.215848	24.4265
		GbLDOX83A	GaLDOX150	0.239659	0.654232	0.366321	21.8077
		GbLDOX83A	GaLDOX78	0.00447846	0.00373833	1.19799	0.124611
		GbLDOX84A	GaLDOX79	0.00438277	0.00490599	0.893352	0.163533
		GbLDOX85A	GaLDOX146	0.0797701	0.643376	0.123987	21.4459
		GbLDOX85A	GaLDOX80	0.011154	0.029117	0.383075	0.970567
		GbLDOX86A	GaLDOX117	0.473515	2.31771	0.204303	77.2569
		GbLDOX86A	GaLDOX148	0.399663	1.34223	0.297761	44.741
		GbLDOX86A	GaLDOX25	0.453552	2.1351	0.212427	71.17
		GbLDOX86A	GaLDOX81	0	0.00782786	0	0.260929
		GbLDOX90A	GaLDOX160	0.221393	1.05018	0.210815	35.0059
		GbLDOX90A	GaLDOX85	0.0123998	0.0264151	0.469423	0.880502
		GbLDOX91A	GaLDOX146	0.0690887	0.912181	0.0757402	30.406
		GbLDOX91A	GaLDOX86	0	0.00486225	0	0.162075
		GbLDOX93A	GaLDOX45	0.385821	1.60764	0.239992	53.588
		GbLDOX93A	GaLDOX88	0.00260671	0.00441016	0.591071	0.147005
		GbLDOX94A	GaLDOX149	0.242361	2.24066	0.108165	74.6886
		GbLDOX94A	GaLDOX89	0	0.0040761	0	0.13587
		GbLDOX95A	GaLDOX153	0.0501672	0.798615	0.0628177	26.6205
		GbLDOX96A	GaLDOX159	0.161734	0.640673	0.252444	21.3558
		GbLDOX96A	GaLDOX90	0.0036526	0.00436682	0.836444	0.145561
		GbLDOX97A	GaLDOX92	0.102734	0.29229	0.351478	9.743
						0.27892	21.0927

## Sheet: Ga&Gh
	Synonymous and non-synonymous substitutions and tentative divergence time of orthologous 2ODDs between Gossypium arboreum & Gossypium hirsutum
	Seq_1	Seq_2	Ka	Ks	Ka_Ks	MYA	Summary
	GaGA2OX22	GhGA20OX46	0.03235	0.0660545	0.489748	2.20182	Less than 0.5	214
	GaGA2OX6	GhGA20OX46	0.172734	1.16839	0.147839	38.9463	0.5-1.0	35
	GaSRG17	GhSRG21	0.0191093	0.03439	0.555665	1.14633	Greater than 1.0	10
	GaSRG16	GhCODM6	0.0199451	0.0538146	0.370626	1.79382	Total	259
	GaGA2OX20	GhGA20OX20	0.0025707	0.00438598	0.586117	0.146199
	GaGA2OX17	GhGA20OX47	0.163026	0.984889	0.165527	32.8296
	GaGA2OX21	GhGA20OX47	0.00512932	0.0256984	0.199597	0.856615
	GaGA2OX8	GhGA20OX47	0.0895275	0.591011	0.151482	19.7004
	GaGA2OX9	GhGA20OX47	0.129219	1.06987	0.12078	35.6624
	GaGA2OX22	GhGA20OX21	0.00937303	0.00938245	0.998996	0.312748
	GaGA2OX6	GhGA20OX21	0.167494	1.1913	0.140597	39.7102
	GaAOP19	GhAOP35	0.00763446	0.0466532	0.163643	1.55511
	GaAOP6	GhAOP35	0.196278	0.725476	0.270551	24.1825
	GaSRG17	GhSRG10	0.00592245	0.0126898	0.466711	0.422992
	GaGA2OX3	GhGA20OX2	0.00129005	0.00939715	0.137281	0.313238
	GaSRG16	GhSRG11	0.00123216	0.00868002	0.141953	0.289334
	GaGA3OX5	GhGA3OX11	0.0088618	0.0454528	0.194967	1.51509
	GaGA3OX1	GhGA3OX11	0.0841884	0.862353	0.0976264	28.7451
	GaAOP19	GhAOP9	0.00253325	0.0137513	0.184219	0.458378
	GaAOP6	GhAOP9	0.193309	0.724532	0.266805	24.1511
	GaAOP13	GhAOP37	0.308736	1.3856	0.222817	46.1868
	GaAOP15	GhAOP37	0.0164785	0.0755355	0.218156	2.51785
	GaAOP14	GhGA2OX11	0.00789827	0.0455375	0.173445	1.51792
	GaAOP1	GhGA2OX11	0.179031	1.17926	0.151816	39.3088
	GaAOP15	GhAOP12	0.172225	0.549494	0.313425	18.3165
	GaGA3OX5	GhGA3OX6	0	0.00402686	0	0.134229
	GaGA3OX1	GhGA3OX6	0.0779394	0.919661	0.0847479	30.6554
	GaSRG15	GhSRG22	0.0108829	0.0288894	0.376709	0.96298
	GaAOP14	GhGA2OX4	0.00525626	0.00443133	1.18616	0.147711
	GaAOP1	GhGA2OX4	0.191759	1.08804	0.176243	36.2679
	GaSRG14	GhNCS6	0.0128974	0.033308	0.387216	1.11027
	GaSRG8	GhSRG23	0.206576	0.720835	0.286578	24.0278
	GaSRG6	GhLDOX1	0.00489149	0.0131823	0.371064	0.439411
	GaGA2OX3	GhGA20OX26	0.00647812	0.014096	0.459573	0.469865
	GaSRG15	GhSRG12	0.00119964	0.00408025	0.294011	0.136008
	GaGA2OX24	GhGA3OX12	0.020039	0.103211	0.194156	3.44037
	GaSRG14	GhSRG13	0.00348838	0	0	0
	GaSRG8	GhSRG13	0.213294	0.763347	0.279419	25.4449
	GaGA2OX13	GhLDOX5	0.0297545	0.0507404	0.586407	1.69135
	GaSRG2	GhLDOX5	0.103779	0.961763	0.107905	32.0588
	GaGA2OX23	GhGA20OX48	0.0393964	0.0834919	0.471859	2.78306
	GaGA2OX24	GhGA3OX7	0.00795588	0.00482705	1.64819	0.160902
	GaGA2OX14	GhF3H9	0.0364503	0.0516492	0.705728	1.72164
	GaACO33	GhACO28	0.0112808	0.00417538	2.70174	0.139179
	GaACO33	GhACO52	0.0240578	0.0338801	0.710085	1.12934
	GaACO15	GhACO52	0.395502	1.48685	0.266001	49.5615
	GaH6H5	GhH6H7	0.0288794	0.0324988	0.88863	1.08329
	GaH6H5	GhH6H19	0.030922	0.0631222	0.489874	2.10407
	GaACO32	GhACO29	0.00414175	0.00492613	0.840772	0.164204
	GaACO32	GhACO53	0.00831705	0.0505454	0.164546	1.68485
	GaFNS1	GhFNS1	0.0023678	0.0124484	0.190209	0.414947
	GaFNS2	GhFNS1	0.0539283	0.568384	0.09488	18.9461
	GaFNS1	GhFNS3	0.00832351	0.0379294	0.219447	1.26431
	GaFNS2	GhFNS3	0.050146	0.558533	0.0897817	18.6178
	GaAOP20	GhAOP39	0.0679359	0.0880407	0.771642	2.93469
	GaGA2OX12	GhSRG3	0.116544	0.867636	0.134323	28.9212
	GaFNS1	GhFNS4	0.0572485	0.557589	0.102672	18.5863
	GaFNS2	GhFNS4	0.00701828	0.0333736	0.210294	1.11245
	GaFNS1	GhFNS2	0.057313	0.571899	0.100215	19.0633
	GaFNS2	GhFNS2	0.00233463	0.00817447	0.285601	0.272482
	GaGA2OX16	GhIDS3-6	0.00616336	0.0252744	0.243858	0.842481
	GaGA2OX16	GhIDS3-2	0.00245474	0.00417974	0.587296	0.139325
	GaGA2OX25	GhGA20OX49	0.0525959	0.0850004	0.618772	2.83335
	GaGA2OX11	GhGA20OX49	0.12972	0.85243	0.152177	28.4143
	GaGA2OX14	GhGA20OX49	0.184862	0.902167	0.204909	30.0722
	GaGA2OX25	GhGA20OX22	0.00140121	0.0235498	0.0595	0.784994
	GaGA2OX11	GhGA20OX22	0.172498	0.842061	0.204852	28.0687
	GaNCS3	GhNCS4	0.179857	0.425819	0.42238	14.194
	GaNCS3	GhNCS5	0.163055	0.445934	0.365649	14.8645
	GaNCS2	GhNCS5	0.160141	0.653106	0.245199	21.7702
	GaNCS2	GhNCS3	0.161091	0.629779	0.25579	20.9926
	GaLDOX5	GhLDOX6	0.00742734	0.00437638	1.69714	0.145879
	GaLDOX4	GhLDOX6	0.0594116	0.782694	0.0759066	26.0898
	GaGA2OX15	GhF3H5	0.00127307	0.00894865	0.142264	0.298288
	GaGA2OX26	GhGA20OX50	0.00848751	0.0372619	0.22778	1.24206
	GaGA2OX26	GhGA20OX23	0.00242278	0.00405681	0.597213	0.135227
	GaACO34	GhACO54	0.0221096	0.0401299	0.550951	1.33766
	GaGA2OX27	GhGA20OX51	0.00388602	0.0416774	0.0932405	1.38925
	GaGA2OX2	GhGA20OX51	0.0977311	0.641824	0.152271	21.3941
	GaACO34	GhACO30	0.00229314	0	0	0
	GaF6H10	GhF6H5	0.0238571	0.0605639	0.393916	2.0188
	GaGA2OX27	GhGA20OX24	0	0.00904306	0	0.301435
	GaGA2OX2	GhGA20OX24	0.0977993	0.661542	0.147835	22.0514
	GaCODM1	GhCODM7	0.0164471	0.0340363	0.483221	1.13454
	GaF6H13	GhF6H20	0.00602292	0.0124226	0.484834	0.414088
	GaF6H5	GhF6H24	0.059055	0.905669	0.065206	30.189
	GaAOP21	GhGA2OX5	0.0025448	0.0135291	0.188098	0.450971
	GaGA2OX5	GhGA2OX5	0.0924874	0.514706	0.17969	17.1569
	GaAOP21	GhGA2OX12	0.0076678	0.0318471	0.240769	1.06157
	GaGA2OX5	GhGA2OX12	0.0889579	0.498955	0.178288	16.6318
	GaSRG5	GhSRG16	0.0109554	0.0534033	0.205145	1.78011
	GaAOP22	GhAOP41	0.0121995	0.049873	0.244612	1.66243
	GaAOP23	GhAOP17	0.159333	0.604903	0.263402	20.1634
	GaAOP30	GhAOP43	0.00930038	0.128519	0.072366	4.28396
	GaAOP32	GhAOP45	0.019118	0.0818529	0.233566	2.72843
	GaF6H16	GhF6H19	0.0205679	0.108218	0.19006	3.60725
	GaACO25	GhACO1	0.263038	1.29063	0.203805	43.0211
	GaACO3	GhACO1	0.00350468	0.00393186	0.891355	0.131062
	GaSRG6	GhLDOX7	0.0228389	0.05704	0.400402	1.90133
	GaGA2OX12	GhIDS3-3	0.123917	0.897072	0.138135	29.9024
	GaP4H2	GhF3H2	0.0526775	0.129245	0.40758	4.30815
	GaACO25	GhACO32	0.322754	1.54256	0.209233	51.4188
	GaACO33	GhACO32	0.454702	2.20955	0.205789	73.6518
	GaACO3	GhACO32	0.305754	1.59613	0.19156	53.2042
	GaGA2OX1	GhH6H1	0.0041388	0.00566174	0.731012	0.188725
	GaGA2OX1	GhH6H8	0.0141573	0.0436381	0.324424	1.4546
	GaACO8	GhACO5	0.00794183	0.0296335	0.268002	0.987783
	GaACO8	GhACO33	0.0180009	0.0577208	0.311861	1.92403
	GaACO2	GhACO7	0.00145702	0.0106574	0.136715	0.355246
	GaGA2OX26	GhGA20OX28	0.13086	0.586643	0.223066	19.5548
	GaACO10	GhACO35	0.00370257	0.0561572	0.0659322	1.87191
	GaAOP4	GhAOP2	0.00277585	0.0191857	0.144683	0.639523
	GaAOP14	GhGA2OX6	0.197051	1.0007	0.196914	33.3566
	GaAOP1	GhGA2OX6	0.0140812	0.0163198	0.862834	0.543992
	GaAOP3	GhAOP3	0.0604269	0.10412	0.580356	3.47068
	GaAOP2	GhAOP4	0.00136426	0	0	0
	GaAOP14	GhGA2OX1	0.177952	1.12055	0.158808	37.3515
	GaAOP1	GhGA2OX1	0.0257334	0.0127951	2.0112	0.426503
	GaGA2OX2	GhH6H2	0.00371671	0	0	0
	GaGA2OX2	GhH6H9	0.0174935	0.0995148	0.175788	3.31716
	GaACO10	GhACO9	0.00245098	0.0116432	0.210508	0.388106
	GaGA2OX13	GhLDOX8	0.122095	0.917395	0.133088	30.5798
	GaSRG2	GhLDOX8	0.013244	0.0376517	0.351752	1.25506
	GaGA2OX11	GhSRG17	0.0872091	0.566149	0.154039	18.8716
	GaSRG1	GhSRG17	0.00586857	0.0120163	0.488385	0.400543
	GaSRG7	GhIDS3-4	0.0216817	0.0378629	0.572637	1.2621
	GaGA2OX11	GhSRG4	0.0899317	0.58174	0.154591	19.3913
	GaSRG1	GhSRG4	0.00118671	0.00403227	0.294303	0.134409
	GaSRG7	GhSRG5	0.00476854	0.00410117	1.16273	0.136706
	GaLDOX3	GhGA3OX1	0.0222444	0.0093605	2.37642	0.312017
	GaGA2OX18	GhGA20OX29	0.174316	0.499801	0.348771	16.66
	GaGA2OX5	GhGA20OX29	0.0116999	0.0258925	0.451865	0.863085
	GaGA2OX9	GhGA20OX29	0.369407	1.77555	0.208052	59.1849
	GaGA2OX22	GhGA20OX30	0.16844	1.23221	0.136698	41.0737
	GaGA2OX6	GhGA20OX30	0.0243274	0.0429565	0.566325	1.43188
	GaGA2OX18	GhGA20OX5	0.186706	0.48682	0.383521	16.2273
	GaGA2OX5	GhGA20OX5	0.00129171	0	0	0
	GaGA2OX9	GhGA20OX5	0.387043	1.74828	0.221384	58.2762
	GaACO11	GhACO37	0.00534762	0.0347169	0.154035	1.15723
	GaACO12	GhACO37	0.0647433	0.435553	0.148646	14.5184
	GaAOP6	GhAOP7	0.0651821	0.0722026	0.902766	2.40675
	GaGA2OX3	GhCODM1	0.00246457	0.0130912	0.188261	0.436375
	GaGA2OX6	GhGA20OX6	0	0.00845079	0	0.281693
	GaP4H7	GhF3H7	0.0164529	0.0519313	0.31682	1.73104
	GaACO11	GhACO10	0.00400446	0.0048741	0.821579	0.16247
	GaACO12	GhACO10	0.0654252	0.432666	0.151214	14.4222
	GaFLS2	GhFLS4	0.0169665	0.0555595	0.305375	1.85198
	GaGA2OX7	GhGA20OX31	0.00567218	0.0114433	0.495676	0.381444
	GaP4H7	GhF3H3	0.00125418	0.00837998	0.149664	0.279333
	GaGA2OX7	GhGA20OX7	0.00226415	0.00760463	0.297734	0.253488
	GaGA2OX13	GhLDOX2	0.119581	0.891091	0.134196	29.703
	GaSRG2	GhLDOX2	0.00119213	0	0	0
	GaGA2OX5	GhGA2OX7	0.0174483	0.0306767	0.568779	1.02256
	GaSRG14	GhSRG6	0.225866	0.712939	0.316809	23.7646
	GaSRG8	GhSRG6	0.00606799	0.00432902	1.4017	0.144301
	GaGA2OX8	GhGA20OX32	0.00931069	0.0365091	0.255024	1.21697
	GaGA2OX1	GhGA20OX1	0.00275546	0.0129967	0.212012	0.433224
	GaF6H10	GhF6H15	0.140108	0.684776	0.204604	22.8259
	GaGA3OX5	GhGA3OX8	0.0848657	0.908814	0.0933807	30.2938
	GaGA3OX1	GhGA3OX8	0.00484165	0.0192442	0.251591	0.641472
	GaSRG10	GhSRG7	0.0084203	0.0421459	0.199789	1.40486
	GaGA2OX21	GhGA20OX33	0.137013	1.1479	0.11936	38.2633
	GaGA2OX8	GhGA20OX33	0.16609	0.911908	0.182135	30.3969
	GaGA2OX9	GhGA20OX33	0.00636001	0.0360159	0.176589	1.20053
	GaGA3OX2	GhGA3OX9	0.027709	0.0659766	0.419982	2.19922
	GaGA2OX6	GhLDOX10	0.0147244	0.083808	0.175692	2.7936
	GaFLS4	GhGA20OX34	0.00412183	0.0239446	0.172141	0.798152
	GaAOP21	GhGA2OX2	0.0815494	0.483792	0.168563	16.1264
	GaGA2OX5	GhGA2OX2	0.0122215	0.0211945	0.576637	0.706483
	GaGA2OX21	GhGA20OX8	0.0939716	0.563562	0.166746	18.7854
	GaGA2OX8	GhGA20OX8	0.00132363	0	0	0
	GaGA2OX9	GhGA20OX8	0.164409	0.928682	0.177035	30.9561
	GaGA2OX25	GhGA20OX35	0.167434	0.875408	0.191264	29.1803
	GaGA2OX11	GhGA20OX35	0.00530976	0.0585004	0.0907644	1.95001
	GaACO12	GhACO11	0.0013369	0	0	0
	GaGA3OX5	GhGA3OX2	0.0793691	0.919661	0.0863026	30.6554
	GaGA3OX1	GhGA3OX2	0.00120749	0.00380953	0.316965	0.126984
	GaGA2OX23	GhGA20OX37	0.220778	0.703772	0.313706	23.4591
	GaGA2OX12	GhGA20OX37	0.0227097	0.0706635	0.321377	2.35545
	GaDAO1	GhDAO2	0.00584727	0.0402275	0.145355	1.34092
	GaF6H11	GhF6H10	0.211786	0.861467	0.245843	28.7156
	GaF6H4	GhF6H10	0.143448	1.04304	0.137529	34.768
	GaF6H1	GhF6H12	0.0576028	0.430143	0.133915	14.3381
	GaGA3OX2	GhGA3OX3	0.00770307	0.00397747	1.93668	0.132582
	GaACO32	GhACO40	0.0735252	0.621921	0.118223	20.7307
	GaACO14	GhACO40	0.0141496	0.0345959	0.408996	1.1532
	GaFLS4	GhGA20OX10	0.00274537	0.00948629	0.289404	0.31621
	GaACO15	GhACO41	0.0295254	0.0391548	0.754067	1.30516
	GaH6H5	GhH6H11	0.350568	1.50936	0.232263	50.312
	GaACO17	GhH6H11	0.241315	1.0063	0.239804	33.5435
	GaH6H1	GhH6H11	0.239331	1.14342	0.209312	38.1139
	GaGA2OX25	GhGA20OX11	0.176652	0.829897	0.21286	27.6632
	GaGA2OX11	GhGA20OX11	0.00132363	0.00871469	0.151884	0.29049
	GaGA2OX14	GhGA20OX38	0.0248894	0.0622615	0.399756	2.07538
	GaGA2OX23	GhGA20OX12	0.2168	0.659238	0.328865	21.9746
	GaGA2OX12	GhGA20OX12	0.00450875	0.0152386	0.295876	0.507954
	GaACO16	GhACO43	0.00403679	0.0348033	0.115989	1.16011
	GaACO17	GhH6H13	0.00630587	0.0342794	0.183955	1.14265
	GaDAO1	GhDAO1	0.00438064	0.00986045	0.444264	0.328682
	GaGA2OX15	GhF3H8	0.0501782	0.784982	0.0639227	26.1661
	GaACO14	GhACO15	0.011154	0.029117	0.383075	0.970567
	GaACO16	GhACO15	0.057817	0.822742	0.0702735	27.4247
	GaACO18	GhH6H14	0.01392	0.033189	0.419418	1.1063
	GaACO33	GhACO16	0.397417	1.34488	0.295503	44.8294
	GaACO15	GhACO16	0.00231482	0.0117803	0.196498	0.392678
	GaNCS3	GhNCS2	0.169349	0.708831	0.238914	23.6277
	GaNCS2	GhNCS2	0.0159597	0.0356547	0.447618	1.18849
	GaACO19	GhGA2OX8	0.0185746	0.0500812	0.37089	1.66937
	GaGA2OX5	GhGA20OX14	0.356126	1.75166	0.203308	58.3886
	GaGA2OX9	GhGA20OX14	0.00823215	0.0247956	0.332	0.826522
	GaGA2OX14	GhGA20OX15	0.0110119	0.0264151	0.41688	0.880502
	GaACO16	GhACO17	0.00134409	0.00486225	0.276433	0.162075
	GaLDOX5	GhLDOX9	0.0540813	0.771417	0.0701065	25.7139
	GaLDOX4	GhLDOX9	0.00363343	0.0439364	0.0826975	1.46455
	GaACO17	GhH6H4	0.00251625	0.00419875	0.599286	0.139958
	GaGA2OX8	GhH6H15	0.157068	0.925465	0.169718	30.8488
	GaH6H2	GhH6H15	0.12016	0.5073	0.236863	16.91
	GaACO18	GhH6H5	0	0.0040761	0	0.13587
	GaNCS2	GhNCS1	0.0036526	0.00436682	0.836444	0.145561
	GaH6H5	GhH6H17	0.371174	3.10073	0.119705	103.358
	GaACO17	GhH6H17	0.255986	1.19149	0.214846	39.7163
	GaH6H1	GhH6H17	0.25584	1.10293	0.231965	36.7642
	GaACO19	GhGA2OX3	0.0380714	0.0567839	0.670461	1.8928
	GaGA3OX3	GhGA3OX10	0.0168919	0.0683747	0.247049	2.27916
	GaSRG3	GhSRG1	0.00436788	0.00519483	0.840814	0.173161
	GaLDOX5	GhLDOX3	0.0567475	0.77044	0.073656	25.6813
	GaLDOX4	GhLDOX3	0	0.00427656	0	0.142552
	GaH6H1	GhH6H6	0.00258454	0.00898887	0.287526	0.299629
	GaGA2OX15	GhGA20OX39	0.0101975	0.0469974	0.21698	1.56658
	GaF6H5	GhF6H30	0.00840429	0.0126363	0.66509	0.42121
	GaGA2OX16	GhGA20OX40	0.0090533	0.0371977	0.243383	1.23992
	GaGA2OX19	GhGA20OX40	0.0868106	0.428861	0.202421	14.2954
	GaGA3OX3	GhGA3OX5	0.00456796	0	0	0
	GaGA2OX17	GhGA20OX41	0.0107843	0.0180054	0.598948	0.600179
	GaGA2OX15	GhGA20OX16	0.00451809	0.0114506	0.394572	0.381687
	GaAOP13	GhAOP34	0.0116414	0.0652018	0.178544	2.17339
	GaGA2OX18	GhGA20OX42	0.00372903	0.0219154	0.170156	0.730512
	GaGA2OX5	GhGA20OX42	0.190921	0.499022	0.38259	16.6341
	GaGA2OX5	GhGA20OX42	0.190921	0.499022	0.38259	16.6341
	GaSRG4	GhSRG2	0.0108099	0.0165467	0.653298	0.551556
	GaGA2OX27	GhGA20OX25	0.0914838	0.691891	0.132223	23.063
	GaGA2OX2	GhGA20OX25	0.0123313	0.0403738	0.305427	1.34579
	GaACO23	GhACO18	0.0136793	0.0462737	0.295618	1.54246
	GaF6H8	GhF6H16	0.0147637	0.0163606	0.902392	0.545352
	GaGA2OX11	GhIDS3-5	0.016515	0.0369053	0.447496	1.23018
	GaSRG1	GhIDS3-5	0.0838284	0.563845	0.148673	18.7948
	GaGA2OX12	GhLDOX11	0.0134849	0.0284298	0.474322	0.94766
	GaAOP13	GhAOP8	0.00545643	0.0151329	0.360567	0.504431
	GaGA2OX18	GhGA20OX18	0.0012407	0.0130817	0.0948418	0.436058
	GaGA2OX5	GhGA20OX18	0.18726	0.484022	0.386883	16.1341
	GaGA2OX19	GhGA20OX43	0.0103094	0.0276347	0.373061	0.921157
	GaF6H8	GhF6H17	0.0712388	0.0825007	0.863493	2.75002
	GaACO25	GhACO47	0.0146128	0.0375581	0.389072	1.25194
	GaGA2OX19	GhGA20OX19	0.0022792	0.00778722	0.292685	0.259574
	GaACO28	GhACO49	0.0424527	0.0832972	0.509654	2.77657
	GaACO25	GhACO20	0.00427999	0.00353254	1.21159	0.117751
	GaACO3	GhACO20	0.257569	1.26041	0.204353	42.0138
	GaLDOX1	GhF3H1	0.00151726	0	0	0
	GaSRG3	GhSRG14	0.0256723	0.038649	0.664242	1.2883

## Sheet: Gr&Ga
	Synonymous and non-synonymous substitutions and tentative divergence time of orthologous 2ODDs between Gossypium Gossypium raimondii & Gossypium arboreum
	Seq_1	Seq_2	Ka	Ks	Ka_Ks	MYA	Summary
	GrGA3OX4	GaGA3OX3	0.0156821	0.0419103	0.374182	1.39701	Less than 0.5	127
	GrGA20OX1	GaGA2OX15	0.0113392	0.0633413	0.179017	2.11138	0.5-1.0	18
	GrGA20OX3	GaGA2OX17	0.0134472	0.0271933	0.494506	0.906444	Greater than 1.0	1
	GrAOP4	GaAOP13	0.0123347	0.0624277	0.197583	2.08092	Total	146
	GrGA20OX11	GaGA2OX18	0.175868	0.500845	0.351142	16.6948
	GrGA20OX4	GaGA2OX18	0.0062241	0.0263957	0.2358	0.879856
	GrF6H10	GaF6H8	0.0160039	0.0205211	0.779874	0.684037
	GrIDS3-1	GaGA2OX11	0.0165198	0.0495707	0.333258	1.65236
	GrGA20OX5	GaGA2OX19	0.012615	0.0276711	0.45589	0.922371
	GrSRG8	GaGA2OX12	0.123904	0.897651	0.138031	29.9217
	GrSRG10	GaGA2OX12	0.00855494	0.0284106	0.301118	0.947019
	GrACO14	GaACO25	0.320762	1.54931	0.207035	51.6437
	GrACO24	GaACO25	0.00935138	0.0433476	0.21573	1.44492
	GrACO27	GaACO28	0.0412308	0.097123	0.424522	3.23743
	GrGA20OX6	GaGA2OX20	0.0130042	0.0495676	0.262353	1.65225
	GrGA20OX19	GaGA3OX5	0.0848657	0.882005	0.096219	29.4002
	GrAOP2	GaAOP15	0.296393	0.955013	0.310355	31.8338
	GrAOP4	GaAOP15	0.315194	1.37354	0.229475	45.7847
	GrAOP8	GaAOP19	0.193999	0.761423	0.254785	25.3808
	GrGA20OX18	GaGA2OX21	0.0924299	0.546159	0.169236	18.2053
	GrGA20OX20	GaGA2OX21	0.135927	1.10633	0.122863	36.8778
	GrGA20OX3	GaGA2OX21	0.167694	0.990755	0.169259	33.0252
	GrGA20OX12	GaGA2OX22	0.168605	1.17605	0.143365	39.2017
	GrF6H11	GaF6H9	0.0227721	0.0887422	0.25661	2.95807
	GrFNS2	GaFNS1	0.00832186	0.0293539	0.283501	0.978462
	GrFNS3	GaFNS1	0.0572719	0.539342	0.106189	17.9781
	GrACO31	GaACO32	0.00971	0.0453729	0.214004	1.51243
	GrACO4	GaACO32	0.0735433	0.587749	0.125127	19.5916
	GrACO10	GaACO32	0.0750807	0.900716	0.0833567	30.0239
	GrACO2	GaACO32	0.082565	0.590365	0.139854	19.6788
	GrH6H10	GaH6H5	0.0322797	0.0630979	0.511581	2.10326
	GrH6H1	GaH6H5	0.331657	1.45184	0.228439	48.3947
	GrH6H5	GaH6H5	0.360581	1.31314	0.274595	43.7712
	GrH6H8	GaH6H5	0.364393	2.93727	0.124058	97.909
	GrACO30	GaACO33	0.0253402	0.0295813	0.856631	0.986043
	GrACO5	GaACO33	0.391568	1.43124	0.273587	47.7079
	GrFLS2	GaGA2OX14	0.0378348	0.0561631	0.67366	1.8721
	GrGA20OX8	GaGA2OX23	0.0334196	0.07806	0.428127	2.602
	GrGA20OX7	GaGA2OX24	0.020039	0.0814013	0.246176	2.71338
	GrF3H	GaGA2OX15	0.00960525	0.0434242	0.221196	1.44747
	GrFNS1	GaGA2OX15	0.0501782	0.810382	0.0619192	27.0127
	GrLDOX3	GaLDOX5	0.0293006	0.0643251	0.455508	2.14417
	GrLDOX1	GaLDOX5	0.0547907	0.76151	0.07195	25.3837
	GrNCS2	GaNCS3	0.176295	0.41116	0.428774	13.7053
	GrNCS1	GaNCS3	0.166285	0.718745	0.231355	23.9582
	GrAOP1	GaAOP2	0.00892051	0.0373211	0.23902	1.24404
	GrGA20OX9	GaGA2OX25	0.0510499	0.0849299	0.601083	2.831
	GrSRG11	GaGA2OX16	0.00492259	0.038347	0.12837	1.27823
	GrFNS2	GaFNS2	0.0514015	0.533584	0.0963325	17.7861
	GrFNS3	GaFNS2	0.00702102	0.0333272	0.210669	1.11091
	GrGA20OX24	GaGA2OX26	0.00726911	0.0372619	0.195082	1.24206
	GrACO38	GaACO34	0.023278	0.0443529	0.524836	1.47843
	GrGA20OX26	GaGA2OX27	0.00258956	0.0416131	0.0622293	1.3871
	GrAOP2	GaAOP3	0.0795097	0.102717	0.774068	3.42389
	GrF6H13	GaF6H10	0.0263052	0.0695686	0.378119	2.31895
	GrCODM3	GaCODM1	0.0152632	0.0471752	0.323543	1.57251
	GrF6H18	GaAOP21	0.00895151	0.0365369	0.244999	1.2179
	GrAOP17	GaAOP22	0.0121995	0.0447338	0.272714	1.49113
	GrAOP18	GaAOP23	0.0368378	0.102003	0.361145	3.40009
	GrAOP19	GaAOP24	0.0214804	0.232076	0.0925574	7.73588
	GrAOP30	GaAOP28	0.092785	0.438022	0.211827	14.6007
	GrAOP31	GaAOP32	0.0204884	0.0713005	0.287353	2.37668
	GrF6H19	GaF6H16	0.0218021	0.0988553	0.220546	3.29518
	GrSRG8	GaAOP36	0.0172368	0.0497248	0.346645	1.65749
	GrSRG10	GaAOP36	0.12224	0.831997	0.146924	27.7332
	GrACO2	GaACO35	0.00973588	0.0927424	0.104978	3.09141
	GrACO23	GaACO38	0.0150428	0.0508131	0.296042	1.69377
	GrSRG7	GaSRG6	0.00857327	0.035801	0.23947	1.19337
	GrSRG9	GaLDOX3	0.386058	1.47593	0.26157	49.1975
	GrGA3OX1	GaGA2OX6	0.361871	2.22489	0.162647	74.163
	GrGA20OX3	GaGA2OX8	0.166776	0.981838	0.169861	32.7279
	GrDAO1	GaDAO1	0.00438331	0.0505454	0.0867201	1.68485
	GrACO31	GaACO14	0.0768177	0.648457	0.118462	21.6152
	GrACO4	GaACO14	0.0141531	0.0566561	0.249807	1.88854
	GrACO10	GaACO14	0.0692978	0.747771	0.0926725	24.9257
	GrACO30	GaACO15	0.393103	1.54808	0.253929	51.6028
	GrACO5	GaACO15	0.0139878	0.0238037	0.587632	0.793455
	GrH6H5	GaGA2OX8	0.261645	0.976502	0.267942	32.5501
	GrGA3OX2	GaGA2OX14	0.0193537	0.0729227	0.2654	2.43076
	GrACO10	GaACO16	0.00538662	0.0348177	0.154709	1.16059
	GrH6H5	GaACO17	0.00377755	0.0255525	0.147835	0.85175
	GrF6H6	GaACO18	0.0113722	0.0374168	0.303934	1.24723
	GrNCS2	GaNCS2	0.166064	0.60068	0.27646	20.0227
	GrNCS1	GaNCS2	0.018453	0.0401732	0.459336	1.33911
	GrGA3OX3	GaACO19	0.0797633	0.318561	0.250386	10.6187
	GrLDOX3	GaLDOX4	0.079956	0.731964	0.109235	24.3988
	GrLDOX1	GaLDOX4	0.00607045	0.0438081	0.138569	1.46027
	GrH6H2	GaH6H1	0.254506	1.15953	0.21949	38.651
	GrH6H6	GaH6H1	0.241698	1.23614	0.195526	41.2047
	GrH6H1	GaH6H2	0.17116	1.06372	0.160907	35.4573
	GrH6H7	GaH6H2	0.0927334	0.434995	0.213183	14.4998
	GaGA2OX11	GrGA20OX9	0.12817	0.851295	0.150559	28.3765
	GaLDOX3	GrGA20OX10	0.0596848	0.0526275	1.1341	1.75425
	GaGA2OX5	GrGA20OX11	0.0130056	0.0259298	0.50157	0.864328
	GaAOP6	GrAOP8	0.00414461	0.0295362	0.140323	0.984541
	GaGA2OX6	GrGA20OX12	0.024349	0.0428164	0.568685	1.42721
	GaACO11	GrACO32	0.00267023	0.019609	0.136174	0.653632
	GaACO12	GrACO32	0.0633199	0.409251	0.154721	13.6417
	GaP4H7	GrGA20OX13	0.0164529	0.0430225	0.382425	1.43408
	GaFLS2	GrFLS3	0.0116974	0.0508866	0.229872	1.69622
	GaGA2OX7	GrGA20OX14	0.00567218	0.023064	0.245933	0.768799
	GaSRG1	GrGA20OX15	0.0082265	0.0325144	0.253011	1.08381
	GaAOP11	GrAOP9	0.0355139	0.0756237	0.469613	2.52079
	GaSRG10	GrSRG13	0.0278495	0.0819135	0.339986	2.73045
	GaSRG12	GrSRG16	0.0241572	0.056528	0.427349	1.88427
	GaGA2OX5	GrGA20OX17	0.0213907	0.0354536	0.603342	1.18179
	GaGA2OX8	GrGA20OX18	0.00663868	0.0318471	0.208455	1.06157
	GaGA2OX9	GrGA20OX18	0.162692	0.980015	0.16601	32.6672
	GaACO12	GrACO33	0.0202578	0.065754	0.308085	2.1918
	GaGA3OX1	GrGA20OX19	0.00484165	0.0310322	0.15602	1.03441
	GaGA2OX8	GrGA20OX20	0.165188	0.937925	0.176121	31.2642
	GaGA2OX9	GrGA20OX20	0.00635732	0.0178182	0.356788	0.59394
	GaGA2OX22	GrGA20OX21	0.03235	0.0611384	0.529128	2.03795
	GaGA2OX6	GrGA20OX21	0.172734	1.14653	0.150658	38.2177
	GaSRG17	GrSRG18	0.0191093	0.0432396	0.44194	1.44132
	GaSRG16	GrSRG19	0.0186926	0.0490881	0.380796	1.63627
	GaGA2OX17	GrGA20OX22	0.164276	0.976341	0.168257	32.5447
	GaGA2OX21	GrGA20OX22	0.00512549	0.00848966	0.603733	0.282989
	GaGA2OX8	GrGA20OX22	0.0924407	0.555121	0.166524	18.504
	GaAOP19	GrAOP13	0.00508207	0.0466169	0.109018	1.5539
	GaAOP6	GrAOP13	0.192745	0.737303	0.261419	24.5768
	GaGA3OX5	GrGA20OX23	0.00504893	0.0370319	0.13634	1.2344
	GaGA3OX1	GrGA20OX23	0.0800845	0.840475	0.0952848	28.0158
	GaAOP13	GrAOP14	0.309508	1.44476	0.214228	48.1587
	GaAOP15	GrAOP14	0.0164672	0.0704329	0.2338	2.34776
	GaAOP14	GrP4H12	0.0118827	0.0549235	0.216351	1.83078
	GaSRG15	GrSRG20	0.0060205	0.0289891	0.207681	0.966304
	GaSRG14	GrSRG21	0.0116734	0.0358277	0.32582	1.19426
	GaSRG8	GrSRG21	0.205681	0.728568	0.282309	24.2856
	GaGA2OX13	GrLDOX4	0.0423857	0.0744067	0.56965	2.48022
	GaFLS1	GrFLS4	0.0505679	0.36595	0.138183	12.1983
	GaNCS1	GrNCS4	0.0365365	0.0595241	0.613811	1.98414
	GaSRG8	GrSRG22	0.219875	0.805866	0.272843	26.8622
	GaSRG2	GrLDOX5	0.013244	0.0419543	0.315678	1.39848
	GaSRG7	GrSRG24	0.0216992	0.024959	0.869393	0.831966
	GaACO2	GrACO37	0.00878273	0.043609	0.201397	1.45363
	GaF6H5	GrF6H15	0.0596835	0.728376	0.0819406	24.2792
	GaSRG3	GrSRG2	0.0374126	0.0606271	0.617094	2.0209
	GaGA2OX3	GrGA3OX1	0.00517801	0.0188541	0.274636	0.62847
	GaAOP1	GrAOP3	0.0284575	0.0406958	0.699274	1.35653
	GaP4H2	GrLDOX2	0.0367348	0.0770896	0.476521	2.56965
	GaACO8	GrACO16	0.0193516	0.0577208	0.335262	1.92403
	GaACO9	GrACO17	0.0133172	0.0560485	0.237602	1.86828
	GaACO10	GrACO18	0.00617987	0.0479045	0.129004	1.59682
	GaGA2OX5	GrGA20OX4	0.18976	0.505265	0.375565	16.8422
	GaACO3	GrACO24	0.258031	1.13668	0.227004	37.8893

## Sheet: Gb&Gh
	Synonymous and non-synonymous substitutions and tentative divergence time of orthologous 2ODDs between Gossypium barbadense & Gossypium hirsutum
	Seq_1	Seq_2	Ka	Ks	Ka_Ks	MYA	Summary
	GbACO56	GhACO25	0.048153	0.103957	0.463201	3.46524	Less than 0.5	459
	GbACO31	GhACO25	0.0450806	0.116828	0.385873	3.89425	0.5-1.0	55
	GbGA20X49	GhGA20OX46	0.00128191	0.00459595	0.278922	0.153198	Greater than 1.0	12
	GbGA20X20	GhGA20OX46	0.0194922	0.0373764	0.52151	1.24588	Total	526
	GbGA20X3	GhGA20OX46	0.338376	3.08128	0.109817	102.709
	GbGA20X33	GhGA20OX46	0.153889	1.11828	0.137612	37.2759
	GbGA20X6	GhGA20OX46	0.150632	1.14085	0.132034	38.0284
	GbSRG28	GhSRG21	0.00117971	0	0	0
	GbSRG18	GhCODM6	0.0199451	0.0445731	0.447469	1.48577
	GbGA20X48	GhGA20OX20	0.0557878	0.0940656	0.593073	3.13552
	GbGA20X50	GhGA20OX47	0.00128342	0.0170583	0.0752374	0.56861
	GbGA20X21	GhGA20OX47	0.00903043	0.0257352	0.350898	0.85784
	GbGA20X35	GhGA20OX47	0.0894856	0.602187	0.148601	20.0729
	GbGA20X36	GhGA20OX47	0.134014	1.12443	0.119184	37.4809
	GbGA20X8	GhGA20OX47	0.0924516	0.593011	0.155902	19.767
	GbGA20X9	GhGA20OX47	0.132217	1.07244	0.123286	35.748
	GbGA20X45	GhGA20OX47	0.163149	0.980335	0.166421	32.6778
	GbGA20X49	GhGA20OX21	0.0201616	0.0301665	0.668345	1.00555
	GbGA20X20	GhGA20OX21	0.00257511	0.00453859	0.567381	0.151286
	GbGA20X33	GhGA20OX21	0.155507	1.10232	0.141072	36.744
	GbGA20X6	GhGA20OX21	0.152235	1.12422	0.135414	37.474
	GbAOP50	GhAOP35	0	0.00481543	0	0.160514
	GbAOP17	GhAOP35	0.0109704	0.0395968	0.277052	1.31989
	GbAOP45	GhAOP35	0.212161	0.788319	0.269131	26.2773
	GbAOP13	GhAOP35	0.198155	0.723999	0.273694	24.1333
	GbSRG28	GhSRG10	0.0166955	0.0213007	0.783802	0.710023
	GbGA20X30	GhGA20OX2	0.00778049	0.0236426	0.329087	0.788087
	GbGA20X3	GhGA20OX2	0.00387848	0.00938245	0.413376	0.312748
	GbSRG18	GhSRG11	0.00123216	0	0	0
	GbGA3X20	GhGA3OX11	0.00238379	0	0	0
	GbGA3X14	GhGA3OX11	0.0114059	0.0412901	0.276237	1.37634
	GbGA3X17	GhGA3OX11	0.0907821	0.864896	0.104963	28.8299
	GbGA3X7	GhGA3OX11	0.0841884	0.874574	0.0962623	29.1525
	GbAOP50	GhAOP9	0.0109704	0.0446967	0.24544	1.48989
	GbAOP17	GhAOP9	0	0.00974831	0	0.324944
	GbAOP45	GhAOP9	0.209241	0.787616	0.265664	26.2539
	GbAOP13	GhAOP9	0.195175	0.723053	0.269932	24.1018
	GbAOP51	GhAOP37	0	0.00480002	0	0.160001
	GbAOP20	GhAOP37	0.171341	0.488007	0.351103	16.2669
	GbAOP49	GhAOP37	0.324017	1.49487	0.216753	49.8289
	GbAOP53	GhAOP11	0.00731713	0.0546801	0.133817	1.82267
	GbP4H25	GhGA2OX11	0.00131062	0.00888899	0.147443	0.2963
	GbP4H8	GhGA2OX11	0.0112139	0.0431938	0.259619	1.43979
	GbGA2X2	GhGA2OX11	0.170416	1.19597	0.142492	39.8656
	GbAOP5	GhGA2OX11	0.240404	1.32347	0.181647	44.1155
	GbAOP51	GhAOP12	0.169706	0.505343	0.335823	16.8448
	GbAOP20	GhAOP12	0.00137174	0	0	0
	GbGA3X20	GhGA3OX6	0.00885806	0.0412617	0.21468	1.37539
	GbGA3X14	GhGA3OX6	0.00251837	0	0	0
	GbGA3X17	GhGA3OX6	0.0863085	0.922586	0.0935507	30.7529
	GbGA3X7	GhGA3OX6	0.0793691	0.933631	0.0850112	31.121
	GbSRG29	GhSRG22	0.00723915	0	0	0
	GbSRG19	GhSRG22	0.0121007	0.0331202	0.365356	1.10401
	GbP4H25	GhGA2OX4	0.0145443	0.0502471	0.289456	1.6749
	GbP4H8	GhGA2OX4	0.00525626	0.00888899	0.591323	0.2963
	GbGA2X2	GhGA2OX4	0.182944	1.12248	0.162982	37.4161
	GbAOP5	GhGA2OX4	0.239934	1.16915	0.205222	38.9715
	GbSRG30	GhNCS6	0.00284293	0	0	0
	GbSRG20	GhNCS6	0.0100168	0.0332464	0.301291	1.10821
	GbSRG7	GhSRG23	0.215551	0.6882	0.31321	22.94
	GbGA2X17	GhLDOX12	0.00241303	0.00396564	0.608485	0.132188
	GbP4H11	GhLDOX12	0.0379789	0.077161	0.492203	2.57203
	GbSRG24	GhLDOX1	0.00857502	0.044991	0.190594	1.4997
	GbSRG4	GhLDOX1	0	0.00437001	0	0.145667
	GbGA20X30	GhGA20OX26	0.00258677	0.00933864	0.276996	0.311288
	GbGA20X3	GhGA20OX26	0.00908905	0.0140739	0.645809	0.46913
	GbSRG29	GhSRG12	0.00965323	0.0248042	0.389177	0.826806
	GbSRG19	GhSRG12	0	0.00818562	0	0.272854
	GbGA20X51	GhGA3OX12	0.00263911	0.0097325	0.271164	0.324417
	GbGA20X22	GhGA3OX12	0.019371	0.100277	0.193174	3.34258
	GbSRG30	GhSRG13	0.00815859	0.0449236	0.18161	1.49745
	GbSRG7	GhSRG13	0.221305	0.721482	0.306737	24.0494
	GbGA2X17	GhLDOX5	0.018262	0.0450494	0.405378	1.50165
	GbP4H11	GhLDOX5	0.020758	0.036307	0.571736	1.21023
	GbGA2X5	GhLDOX5	0.104679	1.01647	0.102983	33.8825
	GbAOP15	GhLDOX5	0.103768	0.962422	0.10782	32.0807
	GbGA20X52	GhGA20OX48	0	0.00475437	0	0.158479
	GbGA20X23	GhGA20OX48	0.0659041	0.130663	0.504382	4.35544
	GbGA20X51	GhGA3OX7	0.0247873	0.100536	0.246551	3.35121
	GbGA20X22	GhGA3OX7	0.00264376	0	0	0
	GbP4H13	GhF3H9	0.0156478	0.0334984	0.467121	1.11661
	GbACO59	GhACO28	0.0231514	0.0285846	0.809925	0.95282
	GbACO34	GhACO28	0.00480915	0.00403362	1.19227	0.134454
	GbACO59	GhACO52	0.0036141	0	0	0
	GbACO34	GhACO52	0.0194559	0.0327139	0.594731	1.09046
	GbACO49	GhACO52	0.380022	1.61609	0.235149	53.8698
	GbACO21	GhACO52	0.395502	1.51675	0.260756	50.5583
	GbH6H17	GhH6H7	0.0115969	0.0312197	0.371462	1.04066
	GbH6H6	GhH6H7	0.00127932	0	0	0
	GbH6H6	GhH6H19	0.0128994	0.0311965	0.413488	1.03988
	GbACO60	GhACO29	0.00970551	0.0454493	0.213546	1.51498
	GbACO35	GhACO29	0.00137804	0	0	0
	GbACO35	GhACO53	0.00831705	0.0453348	0.183458	1.51116
	GbFNS3	GhFNS1	0.0059371	0.0465923	0.127427	1.55308
	GbFNS4	GhFNS1	0.0538677	0.571605	0.0942394	19.0535
	GbFNS1	GhFNS1	0.00355451	0.0166442	0.213558	0.554808
	GbFNS2	GhFNS1	0.0532932	0.57278	0.093043	19.0927
	GbFNS3	GhFNS3	0	0.00411242	0	0.137081
	GbFNS4	GhFNS3	0.0500898	0.56167	0.0891802	18.7223
	GbFNS1	GhFNS3	0.00952016	0.0422647	0.225251	1.40882
	GbFNS2	GhFNS3	0.0495139	0.562865	0.0879676	18.7622
	GbAOP23	GhAOP39	0.0179898	0.080076	0.224659	2.6692
	GbP4H22	GhSRG3	0.125819	0.839111	0.149943	27.9704
	GbGA3X13	GhSRG3	0.116544	0.867636	0.134323	28.9212
	GbSRG25	GhSRG3	0.0172298	0.0370319	0.465269	1.2344
	GbSRG5	GhSRG3	0.00244225	0.00801879	0.304566	0.267293
	GbF6H29	GhF6H6	0.0344402	0.0730758	0.471294	2.43586
	GbF6H12	GhF6H6	0.0103819	0.0311965	0.332791	1.03988
	GbFNS3	GhFNS4	0.0500898	0.553012	0.0905764	18.4337
	GbFNS1	GhFNS4	0.0576735	0.554701	0.103972	18.49
	GbFNS2	GhFNS4	0.005844	0.0419543	0.139294	1.39848
	GbFNS3	GhFNS2	0.050146	0.567222	0.0884063	18.9074
	GbFNS4	GhFNS2	0.00701828	0.0419543	0.167284	1.39848
	GbFNS1	GhFNS2	0.0577385	0.568967	0.10148	18.9656
	GbFNS2	GhFNS2	0.00116641	0.00817447	0.142689	0.272482
	GbGA2X19	GhIDS3-6	0	0.0124743	0	0.41581
	GbGA3X15	GhIDS3-6	0.00740214	0.0295709	0.250318	0.985696
	GbGA2X19	GhIDS3-2	0.00863852	0.033952	0.254433	1.13173
	GbGA3X15	GhIDS3-2	0.00122637	0.0083829	0.146294	0.27943
	GbGA20X53	GhGA20OX49	0.00257401	0.0125177	0.20563	0.417256
	GbGA20X24	GhGA20OX49	0.0261835	0.0600106	0.436315	2.00035
	GbGA20X38	GhGA20OX49	0.125525	0.884774	0.141873	29.4925
	GbGA20X42	GhGA20OX49	0.165093	0.883612	0.186839	29.4537
	GbGA20X11	GhGA20OX49	0.134758	0.870749	0.154761	29.025
	GbGA20X14	GhGA20OX49	0.194066	0.917341	0.211553	30.578
	GbGA20X53	GhGA20OX22	0.0492575	0.067367	0.731182	2.24557
	GbGA20X24	GhGA20OX22	0.0425432	0.0451412	0.942449	1.50471
	GbGA20X38	GhGA20OX22	0.166244	0.863037	0.192627	28.7679
	GbGA20X11	GhGA20OX22	0.176885	0.847985	0.208595	28.2662
	GbNCS10	GhNCS4	0.00716709	0	0	0
	GbNCS5	GhNCS4	0.0232838	0.071059	0.327669	2.36863
	GbNCS10	GhNCS5	0.0266157	0.0702541	0.378849	2.3418
	GbNCS5	GhNCS5	0.00120737	0	0	0
	GbNCS9	GhNCS5	0.155527	0.695773	0.223532	23.1924
	GbNCS1	GhNCS5	0.158642	0.642552	0.246894	21.4184
	GbNCS9	GhNCS3	0.153429	0.670485	0.228833	22.3495
	GbNCS1	GhNCS3	0.159578	0.619709	0.257505	20.657
	GbLDOX1	GhLDOX6	0.0587071	0.755257	0.0777313	25.1752
	GbLDOX5	GhLDOX6	0.0279784	0.100149	0.279369	3.33828
	GbLDOX2	GhLDOX6	0.00618688	0	0	0
	GbLDOX4	GhLDOX6	0.0567354	0.771417	0.073547	25.7139
	GbGA2X20	GhF3H5	0.0076678	0.0412003	0.18611	1.37334
	GbGA3X16	GhF3H5	0.00127307	0.0134633	0.0945586	0.448778
	GbGA2X15	GhF3H5	0.0515451	0.784982	0.065664	26.1661
	GbSRG17	GhF3H5	0.0501451	0.775572	0.0646556	25.8524
	GbGA20X54	GhGA20OX50	0.00240964	0	0	0
	GbGA20X26	GhGA20OX50	0.00847296	0.0328145	0.258207	1.09382
	GbGA20X31	GhGA20OX50	0.130625	0.616348	0.211934	20.5449
	GbGA20X4	GhGA20OX50	0.139627	0.617366	0.226166	20.5789
	GbGA20X29	GhGA20OX3	0.0123366	0.050118	0.246151	1.6706
	GbGA20X2	GhGA20OX3	0.00129032	0.0046154	0.279569	0.153847
	GbGA2X21	GhF3H11	0.0356278	0.0202072	1.76312	0.673575
	GbGA2X22	GhF3H11	0.00239235	0	0	0
	GbGA20X54	GhGA20OX23	0.00362867	0.0329384	0.110165	1.09795
	GbGA20X26	GhGA20OX23	0.00241279	0	0	0
	GbGA20X31	GhGA20OX23	0.127396	0.574345	0.221811	19.1448
	GbGA20X4	GhGA20OX23	0.136394	0.575264	0.237098	19.1755
	GbACO61	GhACO54	0.00230194	0.00388854	0.591981	0.129618
	GbACO36	GhACO54	0.0209255	0.0401568	0.521095	1.33856
	GbGA2X21	GhF3H6	0.0676049	0.0989431	0.68327	3.2981
	GbGA20X29	GhGA20OX51	0.092938	0.681124	0.136448	22.7041
	GbGA20X2	GhGA20OX51	0.0977311	0.652836	0.149702	21.7612
	GbGA20X55	GhGA20OX51	0.00518361	0.00907727	0.571054	0.302576
	GbGA20X27	GhGA20OX51	0.00388602	0.0464545	0.0836522	1.54848
	GbACO61	GhACO30	0.0244896	0.0441747	0.554381	1.47249
	GbACO36	GhACO30	0.00114548	0	0	0
	GbF6H30	GhF6H5	0.00117486	0	0	0
	GbF6H13	GhF6H5	0.0142255	0.0454528	0.312972	1.51509
	GbF6H1	GhF6H5	0.126948	0.685853	0.185095	22.8618
	GbF6H20	GhF6H5	0.124924	0.700149	0.178425	23.3383
	GbGA20X29	GhGA20OX24	0.0930025	0.701896	0.132502	23.3965
	GbGA20X2	GhGA20OX24	0.0977993	0.672824	0.145356	22.4275
	GbGA20X55	GhGA20OX24	0.00714137	0.0488166	0.14629	1.62722
	GbGA20X27	GhGA20OX24	0	0.0045079	0	0.150263
	GbCODM6	GhCODM7	0.00233418	0	0	0
	GbCODM3	GhCODM7	0.0164471	0.0296963	0.553841	0.989878
	GbF6H31	GhF6H20	0.0231138	0.115828	0.199553	3.86093
	GbF6H15	GhF6H20	0.0318188	0.155274	0.204921	5.17578
	GbF6H8	GhF6H24	0.0577566	0.865637	0.0667216	28.8546
	GbF6H31	GhF6H26	0.0072181	0.0469403	0.153772	1.56468
	GbF6H15	GhF6H26	0.0206386	0.125713	0.164172	4.19045
	GbF6H26	GhF6H25	0.055834	0.783518	0.0712606	26.1173
	GbGA2X25	GhGA2OX5	0.00508746	0.0410905	0.123811	1.36968
	GbAOP25	GhGA2OX5	0.0012677	0.00896202	0.141452	0.298734
	GbGA2X10	GhGA2OX5	0.0821275	0.499712	0.16435	16.6571
	GbGA3X6	GhGA2OX5	0.0807793	0.512268	0.15769	17.0756
	GbGA2X25	GhGA2OX12	0	0.00444117	0	0.148039
	GbAOP25	GhGA2OX12	0.00636609	0.0363845	0.174967	1.21282
	GbGA2X10	GhGA2OX12	0.0786864	0.493023	0.1596	16.4341
	GbGA3X6	GhGA2OX12	0.0785643	0.50539	0.155453	16.8463
	GbSRG23	GhSRG16	0.00458498	0	0	0
	GbSRG3	GhSRG16	0.0121156	0.0446307	0.271464	1.48769
	GbAOP56	GhAOP41	0.00471806	0.00242131	1.94856	0.0807103
	GbAOP26	GhAOP41	0.0121968	0.0499145	0.244353	1.66382
	GbAOP57	GhAOP17	0.162798	0.514251	0.316574	17.1417
	GbAOP27	GhAOP17	0.161896	0.559159	0.289536	18.6386
	GbAOP63	GhAOP43	0.00662695	0.0489171	0.135473	1.63057
	GbAOP36	GhAOP43	0.00796115	0.106598	0.0746839	3.55327
	GbAOP60	GhAOP20	0.140273	0.477608	0.2937	15.9203
	GbAOP34	GhAOP20	0.10283	0.454519	0.226239	15.1506
	GbAOP65	GhAOP45	0.00654169	0.014196	0.460812	0.4732
	GbAOP39	GhAOP45	0.0156753	0.0630623	0.248568	2.10208
	GbAOP39	GhAOP22	0.0129255	0.0321301	0.402286	1.071
	GbAOP56	GhAOP23	0.00878883	0.0422122	0.208206	1.40707
	GbAOP26	GhAOP23	0.00811184	0.024512	0.330934	0.817066
	GbAOP57	GhAOP24	0.016972	0.0952866	0.178115	3.17622
	GbAOP27	GhAOP24	0.00517913	0.0142861	0.362528	0.476205
	GbF6H36	GhF6H19	0.00238925	0.0122161	0.195582	0.407203
	GbF6H19	GhF6H19	0.0230298	0.112807	0.204152	3.76023
	GbAOP58	GhAOP25	0.0423658	0.448243	0.0945153	14.9414
	GbAOP28	GhAOP25	0.0039938	0	0	0
	GbACO54	GhACO1	0.260613	1.22371	0.212971	40.7902
	GbACO28	GhACO1	0.260936	1.25058	0.208651	41.6861
	GbACO53	GhACO1	0.392848	2.92709	0.134211	97.5698
	GbSRG24	GhLDOX7	0.0153474	0.0200755	0.764481	0.669185
	GbSRG4	GhLDOX7	0.020334	0.0666084	0.305276	2.22028
	GbF6H36	GhF6H18	0.0211654	0.0953664	0.221938	3.17888
	GbF6H19	GhF6H18	0.00655599	0	0	0
	GbP4H22	GhIDS3-3	0.13254	0.861004	0.153937	28.7001
	GbP4H22	GhIDS3-3	0.13254	0.861004	0.153937	28.7001
	GbGA3X13	GhIDS3-3	0.123917	0.897072	0.138135	29.9024
	GbSRG25	GhIDS3-3	0.00365446	0.0204303	0.178875	0.681009
	GbSRG5	GhIDS3-3	0.0184909	0.0582615	0.317378	1.94205
	GbGA20X1	GhGA20OX27	0.0279492	0.0679197	0.411504	2.26399
	GbGA20X28	GhGA20OX27	0.00134862	0.00430726	0.313103	0.143575
	GbSRG26	GhF3H2	0.0671316	0.06855	0.979308	2.285
	GbACO54	GhACO32	0.311877	1.63783	0.19042	54.5944
	GbACO27	GhACO32	0.378691	2.14066	0.176904	71.3554
	GbACO28	GhACO32	0.32752	1.49154	0.219585	49.7182
	GbACO59	GhACO32	0.451306	3.16954	0.142389	105.651
	GbACO34	GhACO32	0.448327	2.71294	0.165255	90.4314
	GbACO38	GhACO32	0.00235479	0	0	0
	GbGA3X1	GhH6H1	0.00330989	0.00565774	0.585021	0.188591
	GbH6H7	GhH6H1	0.0141582	0.0376618	0.375931	1.25539
	GbGA3X1	GhH6H8	0.0150015	0.0436064	0.344022	1.45355
	GbH6H7	GhH6H8	0.00247763	0.00568454	0.435855	0.189485
	GbACO40	GhACO5	0.0159722	0.0871286	0.183318	2.90429
	GbACO11	GhACO5	0.00264027	0.024532	0.107625	0.817734
	GbACO40	GhACO33	0.00264027	0.019561	0.134976	0.652034
	GbACO11	GhACO33	0.0133041	0.0497695	0.267315	1.65898
	GbACO44	GhACO33	0.143014	0.822689	0.173838	27.423
	GbACO13	GhACO33	0.151596	0.777184	0.195058	25.9061
	GbACO44	GhACO6	0.0943749	0.822046	0.114805	27.4015
	GbACO13	GhACO6	0.0999858	0.75512	0.13241	25.1707
	GbACO44	GhACO7	0.00846669	0.0312003	0.271365	1.04001
	GbACO13	GhACO7	0	0.0102478	0	0.341594
	GbGA20X54	GhGA20OX28	0.127632	0.616348	0.207078	20.5449
	GbGA20X26	GhGA20OX28	0.130025	0.580128	0.224131	19.3376
	GbGA20X4	GhGA20OX28	0.0190668	0.0392674	0.485563	1.30891
	GbACO42	GhACO35	0	0.00387598	0	0.129199
	GbACO15	GhACO35	0.00370105	0.068851	0.0537544	2.29503
	GbP4H25	GhGA2OX6	0.18968	1.05245	0.180226	35.0818
	GbP4H8	GhGA2OX6	0.201198	1.0007	0.201058	33.3566
	GbGA2X2	GhGA2OX6	0.0195652	0.010255	1.90787	0.341833
	GbAOP5	GhGA2OX6	0.103839	0.118128	0.879041	3.93759
	GbAOP43	GhAOP3	0.139347	0.223944	0.62224	7.4648
	GbAOP19	GhAOP4	0.410505	1.35778	0.302336	45.2593
	GbAOP44	GhAOP4	0.013448	0.0418519	0.321323	1.39506
	GbP4H25	GhGA2OX1	0.174334	1.18648	0.146934	39.5495
	GbP4H8	GhGA2OX1	0.181307	1.0817	0.167612	36.0567
	GbGA2X2	GhGA2OX1	0.0126249	0.025174	0.501505	0.839133
	GbAOP5	GhGA2OX1	0.081546	0.0978035	0.833774	3.26012
	GbACO11	GhACO36	0.14642	0.822689	0.177977	27.423
	GbACO44	GhACO36	0	0.00511511	0	0.170504
	GbACO13	GhACO36	0.00846669	0.036529	0.23178	1.21763
	GbAOP43	GhAOP31	0.00138712	0.0143259	0.096826	0.477531
	GbH6H8	GhH6H2	0.0174971	0.0994362	0.175964	3.31454
	GbGA3X2	GhH6H9	0.0174971	0.0994362	0.175964	3.31454
	GbGA20X54	GhGA20OX4	0.135075	0.617706	0.218671	20.5902
	GbGA20X26	GhGA20OX4	0.137498	0.581367	0.236508	19.3789
	GbGA20X31	GhGA20OX4	0.0190648	0.0392817	0.485335	1.30939
	GbGA20X4	GhGA20OX4	0.00503516	0	0	0
	GbACO42	GhACO9	0.00370029	0.0731544	0.0505819	2.43848
	GbACO15	GhACO9	0.00244998	0	0	0
	GbGA2X17	GhLDOX8	0.0989272	0.958541	0.103206	31.9514
	GbGA2X5	GhLDOX8	0.00119665	0	0	0
	GbAOP15	GhLDOX8	0.0132427	0.041969	0.315536	1.39897
	GbP4H21	GhSRG17	0.0852242	0.544719	0.156455	18.1573
	GbGA3X12	GhSRG17	0.0884725	0.555876	0.159159	18.5292
	GbGA2X6	GhSRG17	0.0023401	0.0120485	0.194224	0.401615
	GbAOP12	GhSRG17	0.00704782	0.0160649	0.43871	0.535496
	GbSRG27	GhIDS3-4	0	0.00823054	0	0.274351
	GbSRG6	GhIDS3-4	0.0324411	0.0476711	0.680518	1.58904
	GbP4H21	GhSRG4	0.085189	0.562714	0.151389	18.7571
	GbGA3X12	GhSRG4	0.09132	0.571904	0.159677	19.0635
	GbGA2X6	GhSRG4	0.00834004	0.0287707	0.28988	0.959022
	GbAOP12	GhSRG4	0.0023753	0	0	0
	GbSRG27	GhSRG5	0.0215605	0.0248899	0.866234	0.829665
	GbSRG6	GhSRG5	0.0111028	0.0110581	1.00405	0.368602
	GbFLS1	GhGA3OX1	0.029358	0.0325431	0.902126	1.08477
	GbGA20X17	GhGA20OX29	0.174359	0.516573	0.337529	17.2191
	GbGA20X5	GhGA20OX29	0.0143425	0.0285635	0.502126	0.952118
	GbGA20X46	GhGA20OX29	0.178142	0.514204	0.346442	17.1401
	GbGA20X49	GhGA20OX30	0.153889	1.09737	0.140234	36.579
	GbGA20X20	GhGA20OX30	0.15299	1.09601	0.139589	36.5336
	GbGA20X6	GhGA20OX30	0.013241	0.0491778	0.269247	1.63926
	GbGA20X17	GhGA20OX5	0.186751	0.494764	0.377456	16.4921
	GbGA20X32	GhGA20OX5	0.0130113	0.0258925	0.502511	0.863085
	GbGA20X46	GhGA20OX5	0.190595	0.500968	0.380454	16.6989
	GbACO45	GhACO37	0.00133363	0.00485832	0.274505	0.161944
	GbACO16	GhACO37	0.00400624	0.0398434	0.10055	1.32811
	GbACO17	GhACO37	0.0661989	0.435553	0.151988	14.5184
	GbAOP45	GhAOP7	0.0651821	0.0889242	0.733007	2.96414
	GbAOP13	GhAOP7	0.0651821	0.0722026	0.902766	2.40675
	GbGA3X3	GhCODM1	0.0036999	0.00870206	0.425176	0.290069
	GbH6H9	GhCODM1	0.012397	0.0400689	0.309392	1.33563
	GbGA20X33	GhGA20OX6	0.0271223	0.0492331	0.550895	1.6411
	GbGA20X6	GhGA20OX6	0.0173245	0.00629374	2.75266	0.209791
	GbGA2X7	GhF3H7	0.00125183	0.00420464	0.297725	0.140155
	GbAOP14	GhF3H7	0.0177354	0.0519126	0.34164	1.73042
	GbACO45	GhACO10	0.00266786	0.0347744	0.0767189	1.15915
	GbACO16	GhACO10	0.00266667	0	0	0
	GbACO17	GhACO10	0.0668811	0.432666	0.154579	14.4222
	GbFLS5	GhFLS4	0.00779396	0.00445436	1.74974	0.148479
	GbFLS2	GhFLS4	0.0169591	0.0508473	0.333529	1.69491
	GbGA20X34	GhGA20OX31	0.00340137	0.0114071	0.298181	0.380235
	GbGA20X7	GhGA20OX31	0.00738083	0.0133762	0.55179	0.445872
	GbGA2X7	GhF3H3	0.0190205	0.0474296	0.401025	1.58099
	GbAOP14	GhF3H3	0.00251073	0.00837705	0.299715	0.279235
	GbGA20X34	GhGA20OX7	0.00853413	0.0171654	0.497171	0.57218
	GbGA20X7	GhGA20OX7	0.00226373	0.00760945	0.297489	0.253648
	GbP4H11	GhLDOX2	0.11949	0.982916	0.121566	32.7639
	GbGA2X5	GhLDOX2	0.013244	0.0376517	0.351752	1.25506
	GbAOP15	GhLDOX2	0.00119201	0.00411947	0.289361	0.137316
	GbGA2X10	GhGA2OX7	0.00253646	0	0	0
	GbGA3X6	GhGA2OX7	0.0117311	0.0276297	0.424583	0.920992
	GbSRG30	GhSRG6	0.212405	0.678342	0.313123	22.6114
	GbSRG20	GhSRG6	0.222139	0.715073	0.310652	23.8358
	GbSRG7	GhSRG6	0.00582188	0	0	0
	GbGA20X35	GhGA20OX32	0.00132246	0	0	0
	GbGA20X8	GhGA20OX32	0.0119843	0.0460267	0.260377	1.53422
	GbGA20X1	GhGA20OX1	0	0.00862698	0	0.287566
	GbGA20X28	GhGA20OX1	0.0265144	0.0727843	0.364287	2.42614
	GbF6H30	GhF6H15	0.124924	0.700149	0.178425	23.3383
	GbF6H13	GhF6H15	0.123804	0.687092	0.180186	22.9031
	GbF6H1	GhF6H15	0.0186196	0.0802208	0.232104	2.67403
	GbF6H20	GhF6H15	0.00117901	0	0	0
	GbFLS5	GhFLS1	0.0156408	0.0460797	0.33943	1.53599
	GbFLS2	GhFLS1	0.00128866	0	0	0
	GbGA3X20	GhGA3OX8	0.0893728	0.866984	0.103085	28.8995
	GbGA3X14	GhGA3OX8	0.0876943	0.926292	0.0946725	30.8764
	GbGA3X17	GhGA3OX8	0.00120749	0	0	0
	GbGA3X7	GhGA3OX8	0.00362831	0.023153	0.15671	0.771765
	GbSRG10	GhSRG7	0	0.00828166	0	0.276055
	GbGA20X21	GhGA20OX33	0.13631	1.13415	0.120187	37.805
	GbGA20X35	GhGA20OX33	0.162323	0.949867	0.170891	31.6622
	GbGA20X8	GhGA20OX33	0.170083	0.923663	0.18414	30.7888
	GbGA20X9	GhGA20OX33	0.00635799	0.0360565	0.176334	1.20188
	GbGA3X18	GhGA3OX9	0.00666597	0	0	0
	GbGA3X8	GhGA3OX9	0.0276965	0.0616276	0.449417	2.05425
	GbGA2X11	GhLDOX10	0.00121531	0.00888241	0.136822	0.29608
	GbSRG13	GhLDOX10	0.0217999	0.060537	0.360108	2.0179
	GbFLS6	GhGA20OX34	0	0.00472071	0	0.157357
	GbFLS4	GhGA20OX34	0.00412372	0.0239064	0.172494	0.79688
	GbGA2X25	GhGA2OX2	0.0787652	0.508956	0.154758	16.9652
	GbAOP25	GhGA2OX2	0.0801117	0.49323	0.162422	16.441
	GbGA2X10	GhGA2OX2	0.0101858	0.0183847	0.554039	0.612823
	GbGA3X6	GhGA2OX2	0.00549076	0.00497102	1.10455	0.165701
	GbGA20X50	GhGA20OX8	0.0910206	0.552998	0.164595	18.4333
	GbGA20X21	GhGA20OX8	0.098531	0.581325	0.169494	19.3775
	GbGA20X35	GhGA20OX8	0.00931069	0.0365091	0.255024	1.21697
	GbGA20X36	GhGA20OX8	0.164449	0.911908	0.180335	30.3969
	GbGA20X8	GhGA20OX8	0.00397527	0.00896872	0.443238	0.298957
	GbGA20X9	GhGA20OX8	0.164348	0.930763	0.176574	31.0254
	GbGA20X45	GhGA20OX8	0.166053	1.00277	0.165595	33.4256
	GbGA20X53	GhGA20OX35	0.125525	0.871321	0.144063	29.044
	GbGA20X24	GhGA20OX35	0.141344	0.864567	0.163485	28.8189
	GbGA20X11	GhGA20OX35	0.00905671	0.0563645	0.160681	1.87882
	GbGA3X20	GhGA3OX2	0.0841523	0.8767	0.0959876	29.2233
	GbGA3X14	GhGA3OX2	0.082181	0.937414	0.0876678	31.2471
	GbGA3X17	GhGA3OX2	0.00484165	0.023153	0.209116	0.771765
	GbGA3X7	GhGA3OX2	0	0.00763851	0	0.254617
	GbGA20X52	GhGA20OX37	0.17631	0.667254	0.264232	22.2418
	GbGA20X23	GhGA20OX37	0.208269	0.647072	0.321864	21.5691
	GbGA20X40	GhGA20OX37	0.00224299	0.0150759	0.14878	0.502529
	GbGA20X12	GhGA20OX37	0.0146953	0.0422647	0.347696	1.40882
	GbGA20X36	GhGA20OX9	0.00635799	0.0360565	0.176334	1.20188
	GbDAO2	GhDAO2	0	0.00491805	0	0.163935
	GbDAO1	GhDAO2	0.0102628	0.0350795	0.29256	1.16932
	GbF6H7	GhF6H10	0.14251	1.01332	0.140637	33.7774
	GbF6H29	GhF6H10	0.156055	1.16526	0.133923	38.8419
	GbF6H30	GhF6H10	0.179035	0.896356	0.199736	29.8785
	GbF6H12	GhF6H10	0.153493	1.26524	0.121315	42.1747
	GbF6H14	GhF6H10	0.206662	0.813563	0.254021	27.1188
	GbF6H24	GhF6H10	0.149147	1.10795	0.134615	36.9315
	GbF6H21	GhF6H12	0.00117509	0	0	0
	GbGA3X18	GhGA3OX3	0.0253463	0.0597228	0.424399	1.99076
	GbGA3X8	GhGA3OX3	0.00127782	0	0	0
	GbACO60	GhACO40	0.0704847	0.631349	0.111641	21.045
	GbACO35	GhACO40	0.0735252	0.61061	0.120413	20.3537
	GbACO20	GhACO40	0.00552489	0.0296579	0.186287	0.988597
	GbFLS6	GhGA20OX10	0.00137206	0.0287805	0.0476731	0.95935
	GbFLS4	GhGA20OX10	0.00274663	0.00947132	0.289994	0.315711
	GbACO49	GhACO41	0.01307	0.00349651	3.73802	0.11655
	GbACO21	GhACO41	0.0295254	0.0391548	0.754067	1.30516
	GbACO19	GhACO12	0.0124685	0.196835	0.0633451	6.56117
	GbACO47	GhACO13	0.0123587	0.0439686	0.281079	1.46562
	GbH6H4	GhH6H11	0.18208	0.99743	0.18255	33.2477
	GbH6H17	GhH6H11	0.336886	1.54026	0.21872	51.342
	GbH6H6	GhH6H11	0.360225	1.66357	0.216537	55.4524
	GbGA2X12	GhH6H11	0.0356985	0.0334829	1.06617	1.1161
	GbGA2X14	GhH6H11	0.242161	0.966825	0.25047	32.2275
	GbH6H15	GhH6H11	0.193024	1.03545	0.186416	34.515
	GbACO48	GhACO14	0.0552287	0.6563	0.0841516	21.8767
	GbGA20X53	GhGA20OX11	0.133167	0.846207	0.157369	28.2069
	GbGA20X24	GhGA20OX11	0.149152	0.839738	0.177617	27.9913
	GbGA20X38	GhGA20OX11	0.00775368	0.0564257	0.137414	1.88086
	GbGA20X11	GhGA20OX11	0.00128686	0.00840639	0.153082	0.280213
	GbGA20X42	GhGA20OX38	0.00277137	0	0	0
	GbGA20X14	GhGA20OX38	0.0139555	0.0411532	0.339111	1.37177
	GbGA20X52	GhGA20OX12	0.174551	0.591544	0.295076	19.7181
	GbGA20X23	GhGA20OX12	0.200721	0.736103	0.27268	24.5368
	GbGA20X12	GhGA20OX12	0.017064	0.0709422	0.240533	2.36474
	GbACO50	GhACO43	0	0.0147606	0	0.492021
	GbACO22	GhACO43	0.00403679	0.0297314	0.135775	0.991046
	GbGA2X14	GhH6H13	0.00251573	0.00842705	0.29853	0.280902
	GbDAO2	GhDAO1	0.0102578	0.0454876	0.225508	1.51625
	GbDAO1	GhDAO1	0.00291758	0.00491402	0.593726	0.163801
	GbGA2X20	GhF3H8	0.0570125	0.787014	0.0724416	26.2338
	GbGA3X16	GhF3H8	0.0501782	0.760415	0.0659879	25.3472
	GbGA2X15	GhF3H8	0.0012837	0.00433527	0.296105	0.144509
	GbSRG17	GhF3H8	0.00773037	0.030955	0.249729	1.03183
	GbACO48	GhACO15	0.00552489	0.0347169	0.159141	1.15723
	GbACO50	GhACO15	0.0622304	0.798136	0.0779696	26.6045
	GbACO20	GhACO15	0	0.00485439	0	0.161813
	GbACO22	GhACO15	0.057817	0.808283	0.0715306	26.9428
	GbSRG16	GhH6H14	0.01392	0.0289591	0.480679	0.965304
	GbACO59	GhACO16	0.389405	1.45591	0.267465	48.5304
	GbACO34	GhACO16	0.404065	1.37932	0.292944	45.9775
	GbACO49	GhACO16	0.00929164	0.0401702	0.231307	1.33901
	GbACO21	GhACO16	0.00231482	0.00390626	0.592592	0.130209
	GbNCS12	GhNCS2	0.156777	0.670475	0.23383	22.3492
	GbNCS6	GhNCS2	0.166612	0.672657	0.247692	22.4219
	GbNCS9	GhNCS2	0.00243507	0.00435415	0.559252	0.145138
	GbNCS1	GhNCS2	0.0122464	0.0311041	0.393724	1.0368
	GbH6H10	GhGA2OX8	0.00140944	0	0	0
	GbNCS2	GhGA2OX8	0.0185063	0.0448266	0.412841	1.49422
	GbGA20X32	GhGA20OX14	0.364218	1.72106	0.211625	57.3685
	GbGA20X5	GhGA20OX14	0.343459	1.58121	0.217213	52.7069
	GbGA20X42	GhGA20OX15	0.0132615	0.0476523	0.278297	1.58841
	GbGA20X14	GhGA20OX15	0.00131579	0	0	0
	GbACO60	GhACO17	0.0646178	0.95984	0.0673215	31.9947
	GbACO50	GhACO17	0.00268848	0.0348177	0.0772158	1.16059
	GbACO22	GhACO17	0.00134409	0	0	0
	GbLDOX1	GhLDOX9	0.00728014	0.0440332	0.165333	1.46777
	GbLDOX5	GhLDOX9	0.073282	0.791395	0.0925985	26.3798
	GbLDOX2	GhLDOX9	0.0527802	0.769466	0.0685933	25.6489
	GbLDOX4	GhLDOX9	0	0.0129221	0	0.430736
	GbGA2X14	GhH6H4	0.00630587	0.0386767	0.163041	1.28922
	GbH6H2	GhH6H15	0.0562967	0.123407	0.456186	4.11357
	GbGA2X12	GhH6H15	0.173696	1.00078	0.173561	33.3594
	GbGA3X10	GhH6H15	0.164626	0.949549	0.173373	31.6516
	GbGA2X16	GhH6H5	0.01392	0.0289591	0.480679	0.965304
	GbNCS10	GhNCS1	0.167932	0.590269	0.284501	19.6756
	GbNCS9	GhNCS1	0.0147289	0.0355754	0.41402	1.18585
	GbH6H5	GhH6H17	0.253948	1.1048	0.229858	36.8267
	GbH6H17	GhH6H17	0.357604	2.96742	0.12051	98.9141
	GbH6H6	GhH6H17	0.368161	2.81278	0.130889	93.7593
	GbGA2X14	GhH6H17	0.259249	1.23965	0.209131	41.3217
	GbH6H16	GhH6H17	0.25797	1.05718	0.244017	35.2394
	GbH6H10	GhGA2OX3	0.0532513	0.0831492	0.640431	2.77164
	GbNCS2	GhGA2OX3	0.0363379	0.0510492	0.711822	1.70164
	GbGA3X11	GhGA3OX10	0.0155379	0.0727843	0.213478	2.42614
	GbGA3X19	GhGA3OX10	0	0.00427961	0	0.142654
	GbSRG1	GhSRG1	0.00436471	0.00520835	0.83802	0.173612
	GbLDOX1	GhLDOX3	0.00363197	0.00428573	0.847457	0.142858
	GbLDOX5	GhLDOX3	0.0761919	0.803812	0.0947882	26.7937
	GbLDOX2	GhLDOX3	0.0554426	0.768495	0.0721445	25.6165
	GbLDOX4	GhLDOX3	0.00363343	0.0530412	0.0685021	1.76804
	GbH6H16	GhH6H6	0.0156664	0.0649556	0.241186	2.16519
	GbGA20X15	GhGA20OX39	0.0113434	0.0389066	0.291556	1.29689
	GbGA20X43	GhGA20OX39	0	0.00380711	0	0.126904
	GbF6H8	GhF6H30	0.00358995	0	0	0
	GbGA20X47	GhGA20OX40	0.0849258	0.418045	0.20315	13.9348
	GbGA20X16	GhGA20OX40	0.00791639	0.0414327	0.191066	1.38109
	GbGA20X18	GhGA20OX40	0.0855764	0.414234	0.20659	13.8078
	GbGA20X44	GhGA20OX40	0.00112507	0	0	0
	GbGA3X11	GhGA3OX5	0.00456622	0	0	0
	GbGA3X19	GhGA3OX5	0.0185016	0.0730801	0.253169	2.436
	GbACO27	GhACO46	0.0679975	0.090422	0.752002	3.01407
	GbACO53	GhACO46	0.0177545	0.0287002	0.618619	0.956673
	GbGA20X45	GhGA20OX41	0.00134048	0.00892868	0.150132	0.297623
	GbGA20X15	GhGA20OX16	0.00338728	0.00379268	0.893112	0.126423
	GbGA20X43	GhGA20OX16	0.0102033	0.0388814	0.26242	1.29605
	GbAOP49	GhAOP34	0.016409	0.0302054	0.543248	1.00685
	GbGA20X17	GhGA20OX42	0.0037298	0.0308413	0.120935	1.02804
	GbGA20X32	GhGA20OX42	0.178459	0.512213	0.348408	17.0738
	GbGA20X5	GhGA20OX42	0.184337	0.503192	0.366335	16.7731
	GbGA20X5	GhGA20OX42	0.184337	0.503192	0.366335	16.7731
	GbGA20X46	GhGA20OX42	0.00248396	0	0	0
	GbSRG21	GhSRG2	0.13373	0.515984	0.259175	17.1995
	GbSRG2	GhSRG2	0.00959821	0.00410679	2.33716	0.136893
	GbGA20X29	GhGA20OX25	0.00128728	0.00933864	0.137844	0.311288
	GbGA20X2	GhGA20OX25	0.0123313	0.0452698	0.272395	1.50899
	GbGA20X55	GhGA20OX25	0.0941478	0.649867	0.144872	21.6622
	GbGA20X27	GhGA20OX25	0.0914838	0.703702	0.130004	23.4567
	GbF6H11	GhF6H16	0.0428482	0.0484039	0.885223	1.61346
	GbGA3X12	GhIDS3-5	0.0197096	0.0385524	0.511242	1.28508
	GbGA2X6	GhIDS3-5	0.0850823	0.549063	0.154959	18.3021
	GbAOP12	GhIDS3-5	0.0838284	0.563845	0.148673	18.7948
	GbP4H22	GhLDOX11	0.0024326	0	0	0
	GbGA3X13	GhLDOX11	0.0134849	0.0284298	0.474322	0.94766
	GbSRG25	GhLDOX11	0.133195	0.857378	0.155352	28.5793
	GbSRG5	GhLDOX11	0.128033	0.868726	0.14738	28.9575
	GbSRG5	GhLDOX11	0.128033	0.868726	0.14738	28.9575
	GbAOP20	GhAOP8	0.253401	1.23525	0.205141	41.1752
	GbAOP49	GhAOP8	0.0312726	0.115148	0.271587	3.83826
	GbGA20X17	GhGA20OX18	0.00124095	0.0130722	0.0949304	0.435741
	GbGA20X32	GhGA20OX18	0.174862	0.505529	0.345898	16.851
	GbGA20X5	GhGA20OX18	0.17983	0.497898	0.361178	16.5966
	GbGA20X46	GhGA20OX18	0.00747514	0.0174935	0.42731	0.583117
	GbGA20X18	GhGA20OX43	0.00916042	0.0275984	0.331919	0.919946
	GbF6H28	GhF6H17	0.0471983	0.0615099	0.767329	2.05033
	GbF6H11	GhF6H17	0	0.00437319	0	0.145773
	GbACO28	GhACO47	0.011347	0.0320191	0.354381	1.0673
	GbP4H22	GhLDOX4	0.0134849	0.0284298	0.474322	0.94766
	GbGA20X47	GhGA20OX19	0.00800923	0.0275984	0.290206	0.919946
	GbGA20X18	GhGA20OX19	0.00113917	0	0	0
	GbACO56	GhACO49	0.00236593	0.00413794	0.571766	0.137931
	GbACO31	GhACO49	0.0332548	0.0449653	0.739566	1.49884
	GbACO28	GhACO20	0.00579881	0.00382045	1.51784	0.127348
	GbACO38	GhACO20	0.330421	1.50131	0.220089	50.0435
	GbACO1	GhACO20	0.261248	1.26714	0.206171	42.238
	GbGA3X4	GhF3H1	0.00174368	0	0	0
	GbSRG21	GhSRG14	0.00120277	0.00419728	0.286558	0.139909
	GbSRG1	GhSRG14	0.0256566	0.0476179	0.538802	1.58726

## Sheet: Gr&Gb
	Synonymous and non-synonymous substitutions and tentative divergence time of orthologous 2ODDs between Gossypium raimondii & Gossypium barbadense
	Seq_1	Seq_2	Ka	Ks	Ka_Ks	MYA	Summary
	GrGA20OX15	GbP4H21	0.089131	0.545519	0.163388	18.184	Less than 0.5	350
	GrIDS3-1	GbP4H21	0	0.0121256	0	0.404185	0.5-1.0	37
	GrSRG8	GbP4H22	0.132526	0.848979	0.1561	28.2993	Greater than 1.0	11
	GrSRG10	GbP4H22	0.0048741	0.00802147	0.607632	0.267382	Total	398
	GrGA20OX5	GbGA20OX47	0.00227834	0	0	0
	GrACO29	GbACO56	0.129456	0.307568	0.420903	10.2523
	GrGA20OX26	GbGA20OX29	0.092981	0.679404	0.136857	22.6468
	GrGA2OX7	GbGA20OX29	0.00257788	0.01403	0.18374	0.467668
	GrGA2OX6	GbGA20OX48	0.26131	1.06536	0.245279	35.5119
	GrGA20OX6	GbGA20OX48	0.0448093	0.0461226	0.971526	1.53742
	GrGA20OX12	GbGA20OX49	0.154039	1.0499	0.146718	34.9967
	GrGA20OX21	GbGA20OX49	0.00128191	0	0	0
	GrGA3OX1	GbGA20OX49	0.324368	3.42091	0.0948191	114.03
	GrSRG18	GbSRG28	0.00117971	0.017022	0.0693049	0.5674
	GrGA20OX18	GbGA20OX50	0.0894856	0.535845	0.166999	17.8615
	GrGA20OX20	GbGA20OX50	0.132933	1.1027	0.120553	36.7566
	GrGA20OX22	GbGA20OX50	0.00128246	0	0	0
	GrGA20OX3	GbGA20OX50	0.165176	0.965891	0.171009	32.1964
	GrAOP8	GbAOP50	0.197867	0.755572	0.261878	25.1857
	GrAOP13	GbAOP50	0.00273162	0.0145283	0.188021	0.484277
	GrGA20OX19	GbGA3OX20	0.0893728	0.842941	0.106025	28.098
	GrGA20OX23	GbGA3OX20	0.00357711	0.00763365	0.468598	0.254455
	GrAOP14	GbAOP51	0.00272047	0.0096542	0.281792	0.321807
	GrAOP2	GbAOP51	0.294538	0.951125	0.309673	31.7042
	GrAOP4	GbAOP51	0.318992	1.40774	0.226598	46.9247
	GrSRG2	GbSRG21	0.029309	0.0705981	0.415152	2.35327
	GrP4H12	GbP4H25	0.00790087	0.0269591	0.293069	0.898637
	GrAOP3	GbP4H25	0.167619	1.12778	0.148628	37.5926
	GrSRG20	GbSRG29	0.00240289	0	0	0
	GrSRG21	GbSRG30	0.00231839	0.00882363	0.262748	0.294121
	GrNCS4	GbSRG30	0.203996	0.892459	0.228578	29.7486
	GrLDOX4	GbGA2OX17	0.00604476	0.024147	0.250332	0.804898
	GrLDOX5	GbGA2OX17	0.0975462	0.973123	0.10024	32.4374
	GrGA20OX7	GbGA20OX51	0.00263911	0.0295848	0.0892049	0.986159
	GrGA20OX8	GbGA20OX52	0.00553636	0.00954667	0.579926	0.318222
	GrF3H	GbGA2OX18	0.361189	3.61186	0.100001	120.395
	GrFNS1	GbGA2OX18	0.351076	2.23468	0.157104	74.4893
	GrF6H6	GbGA2OX18	0.219201	1.69901	0.129017	56.6336
	GrFLS2	GbGA2OX18	0.00127416	0.00422239	0.301762	0.140746
	GrACO30	GbACO59	0.006032	0.00399868	1.5085	0.133289
	GrACO5	GbACO59	0.378818	1.63088	0.232278	54.3626
	GrACO14	GbACO59	0.454407	3.1023	0.146474	103.41
	GrACO24	GbACO59	0.492087	1.81703	0.270819	60.5678
	GrH6H10	GbH6H17	0.00642471	0.00876882	0.732676	0.292294
	GrH6H1	GbH6H17	0.319636	1.44912	0.220572	48.304
	GrH6H5	GbH6H17	0.351583	1.26689	0.277517	42.2296
	GrH6H6	GbH6H17	0.338394	3.28587	0.102984	109.529
	GrACO31	GbACO60	0.00138026	0.0147909	0.0933181	0.493032
	GrACO4	GbACO60	0.070502	0.596817	0.11813	19.8939
	GrACO33	GbACO60	0.164051	1.80217	0.0910301	60.0722
	GrACO10	GbACO60	0.0690721	0.983567	0.0702262	32.7856
	GrACO2	GbACO60	0.0733975	0.610261	0.120272	20.342
	GrFNS2	GbFNS3	0	0.0208058	0	0.693526
	GrFNS3	GbFNS3	0.0501103	0.534918	0.0936784	17.8306
	GrF6H11	GbF6H29	0.00473935	0.0325254	0.145712	1.08418
	GrF6H1	GbF6H29	0.110878	0.934309	0.118674	31.1436
	GrFNS2	GbFNS4	0.0513439	0.536528	0.0956966	17.8843
	GrFNS3	GbFNS4	0.00233055	0.016541	0.140896	0.551366
	GrGA20OX12	GbGA20OX30	0.335514	3.38811	0.0990269	112.937
	GrGA3OX1	GbGA20OX30	0.00129227	0.00465479	0.277621	0.15516
	GrSRG11	GbGA2OX19	0.00122926	0.00831609	0.147817	0.277203
	GrGA20OX9	GbGA20OX53	0.00128617	0.012509	0.10282	0.416966
	GrGA3OX2	GbGA20OX53	0.187104	0.922415	0.202842	30.7472
	GrGA2OX3	GbGA20OX53	0.128691	0.880682	0.146126	29.3561
	GrNCS2	GbNCS10	0.0119907	0.00896872	1.33694	0.298957
	GrNCS1	GbNCS10	0.164748	0.620088	0.265685	20.6696
	GrLDOX3	GbLDOX5	0.0441851	0.106949	0.413143	3.56496
	GrLDOX1	GbLDOX5	0.074072	0.780428	0.094912	26.0143
	GrF3H	GbGA2OX20	0.00318675	0.0202867	0.157085	0.676225
	GrFNS1	GbGA2OX20	0.0570125	0.812521	0.0701674	27.084
	GrFLS2	GbGA2OX20	0.363224	2.74163	0.132485	91.3877
	GrGA20OX24	GbGA20OX54	0.00120385	0	0	0
	GrGA3OX5	GbGA20OX54	0.126169	0.62539	0.201745	20.8463
	GrGA20OX25	GbGA2OX21	0.0154565	0.014196	1.08879	0.4732
	GrGA20OX13	GbGA2OX22	0.326841	2.99834	0.109007	99.9448
	GrGA20OX25	GbGA2OX22	0.016914	0.0153115	1.10466	0.510385
	GrACO38	GbACO61	0.00808322	0.00781257	1.03464	0.260419
	GrGA20OX26	GbGA20OX55	0.00388602	0.00906355	0.428752	0.302118
	GrGA2OX7	GbGA20OX55	0.0936984	0.651958	0.143719	21.7319
	GrF6H13	GbF6H30	0.00352873	0.0162498	0.217155	0.54166
	GrF6H1	GbF6H30	0.125541	0.707695	0.177394	23.5898
	GrCODM3	GbCODM6	0	0.0210984	0	0.703281
	GrF6H15	GbF6H31	0.00119677	0.00416523	0.287324	0.138841
	GrF6H7	GbF6H31	0.146692	0.840981	0.174429	28.0327
	GrGA20OX17	GbGA2OX25	0.0829167	0.501681	0.165278	16.7227
	GrF6H18	GbGA2OX25	0.00126957	0.00891541	0.142402	0.29718
	GrAOP17	GbAOP56	0.00471806	0.00728751	0.647417	0.242917
	GrAOP25	GbAOP57	0.188819	0.646982	0.291846	21.5661
	GrAOP26	GbAOP60	0.009348	0.0142522	0.655898	0.475074
	GrAOP32	GbAOP65	0.0881403	0.16425	0.536623	5.475
	GrF6H19	GbF6H36	0.00358781	0.00404586	0.886784	0.134862
	GrSRG7	GbSRG24	0.00488353	0.00439401	1.11141	0.146467
	GrSRG8	GbSRG25	0.00365409	0.0204372	0.178796	0.681241
	GrSRG10	GbSRG25	0.128139	0.850035	0.150746	28.3345
	GrH6H3	GbH6H7	0.00579713	0.0113908	0.50893	0.379694
	GrACO23	GbACO38	0.344018	2.10473	0.16345	70.1578
	GrACO27	GbACO38	0.44072	3.06849	0.143628	102.283
	GrLDOX2	GbSRG26	0.0103294	0.00893533	1.15602	0.297844
	GrACO16	GbACO40	0.00396389	0.00971674	0.407945	0.323891
	GrGA20OX24	GbGA20OX31	0.127632	0.616348	0.207078	20.5449
	GrGA3OX5	GbGA20OX31	0.00377676	0.0128391	0.29416	0.427971
	GrACO18	GbACO42	0.00246559	0.0116961	0.210803	0.389871
	GrP4H12	GbGA2OX2	0.174634	1.18179	0.14777	39.3931
	GrAOP3	GbGA2OX2	0.00661526	0.0182519	0.362443	0.608395
	GrH6H4	GbH6H8	0.00495665	0.0225242	0.220059	0.750807
	GrAOP2	GbAOP43	0.00556395	0.0143259	0.388383	0.477531
	GrAOP14	GbAOP44	0.589823	1.72797	0.341338	57.5992
	GrAOP1	GbAOP44	0.00788962	0.0164016	0.481028	0.546719
	GrAOP4	GbAOP44	0.556206	1.94835	0.285474	64.9452
	GrACO37	GbACO44	0.00140417	0.0102653	0.136787	0.342178
	GrACO16	GbACO44	0.146344	0.810082	0.180653	27.0027
	GrACO7	GbGA2OX3	0.0118684	0.0325633	0.364472	1.08544
	GrLDOX4	GbGA2OX5	0.0981728	0.969774	0.101233	32.3258
	GrLDOX5	GbGA2OX5	0.00119665	0.00815225	0.146788	0.271742
	GrGA20OX15	GbGA2OX6	0.00468614	0.00801879	0.584395	0.267293
	GrIDS3-1	GbGA2OX6	0.0851089	0.539875	0.157646	17.9958
	GrSRG24	GbSRG27	0.002365	0.012346	0.191561	0.411532
	GrGA20OX11	GbGA20OX32	0.00128977	0	0	0
	GrGA20OX4	GbGA20OX32	0.17732	0.518579	0.341935	17.286
	GrAOP8	GbAOP45	0.00552807	0	0	0
	GrAOP13	GbAOP45	0.208713	0.800591	0.260699	26.6864
	GrGA20OX12	GbGA20OX33	0.00527359	0.00954667	0.552401	0.318222
	GrGA20OX21	GbGA20OX33	0.153889	1.09737	0.140234	36.579
	GrGA3OX1	GbGA20OX33	0.326514	2.88184	0.1133	96.0613
	GrACO4	GbACO45	0.109625	1.76999	0.0619353	58.9996
	GrACO32	GbACO45	0.00400981	0.0097325	0.412002	0.324417
	GrGA20OX13	GbGA2OX7	0.00376176	0.0126853	0.296545	0.422843
	GrFLS3	GbFLS5	0.00778891	0.00895533	0.869751	0.298511
	GrGA20OX14	GbGA20OX34	0.00113208	0.0075854	0.149244	0.252847
	GrGA2OX6	GbGA20OX28	0	0.00431346	0	0.143782
	GrGA20OX6	GbGA20OX28	0.22855	0.919735	0.248496	30.6578
	GrGA20OX17	GbGA2OX10	0.00889652	0.0045079	1.97354	0.150263
	GrF6H18	GbGA2OX10	0.0807805	0.497865	0.162254	16.5955
	GrGA20OX18	GbGA20OX35	0.00132246	0.0135037	0.0979329	0.450125
	GrGA20OX20	GbGA20OX35	0.161428	0.977362	0.165167	32.5787
	GrGA20OX22	GbGA20OX35	0.0923974	0.565746	0.163319	18.8582
	GrGA20OX3	GbGA20OX35	0.171293	1.02745	0.166717	34.2482
	GrGA20OX19	GbGA3OX17	0.00362831	0.0192442	0.188541	0.641472
	GrGA20OX23	GbGA3OX17	0.0866398	0.842941	0.102783	28.098
	GrGA20OX18	GbGA20OX36	0.162732	0.962002	0.16916	32.0667
	GrGA20OX20	GbGA20OX36	0	0.0178314	0	0.594382
	GrGA20OX22	GbGA20OX36	0.136198	1.14087	0.119381	38.0291
	GrACO1	GbACO46	0.00419533	0.00514803	0.814939	0.171601
	GrGA2OX1	GbGA3OX18	0.00384534	0.00396564	0.969664	0.132188
	GrF6H11	GbF6H20	0.118398	0.902476	0.131193	30.0825
	GrF6H13	GbF6H20	0.124871	0.71212	0.175351	23.7373
	GrF6H1	GbF6H20	0.00472443	0.0123122	0.38372	0.410406
	GrGA2OX2	GbGA20OX37	0.0612261	0.0654517	0.93544	2.18172
	GrSRG1	GbGA2OX11	0.00121531	0.0224064	0.0542394	0.746882
	GrFLS1	GbFLS6	0.00137143	0.0142748	0.0960733	0.475827
	GrGA20OX9	GbGA20OX38	0.124029	0.8836	0.140368	29.4533
	GrGA3OX2	GbGA20OX38	0.154781	0.610028	0.253728	20.3343
	GrGA2OX3	GbGA20OX38	0.00257815	0.00417974	0.616821	0.139325
	GrDAO1	GbDAO2	0.00145773	0.0148275	0.0983123	0.49425
	GrACO31	GbACO48	0.0727799	0.615058	0.11833	20.5019
	GrACO4	GbACO48	0	0.0196571	0	0.655238
	GrACO32	GbACO48	0.104087	1.69596	0.0613738	56.5318
	GrACO33	GbACO48	0.138834	2.44173	0.0568587	81.391
	GrACO10	GbACO48	0.0629465	0.713214	0.0882575	23.7738
	GrACO2	GbACO48	0.0545894	0.630966	0.0865172	21.0322
	GrACO30	GbACO49	0.38166	1.68961	0.225887	56.3203
	GrACO5	GbACO49	0.00462831	0.00393057	1.17752	0.131019
	GrACO24	GbACO49	0.455742	2.03748	0.223679	67.9159
	GrH6H10	GbGA2OX12	0.349941	1.47659	0.236993	49.2196
	GrH6H1	GbGA2OX12	0.0435903	0.059483	0.73282	1.98277
	GrH6H5	GbGA2OX12	0.244787	0.94577	0.258823	31.5257
	GrH6H6	GbGA2OX12	0.173696	1.00078	0.173561	33.3594
	GrGA20OX9	GbGA20OX42	0.166817	0.910725	0.18317	30.3575
	GrGA3OX2	GbGA20OX42	0.00527011	0.00422536	1.24726	0.140845
	GrGA2OX3	GbGA20OX42	0.158442	0.614008	0.258046	20.4669
	GrACO31	GbACO50	0.0690556	1.00385	0.0687908	33.4616
	GrACO4	GbACO50	0.0614703	0.778293	0.0789809	25.9431
	GrACO10	GbACO50	0.00134198	0.0147667	0.0908791	0.492223
	GrACO2	GbACO50	0.0517691	0.882763	0.0586444	29.4254
	GrH6H10	GbGA2OX14	0.358926	1.30346	0.275365	43.4486
	GrH6H5	GbGA2OX14	0.00251599	0.0084241	0.298666	0.280803
	GrH6H6	GbGA2OX14	0.224731	0.932271	0.241058	31.0757
	GrGA20OX10	GbLDOX3	0.340463	1.5057	0.226117	50.1899
	GrSRG9	GbLDOX3	0.00372903	0.0125789	0.296451	0.419297
	GrF3H	GbGA2OX15	0.057063	0.795502	0.0717321	26.5167
	GrFNS1	GbGA2OX15	0.0012837	0.0130817	0.098129	0.436058
	GrF6H6	GbGA2OX16	0.00503569	0.0205211	0.245391	0.684037
	GrFLS2	GbGA2OX16	0.220977	1.61807	0.136569	53.9356
	GrNCS2	GbNCS9	0.161414	0.619904	0.260386	20.6635
	GrNCS1	GbNCS9	0.00243606	0	0	0
	GrACO11	GbH6H10	0.00282486	0.00978807	0.288603	0.326269
	GrLDOX3	GbLDOX4	0.0771	0.732906	0.105198	24.4302
	GrLDOX1	GbLDOX4	0.00485144	0.0085654	0.5664	0.285513
	GrGA3OX4	GbGA3OX19	0.00509232	0.0259954	0.195893	0.866513
	GrGA20OX1	GbGA20OX43	0.00112613	0.0192318	0.0585554	0.641061
	GrGA20OX2	GbGA20OX44	0.00225331	0.00404177	0.557505	0.134726
	GrGA20OX5	GbGA20OX44	0.0836437	0.418414	0.199907	13.9471
	GrACO23	GbACO53	0.0313596	0.0478278	0.655678	1.59426
	GrGA20OX18	GbGA20OX45	0.167159	1.01359	0.164919	33.7862
	GrGA20OX22	GbGA20OX45	0.1644	0.971846	0.169163	32.3949
	GrGA20OX3	GbGA20OX45	0.00133482	0.00893533	0.149386	0.297844
	GrAOP14	GbAOP49	0.324793	1.56347	0.207739	52.1156
	GrAOP4	GbAOP49	0.0177969	0.0301801	0.589689	1.006
	GrGA20OX11	GbGA20OX46	0.1797	0.515289	0.348736	17.1763
	GrGA20OX4	GbGA20OX46	0.00497514	0.00433527	1.1476	0.144509
	GbACO18	GrACO1	0.0112283	0.0644981	0.174087	2.14994
	GbACO34	GrACO30	0.0206847	0.0285652	0.724122	0.952172
	GbACO21	GrACO30	0.393103	1.58052	0.248717	52.6841
	GbH6H2	GrH6H10	0.372878	2.23654	0.166721	74.5513
	GbH6H6	GrH6H10	0.0116007	0.0311849	0.371996	1.0395
	GbACO35	GrACO31	0.00971	0.0401938	0.241579	1.33979
	GbACO16	GrACO31	0.152547	1.20791	0.126291	40.2636
	GbACO17	GrACO31	0.169647	1.5252	0.11123	50.8399
	GbACO19	GrACO31	0.0767488	0.680187	0.112835	22.6729
	GbACO20	GrACO31	0.0759116	0.6363	0.119301	21.21
	GbACO22	GrACO31	0.0646023	0.96144	0.0671933	32.048
	GbFNS1	GrFNS2	0.00951827	0.0336426	0.282923	1.12142
	GbFNS2	GrFNS2	0.0507684	0.537777	0.0944041	17.9259
	GbAOP23	GrAOP5	0.0193917	0.080076	0.242166	2.6692
	GbF6H12	GrF6H11	0.0235673	0.0732848	0.321585	2.44283
	GbF6H1	GrF6H11	0.114747	0.988896	0.116035	32.9632
	GbDAO1	GrDAO1	0.00879238	0.0453348	0.193943	1.51116
	GbFNS1	GrFNS3	0.0576971	0.536528	0.107538	17.8843
	GbFNS2	GrFNS3	0.00584627	0.0418957	0.139543	1.39652
	GbGA3OX15	GrSRG11	0.0061583	0.0427314	0.144117	1.42438
	GbGA20OX24	GrGA20OX9	0.0248578	0.0599677	0.41452	1.99892
	GbGA20OX11	GrGA20OX9	0.133245	0.869607	0.153225	28.9869
	GbGA20OX14	GrGA20OX9	0.195818	0.945153	0.207182	31.5051
	GbNCS5	GrNCS2	0.0177144	0.0634927	0.278998	2.11642
	GbNCS1	GrNCS2	0.164552	0.590863	0.278495	19.6954
	GbLDOX1	GrLDOX3	0.0791919	0.716786	0.110482	23.8929
	GbLDOX2	GrLDOX3	0.0279859	0.0592725	0.472156	1.97575
	GbGA3OX16	GrF3H	0.00960525	0.0576764	0.166537	1.92255
	GbSRG17	GrF3H	0.0556485	0.785997	0.0707999	26.1999
	GbFLS1	GrGA20OX10	0.0535344	0.0540233	0.99095	1.80078
	GbSRG15	GrGA20OX10	0.339404	1.63021	0.208196	54.3405
	GbGA20OX17	GrGA20OX11	0.175911	0.517664	0.339816	17.2555
	GbGA20OX5	GrGA20OX11	0.0157844	0.028609	0.551729	0.953632
	GbACO35	GrACO4	0.0735433	0.576948	0.127469	19.2316
	GbACO16	GrACO4	0.107194	1.80871	0.0592652	60.2904
	GbACO19	GrACO4	0.0571569	0.665997	0.0858215	22.1999
	GbACO20	GrACO4	0.00552616	0.0500603	0.11039	1.66868
	GbACO22	GrACO4	0.0570617	0.760838	0.0749985	25.3613
	GbAOP17	GrAOP8	0.193999	0.734979	0.263952	24.4993
	GbAOP13	GrAOP8	0.00553317	0.0294999	0.187566	0.98333
	GbGA20OX20	GrGA20OX12	0.15314	1.04893	0.145996	34.9645
	GbGA20OX3	GrGA20OX12	0.337326	3.49968	0.0963876	116.656
	GbGA20OX6	GrGA20OX12	0.0132527	0.049017	0.270369	1.6339
	GbACO16	GrACO32	0.00133363	0.0246125	0.054185	0.820418
	GbACO17	GrACO32	0.0647734	0.409251	0.158273	13.6417
	GbAOP14	GrGA20OX13	0.0177354	0.0430071	0.412384	1.43357
	GbFLS2	GrFLS3	0.0116923	0.0461862	0.253157	1.53954
	GbGA20OX7	GrGA20OX14	0.00738083	0.0250344	0.294827	0.834481
	GbGA3OX12	GrGA20OX15	0.0926271	0.556742	0.166374	18.5581
	GbAOP12	GrGA20OX15	0.00940912	0.0366796	0.256522	1.22265
	GbAOP6	GrAOP9	0.0350706	0.0671244	0.522471	2.23748
	GbACO34	GrACO5	0.393366	1.50472	0.261422	50.1572
	GbACO1	GrACO5	0.44536	2.88689	0.15427	96.2298
	GbACO21	GrACO5	0.0139878	0.0319091	0.438363	1.06364
	GbSRG10	GrSRG12	0.0723305	0.205499	0.351975	6.84997
	GbH6H1	GrH6H1	0.162416	0.96835	0.167725	32.2783
	GbH6H6	GrH6H1	0.339786	1.61525	0.210361	53.8418
	GbAOP25	GrGA20OX17	0.0842662	0.486242	0.173301	16.2081
	GbGA3OX6	GrGA20OX17	0.0158791	0.0325458	0.4879	1.08486
	GbGA20OX21	GrGA20OX18	0.0969772	0.563562	0.172079	18.7854
	GbGA20OX8	GrGA20OX18	0.00930451	0.0412948	0.225319	1.37649
	GbGA20OX9	GrGA20OX18	0.162632	0.982308	0.165561	32.7436
	GbACO35	GrACO33	0.167953	1.85654	0.0904655	61.8847
	GbACO16	GrACO33	0.0711169	0.463584	0.153407	15.4528
	GbACO17	GrACO33	0.021628	0.065754	0.328923	2.1918
	GbGA3OX14	GrGA20OX19	0.0876943	0.898808	0.0975674	29.9603
	GbGA3OX7	GrGA20OX19	0.00362831	0.0350031	0.103657	1.16677
	GbGA20OX21	GrGA20OX20	0.135225	1.09336	0.123679	36.4453
	GbGA20OX8	GrGA20OX20	0.169175	0.950178	0.178046	31.6726
	GbGA20OX9	GrGA20OX20	0.0063553	0.0178381	0.356277	0.594603
	GbGA20OX20	GrGA20OX21	0.0194922	0.0326012	0.597898	1.08671
	GbGA20OX3	GrGA20OX21	0.338376	3.42354	0.0988378	114.118
	GbGA20OX6	GrGA20OX21	0.150632	1.11931	0.134576	37.3102
	GbGA20OX21	GrGA20OX22	0.00902363	0.0171008	0.527672	0.570028
	GbGA20OX8	GrGA20OX22	0.095372	0.556954	0.171238	18.5651
	GbGA20OX9	GrGA20OX22	0.134398	1.08765	0.123567	36.255
	GbAOP17	GrAOP13	0.00821457	0.0395642	0.207626	1.31881
	GbAOP13	GrAOP13	0.194612	0.73579	0.264494	24.5263
	GbGA3OX14	GrGA20OX23	0.00758141	0.0328932	0.230485	1.09644
	GbGA3OX7	GrGA20OX23	0.0800845	0.852357	0.0939566	28.4119
	GbP4H8	GrP4H12	0.0145491	0.0549235	0.264898	1.83078
	GbAOP5	GrP4H12	0.239588	1.3593	0.176259	45.3099
	GbGA3OX1	GrH6H3	0.0141681	0.043522	0.325538	1.45073
	GbSRG19	GrSRG20	0.0072297	0.0332349	0.217533	1.10783
	GbSRG20	GrSRG21	0.00815859	0.035721	0.228397	1.1907
	GbSRG7	GrSRG21	0.214679	0.684453	0.31365	22.8151
	GbP4H11	GrLDOX4	0.0417927	0.0817014	0.511529	2.72338
	GbAOP15	GrLDOX4	0.0966275	0.909169	0.106281	30.3056
	GbFLS3	GrFLS4	0.0505903	0.365261	0.138504	12.1754
	GbSRG20	GrNCS4	0.210823	0.876715	0.240469	29.2238
	GbSRG7	GrNCS4	0.248688	0.81047	0.306845	27.0157
	GbP4H11	GrLDOX5	0.12185	1.00759	0.120931	33.5864
	GbAOP15	GrLDOX5	0.0132427	0.046298	0.286032	1.54327
	GbGA3OX2	GrH6H4	0.0149787	0.104351	0.143541	3.47837
	GbSRG6	GrSRG24	0.0324697	0.0336379	0.965272	1.12126
	GbGA20OX26	GrGA20OX24	0.00725666	0.0328145	0.221142	1.09382
	GbGA20OX4	GrGA20OX24	0.1366	0.617366	0.221262	20.5789
	GbACO13	GrACO37	0.00988715	0.0418957	0.235994	1.39652
	GbACO36	GrACO38	0.0220925	0.0443827	0.497772	1.47942
	GbGA20OX2	GrGA20OX26	0.0977765	0.651228	0.150142	21.7076
	GbGA20OX27	GrGA20OX26	0.00258956	0.0463826	0.0558303	1.54609
	GbF6H13	GrF6H13	0.0142198	0.0540962	0.262862	1.80321
	GbF6H1	GrF6H13	0.126893	0.697722	0.181868	23.2574
	GbCODM3	GrCODM3	0.0152632	0.0427618	0.356935	1.42539
	GbF6H8	GrF6H15	0.0583844	0.696511	0.0838241	23.217
	GbF6H15	GrF6H15	0.0230717	0.136274	0.169304	4.54247
	GbAOP25	GrF6H18	0.00764419	0.0410905	0.186033	1.36968
	GbGA3OX6	GrF6H18	0.080828	0.510777	0.158245	17.0259
	GbAOP26	GrAOP17	0.0121968	0.0447709	0.272427	1.49236
	GbAOP27	GrAOP18	0.0209346	0.106238	0.197054	3.54126
	GbAOP28	GrAOP19	0.0214876	0.244797	0.087777	8.15991
	GbGA20OX19	GrGA2OX6	0.187115	0.8824	0.212052	29.4133
	GbGA20OX1	GrGA2OX6	0.0265144	0.0680224	0.389789	2.26741
	GbGA3OX8	GrGA2OX1	0.0226897	0.0598667	0.379004	1.99556
	GbF6H12	GrF6H1	0.122772	0.874016	0.140469	29.1339
	GbF6H13	GrF6H1	0.12442	0.694472	0.179158	23.1491
	GbF6H1	GrF6H1	0.0198249	0.0942846	0.210267	3.14282
	GbF6H19	GrF6H19	0.0242691	0.103389	0.234735	3.44631
	GbGA20OX2	GrGA2OX7	0.0116822	0.047654	0.245147	1.58847
	GbGA20OX27	GrGA2OX7	0.0910347	0.705859	0.12897	23.5286
	GbSRG1	GrSRG2	0.0373878	0.065753	0.568611	2.19177
	GbAOP3	GrAOP1	0.0103024	0.0373211	0.276046	1.24404
	GbAOP20	GrAOP2	0.286678	0.956464	0.299727	31.8821
	GbGA20OX10	GrGA2OX2	0.0620838	0.0801115	0.774967	2.67038
	GbGA20OX20	GrGA3OX1	0.320421	3.52633	0.0908652	117.544
	GbGA20OX3	GrGA3OX1	0.00778385	0.0188245	0.413496	0.627484
	GbGA20OX6	GrGA3OX1	0.340423	2.41455	0.140988	80.4851
	GbSRG4	GrSRG7	0.00611313	0.0450417	0.135722	1.50139
	GbSRG5	GrSRG8	0.018489	0.0582817	0.317235	1.94272
	GbP4H8	GrAOP3	0.174526	1.06652	0.16364	35.5507
	GbAOP5	GrAOP3	0.0933423	0.129494	0.720825	4.31645
	GbSRG13	GrSRG1	0.0217999	0.0449386	0.485104	1.49795
	GbGA20OX24	GrGA3OX2	0.181556	0.955502	0.190011	31.8501
	GbGA20OX14	GrGA3OX2	0.00924816	0.0523278	0.176735	1.74426
	GbACO35	GrACO10	0.0750807	0.900716	0.0833567	30.0239
	GbACO19	GrACO10	0.0552375	0.87473	0.0631481	29.1577
	GbACO22	GrACO10	0.00538662	0.0297437	0.181101	0.991456
	GbH6H1	GrH6H5	0.232012	0.914258	0.253771	30.4753
	GbH6H6	GrH6H5	0.369605	1.27111	0.290774	42.3702
	GbFLS1	GrSRG9	0.379802	1.54988	0.245053	51.6626
	GbSRG15	GrSRG9	0.00916542	0.0268385	0.341503	0.894617
	GbP4H13	GrFNS1	0.321907	3.60613	0.0892665	120.204
	GbGA3OX16	GrFNS1	0.0501782	0.784982	0.0639227	26.1661
	GbSRG17	GrFNS1	0.00773037	0.0400392	0.19307	1.33464
	GbP4H13	GrF6H6	0.21456	2.14869	0.0998565	71.6229
	GbSRG16	GrF6H6	0.0113722	0.033166	0.342888	1.10553
	GbNCS5	GrNCS1	0.157039	0.695349	0.225842	23.1783
	GbNCS1	GrNCS1	0.0172086	0.0356018	0.483363	1.18673
	GbFLS4	GrFLS1	0.00550083	0.0337406	0.163033	1.12469
	GbNCS2	GrACO11	0.0185967	0.0345598	0.538103	1.15199
	GbLDOX1	GrLDOX1	0.00850728	0.0439043	0.193769	1.46348
	GbLDOX2	GrLDOX1	0.0534876	0.759604	0.0704151	25.3201
	GbH6H2	GrH6H6	0.0562967	0.123407	0.456186	4.11357
	GbH6H6	GrH6H6	0.355577	3.73954	0.0950859	124.651
	GbF6H8	GrF6H7	0.0997885	0.198338	0.503122	6.61128
	GbF6H15	GrF6H7	0.149737	0.981267	0.152595	32.7089
	GbACO35	GrACO2	0.0810218	0.579689	0.139768	19.323
	GbACO19	GrACO2	0.0146125	0.13059	0.111896	4.35301
	GbACO20	GrACO2	0.0561282	0.664335	0.0844878	22.1445
	GbACO22	GrACO2	0.0474159	0.910269	0.05209	30.3423
	GbGA3OX11	GrGA3OX4	0.015548	0.0445565	0.348949	1.48522
	GbACO28	GrACO14	0.325513	1.49777	0.217331	49.9258
	GbACO34	GrACO14	0.451413	2.67503	0.16875	89.1678
	GbACO11	GrACO16	0.0146476	0.0497695	0.294309	1.65898
	GbACO13	GrACO16	0.154961	0.76525	0.202497	25.5083
	GbGA20OX26	GrGA3OX5	0.128556	0.588736	0.218359	19.6245
	GbGA20OX4	GrGA3OX5	0.0177843	0.0347762	0.511391	1.15921
	GbACO15	GrACO18	0.00617732	0.0604557	0.102179	2.01519
	GbGA20OX15	GrGA20OX1	0.0124873	0.0550525	0.226825	1.83508
	GbGA20OX16	GrGA20OX2	0.00678482	0.0370955	0.182902	1.23652
	GbACO7	GrACO21	0.376652	2.94736	0.127793	98.2452
	GbGA20OX24	GrGA2OX3	0.144592	0.873835	0.165468	29.1278
	GbGA20OX11	GrGA2OX3	0.0116734	0.0517447	0.225596	1.72482
	GbGA20OX14	GrGA2OX3	0.160053	0.665657	0.240444	22.1886
	GbGA20OX21	GrGA20OX3	0.170221	0.982375	0.173275	32.7458
	GbGA20OX8	GrGA20OX3	0.170055	0.986481	0.172386	32.8827
	GbAOP19	GrAOP4	0.536223	2.03104	0.264014	67.7013
	GbAOP3	GrAOP4	0.565221	2.25878	0.250233	75.2926
	GbGA20OX17	GrGA20OX4	0.00622539	0.0353787	0.175964	1.17929
	GbGA20OX5	GrGA20OX4	0.18307	0.510126	0.358872	17.0042
	GbGA20OX5	GrGA20OX4	0.18307	0.510126	0.358872	17.0042
	GbF6H11	GrF6H10	0.0443213	0.05334	0.830919	1.778
	GbGA3OX12	GrIDS3-1	0.0197177	0.0473275	0.416622	1.57758
	GbAOP12	GrIDS3-1	0.0838547	0.554486	0.15123	18.4829
	GbGA3OX13	GrSRG10	0.00855494	0.0284106	0.301118	0.947019
	GbSRG5	GrSRG10	0.123001	0.861313	0.142806	28.7104
	GbGA20OX18	GrGA20OX5	0.0114637	0.0276347	0.414831	0.921157
	GbACO28	GrACO24	0.00817924	0.0392503	0.208387	1.30834
	GbACO34	GrACO24	0.499843	1.61928	0.308683	53.9759
	GbACO1	GrACO24	0.263781	1.14525	0.230326	38.175
	GbACO21	GrACO24	0.471953	2.18923	0.215579	72.9743
	GbGA20OX19	GrGA20OX6	0.0130099	0.0541589	0.240217	1.8053
	GbGA20OX22	GrGA20OX7	0.019371	0.078586	0.246494	2.61953
	GbGA20OX23	GrGA20OX8	0.0604133	0.120536	0.501204	4.01788
	GbGA20OX12	GrGA20OX8	0.193141	0.610552	0.316339	20.3517
	GbP4H13	GrFLS2	0.0170948	0.038347	0.445791	1.27823
	GbGA3OX16	GrFLS2	0.362375	3.75113	0.0966044	125.038
	GbSRG16	GrFLS2	0.211903	1.71151	0.123811	57.0502

## Sheet: Gh&Gr
	Synonymous and non-synonymous substitutions and tentative divergence time of orthologous 2ODDs between Gossypium hirsutum & Gossypium raimondii
	Seq_1	Seq_2	Ka	Ks	Ka_Ks	MYA	Summary
	GhACO52	GrACO30	0.00724497	0.00399734	1.81245	0.133245	Less than 0.5	301
	GhACO42	GrACO30	0.301845	1.80413	0.167308	60.1376	0.5-1.0	29
	GhACO16	GrACO30	0.388584	1.52054	0.255557	50.6847	Greater than 1.0	15
	GhH6H7	GrH6H10	0.0103006	0.0312081	0.330062	1.04027	Total	345
	GhH6H19	GrH6H10	0.00642471	0.00876882	0.732676	0.292294
	GhH6H3	GrH6H10	0.373667	1.97262	0.189426	65.7542
	GhACO29	GrACO31	0.0110998	0.040295	0.275462	1.34317
	GhACO53	GrACO31	0.00138026	0.0147909	0.0933181	0.493032
	GhACO40	GrACO31	0.0727799	0.615058	0.11833	20.5019
	GhACO12	GrACO31	0.0812978	0.745739	0.109016	24.858
	GhACO15	GrACO31	0.0759116	0.6363	0.119301	21.21
	GhFNS1	GrFNS2	0.0135996	0.0429877	0.316361	1.43292
	GhFNS3	GrFNS2	0	0.0246092	0	0.820306
	GhFNS4	GrFNS2	0.0513439	0.536528	0.0956966	17.8843
	GhFNS2	GrFNS2	0.0514015	0.550498	0.0933727	18.3499
	GhAOP39	GrAOP5	0.00137049	0	0	0
	GhDAO2	GrDAO1	0.00145773	0.00985236	0.147957	0.328412
	GhDAO1	GrDAO1	0.00878809	0.0506308	0.173572	1.68769
	GhFNS1	GrFNS3	0.0538897	0.553012	0.0974477	18.4337
	GhFNS3	GrFNS3	0.0501103	0.543357	0.0922235	18.1119
	GhFNS4	GrFNS3	0.00233055	0.016541	0.140896	0.551366
	GhFNS2	GrFNS3	0.00702102	0.0418957	0.167583	1.39652
	GhIDS3-6	GrSRG11	0.00122951	0.0125003	0.0983584	0.416676
	GhIDS3-2	GrSRG11	0.00739378	0.0340243	0.217309	1.13414
	GhGA20OX49	GrGA20X9	0.00128617	0.0167254	0.0768993	0.557514
	GhGA20OX22	GrGA20X9	0.0477695	0.0723307	0.660432	2.41102
	GhGA20OX35	GrGA20X9	0.124029	0.8836	0.140368	29.4533
	GhGA20OX11	GrGA20X9	0.131657	0.858105	0.153428	28.6035
	GhGA20OX38	GrGA20X9	0.160576	0.895215	0.179371	29.8405
	GhGA20OX15	GrGA20X9	0.194114	0.945153	0.205379	31.5051
	GhNCS4	GrNCS2	0.00956951	0.00899561	1.0638	0.299854
	GhNCS5	GrNCS2	0.0186494	0.062974	0.296145	2.09913
	GhNCS2	GrNCS2	0.164319	0.611949	0.268518	20.3983
	GhNCS1	GrNCS2	0.164552	0.590863	0.278495	19.6954
	GhLDOX6	GrLDOX3	0.0293006	0.0593664	0.493555	1.97888
	GhLDOX9	GrLDOX3	0.0771	0.732906	0.105198	24.4302
	GhLDOX3	GrLDOX3	0.079956	0.719979	0.111053	23.9993
	GhF3H5	GrF3H	0.00831388	0.0434904	0.191166	1.44968
	GhF3H8	GrF3H	0.0556608	0.797575	0.0697876	26.5858
	GhGA3OX1	GrGA20X10	0.0705169	0.0460135	1.53253	1.53378
	GhGA20OX29	GrGA20X11	0.00128977	0	0	0
	GhGA20OX5	GrGA20X11	0.0143187	0.0259298	0.552209	0.864328
	GhGA20OX42	GrGA20X11	0.180018	0.513291	0.350713	17.1097
	GhGA20OX18	GrGA20X11	0.176414	0.506589	0.348239	16.8863
	GhACO29	GrACO4	0.075035	0.579114	0.129568	19.3038
	GhACO53	GrACO4	0.070502	0.596817	0.11813	19.8939
	GhACO40	GrACO4	0	0.0196571	0	0.655238
	GhACO12	GrACO4	0.0597113	0.68349	0.0873624	22.783
	GhACO15	GrACO4	0.00552616	0.0552551	0.100012	1.84184
	GhAOP35	GrAOP8	0.197867	0.742395	0.266526	24.7465
	GhAOP9	GrAOP8	0.193999	0.748084	0.259328	24.9361
	GhAOP7	GrAOP8	0.0675402	0.0893397	0.755994	2.97799
	GhGA20OX46	GrGA20X12	0.162808	1.04314	0.156074	34.7714
	GhGA20OX21	GrGA20X12	0.155659	1.05491	0.147556	35.1638
	GhGA20OX2	GrGA20X12	0.322477	3.12006	0.103356	104.002
	GhGA20OX26	GrGA20X12	0.320784	2.98252	0.107555	99.4174
	GhGA20OX30	GrGA20X12	0.00501989	0.00912559	0.550089	0.304186
	GhGA20OX6	GrGA20X12	0.0295813	0.0404353	0.731571	1.34784
	GhACO37	GrACO32	0.00267023	0.0146584	0.182163	0.488615
	GhACO10	GrACO32	0.00400624	0.024653	0.162505	0.821767
	GhACO38	GrACO32	0.108583	0.491286	0.221019	16.3762
	GhACO11	GrACO32	0.0647734	0.409251	0.158273	13.6417
	GhF3H7	GrGA20X13	0.00250574	0.0169619	0.147728	0.565395
	GhF3H3	GrGA20X13	0.0177373	0.0429917	0.412575	1.43306
	GhFLS4	GrFLS3	0.00778891	0.0134734	0.578094	0.449114
	GhGA20OX31	GrGA20X14	0.00226458	0.0114288	0.198147	0.38096
	GhGA20OX7	GrGA20X14	0.00678501	0.0226235	0.29991	0.754118
	GhSRG17	GrGA20X15	0.00468889	0.0201693	0.232477	0.672309
	GhSRG4	GrGA20X15	0.00834252	0.0329384	0.253277	1.09795
	GhIDS3-5	GrGA20X15	0.0864355	0.548244	0.157659	18.2748
	GhACO28	GrACO5	0.392191	1.49455	0.262414	49.8183
	GhACO52	GrACO5	0.380371	1.63785	0.232238	54.595
	GhACO41	GrACO5	0.016204	0.016439	0.985702	0.547967
	GhACO16	GrACO5	0.011636	0.0360189	0.323053	1.20063
	GhSRG7	GrSRG13	0.0225385	0.0869639	0.259171	2.8988
	GhH6H7	GrH6H1	0.337497	1.61981	0.208356	53.9937
	GhH6H19	GrH6H1	0.319636	1.44912	0.220572	48.304
	GhH6H11	GrH6H1	0.0206145	0.0450855	0.457231	1.50285
	GhH6H3	GrH6H1	0.0650096	0.100639	0.645967	3.35464
	GhH6H15	GrH6H1	0.161347	1.00995	0.159758	33.6649
	GhGA2OX5	GrGA20X17	0.0863733	0.499712	0.172846	16.6571
	GhGA2OX12	GrGA20X17	0.0829167	0.493023	0.16818	16.4341
	GhGA2OX7	GrGA20X17	0.00635732	0.00453516	1.40178	0.151172
	GhGA2OX2	GrGA20X17	0.0114688	0.0230521	0.497518	0.768405
	GhGA20OX47	GrGA20X18	0.0879962	0.573033	0.153562	19.1011
	GhGA20OX32	GrGA20X18	0.00264726	0.0135037	0.196039	0.450125
	GhGA20OX33	GrGA20X18	0.162732	0.962002	0.16916	32.0667
	GhGA20OX8	GrGA20X18	0.0079735	0.0318471	0.250368	1.06157
	GhACO38	GrACO33	0.0418373	0.0695479	0.601561	2.31826
	GhACO11	GrACO33	0.021628	0.065754	0.328923	2.1918
	GhGA3OX11	GrGA20X19	0.0894113	0.84095	0.106322	28.0317
	GhGA3OX6	GrGA20X19	0.0848657	0.89529	0.0947913	29.843
	GhGA3OX8	GrGA20X19	0.00241692	0.0192442	0.125592	0.641472
	GhGA3OX2	GrGA20X19	0.00362831	0.0350031	0.103657	1.16677
	GhGA20OX47	GrGA20X20	0.132933	1.08413	0.122617	36.1377
	GhGA20OX32	GrGA20X20	0.163061	0.977362	0.166838	32.5787
	GhGA20OX33	GrGA20X20	0	0.0178314	0	0.594382
	GhGA20OX8	GrGA20X20	0.16355	0.937925	0.174374	31.2642
	GhGA20OX46	GrGA20X21	0	0.00440854	0	0.146951
	GhGA20OX21	GrGA20X21	0.0188424	0.0301782	0.624371	1.00594
	GhGA20OX2	GrGA20X21	0.328046	2.74238	0.119621	91.4127
	GhGA20OX26	GrGA20X21	0.322289	2.84217	0.113395	94.739
	GhGA20OX30	GrGA20X21	0.162655	1.06882	0.152183	35.6272
	GhGA20OX6	GrGA20X21	0.111363	1.1389	0.0977815	37.9632
	GhSRG21	GrSRG18	0	0.0170099	0	0.566998
	GhSRG10	GrSRG18	0.0154936	0.0299719	0.51694	0.999063
	GhCODM6	GrSRG19	0.00865721	0.00434626	1.99187	0.144875
	GhSRG11	GrSRG19	0.0199534	0.0399355	0.49964	1.33118
	GhH6H18	GrH6H2	0.260502	1.16866	0.222907	38.9552
	GhH6H6	GrH6H2	0.255354	1.15097	0.221861	38.3656
	GhGA20OX47	GrGA20X22	0.00255946	0.0170522	0.150095	0.568408
	GhGA20OX32	GrGA20X22	0.0938944	0.565746	0.165966	18.8582
	GhGA20OX33	GrGA20X22	0.136198	1.14087	0.119381	38.0291
	GhGA20OX8	GrGA20X22	0.0924407	0.555121	0.166524	18.504
	GhGA20OX41	GrGA20X22	0.163382	0.942531	0.173343	31.4177
	GhAOP35	GrAOP13	0.00253968	0.00905671	0.28042	0.30189
	GhAOP9	GrAOP13	0.00763608	0.0418227	0.182582	1.39409
	GhAOP7	GrAOP13	0.242746	0.686507	0.353596	22.8836
	GhGA3OX11	GrGA20X23	0.00357854	0.00762395	0.469381	0.254132
	GhGA3OX6	GrGA20X23	0.00504893	0.0328258	0.15381	1.09419
	GhGA3OX8	GrGA20X23	0.0852771	0.842941	0.101166	28.098
	GhGA3OX2	GrGA20X23	0.0800845	0.852357	0.0939566	28.4119
	GhAOP37	GrAOP14	0.00271924	0.0145518	0.186866	0.48506
	GhAOP12	GrAOP14	0.169488	0.508217	0.333496	16.9406
	GhAOP34	GrAOP14	0.317401	1.47982	0.214486	49.3274
	GhAOP8	GrAOP14	0.311888	1.43223	0.217764	47.7411
	GhAOP11	GrAOP15	0.452268	2.47263	0.18291	82.421
	GhGA2OX11	GrP4H12	0.00657827	0.0178646	0.368229	0.595488
	GhGA2OX4	GrP4H12	0.017225	0.0501898	0.343198	1.67299
	GhGA2OX6	GrP4H12	0.191134	1.01303	0.188675	33.7678
	GhGA2OX1	GrP4H12	0.174677	1.17965	0.148075	39.3218
	GhP4H17	GrP4H14	0.0771363	0.660411	0.1168	22.0137
	GhP4H6	GrP4H14	0.0771752	0.658712	0.117161	21.9571
	GhP4H19	GrP4H14	0.0028874	0.00480002	0.601539	0.160001
	GhP4H7	GrP4H14	0.00723507	0.0703149	0.102895	2.34383
	GhH6H1	GrH6H3	0.0141661	0.0375892	0.376867	1.25297
	GhH6H8	GrH6H3	0.00662896	0.0171518	0.386488	0.571726
	GhSRG19	GrSRG20	0.224847	0.747968	0.300611	24.9323
	GhSRG22	GrSRG20	0.00481833	0	0	0
	GhSRG12	GrSRG20	0.00722825	0.0248042	0.291412	0.826806
	GhNCS6	GrSRG21	0.00142012	0.00547948	0.259171	0.182649
	GhSRG13	GrSRG21	0.00815859	0.035721	0.228397	1.1907
	GhSRG6	GrSRG21	0.215503	0.678342	0.31769	22.6114
	GhLDOX5	GrLDOX4	0.021955	0.0622549	0.352663	2.07516
	GhLDOX8	GrLDOX4	0.0995542	0.969774	0.102657	32.3258
	GhP4H14	GrP4H15	0.002781	0.00485832	0.57242	0.161944
	GhP4H4	GrP4H15	0.00978807	0.0396459	0.246887	1.32153
	GhP4H5	GrP4H15	0.138573	0.535756	0.258649	17.8585
	GhNCS6	GrSRG22	0.184892	0.850205	0.217467	28.3402
	GhSRG13	GrSRG22	0.202311	0.873978	0.231483	29.1326
	GhSRG6	GrSRG22	0.234042	0.770365	0.303806	25.6788
	GhLDOX5	GrLDOX5	0.104679	1.03222	0.101411	34.4074
	GhLDOX8	GrLDOX5	0.00239521	0.00815225	0.29381	0.271742
	GhLDOX2	GrLDOX5	0.0120303	0.0419543	0.286748	1.39848
	GhH6H2	GrH6H4	0.0149787	0.104351	0.143541	3.47837
	GhH6H9	GrH6H4	0.00495665	0.0225242	0.220059	0.750807
	GhIDS3-4	GrSRG24	0.002365	0.020691	0.114301	0.689699
	GhSRG5	GrSRG24	0.0215778	0.0206269	1.0461	0.687565
	GhGA20OX50	GrGA20X24	0.00361737	0	0	0
	GhGA20OX23	GrGA20X24	0.00484214	0.0329384	0.147006	1.09795
	GhGA20OX28	GrGA20X24	0.127632	0.616348	0.207078	20.5449
	GhGA20OX4	GrGA20X24	0.135075	0.617706	0.218671	20.5902
	GhF3H11	GrGA20X25	0.019354	0.0153311	1.2624	0.511037
	GhF3H6	GrGA20X25	0.0588253	0.086942	0.676604	2.89807
	GhF3H11	GrFLS6	0.132317	0.407189	0.324952	13.573
	GhF3H7	GrFLS6	0.333699	3.1262	0.106743	104.207
	GhF3H3	GrFLS6	0.337639	2.41134	0.140021	80.3779
	GhACO7	GrACO37	0.00988715	0.0418957	0.235994	1.39652
	GhACO54	GrACO38	0.00576261	0.00390118	1.47715	0.130039
	GhACO30	GrACO38	0.0232825	0.0443231	0.525291	1.47744
	GhGA20OX51	GrGA20X26	0.00129283	0	0	0
	GhGA20OX24	GrGA20X26	0.00258956	0.0416131	0.0622293	1.3871
	GhGA20OX25	GrGA20X26	0.0914627	0.669651	0.136582	22.3217
	GhF6H5	GrF6H13	0.00235064	0.0162498	0.144657	0.54166
	GhF6H15	GrF6H13	0.12348	0.71212	0.173398	23.7373
	GhCODM7	GrCODM3	0.00349312	0.0211133	0.165446	0.703776
	GhF6H21	GrF6H15	0.0192524	0.102627	0.187596	3.42089
	GhF6H26	GrF6H15	0.00842705	0.0425646	0.197983	1.41882
	GhGA2OX5	GrF6H18	0.00636339	0.0411218	0.154745	1.37073
	GhGA2OX12	GrF6H18	0.00126957	0.00444446	0.285653	0.148149
	GhGA2OX7	GrF6H18	0.0795491	0.493387	0.161231	16.4462
	GhGA2OX2	GrF6H18	0.0808616	0.505069	0.1601	16.8356
	GhAOP41	GrAOP17	0	0.00483873	0	0.161291
	GhAOP16	GrAOP19	0.0429179	0.338989	0.126606	11.2996
	GhAOP42	GrAOP19	0.0397925	0.179601	0.221561	5.9867
	GhAOP18	GrAOP21	0.0261528	0.367425	0.0711786	12.2475
	GhGA20OX1	GrGA2X6	0.0265144	0.0680224	0.389789	2.26741
	GhAOP20	GrAOP23	0.107797	0.484054	0.222696	16.1351
	GhAOP46	GrAOP31	0.0172868	0.0117997	1.46503	0.393322
	GhGA3OX9	GrGA2X1	0.00800274	0.0040886	1.95733	0.136287
	GhGA3OX3	GrGA2X1	0.024015	0.0598049	0.401556	1.9935
	GhF6H5	GrF6H1	0.124149	0.707695	0.175427	23.5898
	GhF6H15	GrF6H1	0.00354053	0.0123122	0.287563	0.410406
	GhF6H19	GrF6H19	0.00119415	0.00811093	0.147227	0.270364
	GhGA20OX51	GrGA2X7	0.0909715	0.673456	0.135082	22.4485
	GhGA20OX24	GrGA2X7	0.0910347	0.694032	0.131168	23.1344
	GhGA20OX25	GrGA2X7	0.00128728	0.00465479	0.276549	0.15516
	GhSRG1	GrSRG2	0.041308	0.0841432	0.490925	2.80477
	GhSRG14	GrSRG2	0.0280437	0.0658843	0.425651	2.19614
	GhAOP11	GrAOP1	0.40659	1.27761	0.318244	42.5869
	GhAOP4	GrAOP1	0.0103024	0.0373211	0.276046	1.24404
	GhAOP37	GrAOP2	0.296435	0.954233	0.310653	31.8078
	GhAOP13	GrAOP2	0.295184	0.946169	0.311978	31.539
	GhAOP2	GrAOP2	0.0325676	0.0798094	0.408068	2.66031
	GhAOP3	GrAOP2	0.13929	0.2174	0.64071	7.24667
	GhGA20OX46	GrGA3X1	0.322289	3.0859	0.104439	102.863
	GhGA20OX2	GrGA3X1	0.00647533	0.0188838	0.342904	0.629459
	GhGA20OX26	GrGA3X1	0.00129171	0.0140739	0.0917806	0.46913
	GhGA20OX30	GrGA3X1	0.32857	3.15895	0.104013	105.298
	GhGA20OX6	GrGA3X1	0.278675	2.16009	0.129011	72.0029
	GhCODM5	GrSRG4	0.0259052	0.103288	0.250806	3.44293
	GhSRG16	GrSRG6	0.0034361	0.00834791	0.411612	0.278264
	GhLDOX1	GrSRG7	0.00611188	0.0404441	0.151119	1.34814
	GhLDOX7	GrSRG7	0.0178232	0.0246567	0.722856	0.821889
	GhSRG3	GrSRG8	0.0159924	0.0497248	0.321618	1.65749
	GhIDS3-3	GrSRG8	0	0.00809451	0	0.269817
	GhLDOX11	GrSRG8	0.132526	0.848979	0.1561	28.2993
	GhGA2OX11	GrAOP3	0.165422	1.13453	0.145807	37.8176
	GhGA2OX4	GrAOP3	0.177864	1.08533	0.16388	36.1776
	GhGA2OX6	GrAOP3	0.0195652	0.0273443	0.715511	0.911477
	GhGA2OX1	GrAOP3	0.0106149	0.027526	0.385633	0.917534
	GhLDOX10	GrSRG1	0	0.0224064	0	0.746882
	GhGA20OX49	GrGA3X2	0.183743	0.894099	0.205507	29.8033
	GhGA20OX22	GrGA3X2	0.20558	1.08361	0.189718	36.1202
	GhGA20OX35	GrGA3X2	0.154781	0.610028	0.253728	20.3343
	GhGA20OX38	GrGA3X2	0.00554659	0.00447429	1.23966	0.149143
	GhGA20OX15	GrGA3X2	0.00791999	0.0523278	0.151353	1.74426
	GhACO29	GrACO10	0.0765455	0.905049	0.0845761	30.1683
	GhACO53	GrACO10	0.0690721	0.983567	0.0702262	32.7856
	GhACO40	GrACO10	0.0629465	0.713214	0.0882575	23.7738
	GhACO43	GrACO10	0.00134213	0.0298176	0.0450114	0.99392
	GhACO15	GrACO10	0.0637235	0.756794	0.0842019	25.2265
	GhACO17	GrACO10	0.00403634	0.0297437	0.135704	0.991456
	GhH6H7	GrH6H5	0.369503	1.27352	0.290143	42.4507
	GhH6H19	GrH6H5	0.351583	1.26689	0.277517	42.2296
	GhH6H11	GrH6H5	0.242191	0.966116	0.250685	32.2039
	GhH6H13	GrH6H5	0.00251599	0.0084241	0.298666	0.280803
	GhH6H4	GrH6H5	0.00377755	0.0298972	0.126351	0.996573
	GhGA3OX1	GrSRG9	0.480923	1.65443	0.290689	55.1475
	GhF3H5	GrFNS1	0.0501561	0.812521	0.061729	27.084
	GhF3H8	GrFNS1	0	0.00870837	0	0.290279
	GhH6H14	GrF6H6	0.00503569	0.0205211	0.245391	0.684037
	GhH6H5	GrF6H6	0.0113722	0.033166	0.342888	1.10553
	GhNCS4	GrNCS1	0.164785	0.619375	0.266051	20.6458
	GhNCS5	GrNCS1	0.155493	0.696622	0.223209	23.2207
	GhNCS2	GrNCS1	0.00487707	0.00435731	1.11929	0.145244
	GhNCS1	GrNCS1	0.0172086	0.0356018	0.483363	1.18673
	GhGA20OX34	GrFLS1	0.00137143	0.00948629	0.14457	0.31621
	GhGA20OX10	GrFLS1	0.00274537	0.0337406	0.0813669	1.12469
	GhGA2OX8	GrGA3X3	0.0722414	0.331452	0.217954	11.0484
	GhGA2OX3	GrGA3X3	0.121393	0.366841	0.330914	12.228
	GhLDOX6	GrLDOX1	0.0574494	0.76151	0.0754415	25.3837
	GhLDOX9	GrLDOX1	0.00485144	0.0128851	0.376517	0.429502
	GhLDOX3	GrLDOX1	0.00607045	0.0393103	0.154424	1.31034
	GhH6H11	GrH6H6	0.166348	0.997858	0.166705	33.2619
	GhH6H13	GrH6H6	0.228187	0.917618	0.248673	30.5873
	GhH6H3	GrH6H6	0.158817	1.25818	0.126228	41.9393
	GhH6H4	GrH6H6	0.228504	0.974699	0.234435	32.49
	GhH6H6	GrH6H6	0.239841	1.23848	0.193658	41.2826
	GhH6H7	GrH6H8	0.366517	3.27172	0.112026	109.057
	GhH6H19	GrH6H8	0.358179	3.14725	0.113807	104.908
	GhF6H30	GrF6H8	0.0379324	0.498456	0.0760999	16.6152
	GhACO29	GrACO2	0.0825047	0.581837	0.1418	19.3946
	GhACO53	GrACO2	0.0733975	0.610261	0.120272	20.342
	GhACO40	GrACO2	0.0545894	0.630966	0.0865172	21.0322
	GhACO12	GrACO2	0.0196021	0.234742	0.0835048	7.82473
	GhACO43	GrACO2	0.0517752	0.914643	0.0566071	30.4881
	GhACO15	GrACO2	0.0561282	0.664335	0.0844878	22.1445
	GhACO17	GrACO2	0.0488784	0.893942	0.0546774	29.7981
	GhGA3OX10	GrGA3X4	0.00590903	0.0283626	0.208339	0.94542
	GhGA3OX4	GrGA3X4	0.0574376	0.0821415	0.699252	2.73805
	GhACO2	GrACO13	0.0702103	0.124888	0.562184	4.16295
	GhACO31	GrACO13	0.058717	0.127115	0.46192	4.23717
	GhACO28	GrACO14	0.459999	2.45926	0.187048	81.9753
	GhACO52	GrACO14	0.456714	3.08688	0.147953	102.896
	GhACO32	GrACO14	0.00117578	0.00387348	0.303546	0.129116
	GhACO47	GrACO14	0.279012	1.34786	0.207004	44.9285
	GhACO20	GrACO14	0.324633	1.51081	0.214873	50.3603
	GhF3H2	GrLDOX2	0.0646085	0.0600721	1.07551	2.0024
	GhACO5	GrACO16	0.0146346	0.0762076	0.192036	2.54025
	GhACO33	GrACO16	0.00396564	0.00970102	0.408786	0.323367
	GhGA20OX50	GrGA3X5	0.129157	0.62539	0.206522	20.8463
	GhGA20OX23	GrGA3X5	0.125928	0.582924	0.216028	19.4308
	GhGA20OX28	GrGA3X5	0.00377676	0.0128391	0.29416	0.427971
	GhGA20OX4	GrGA3X5	0.0177824	0.0347888	0.511152	1.15963
	GhACO35	GrACO18	0.00246559	0.0156357	0.157689	0.521192
	GhACO9	GrACO18	0.00617605	0.0604963	0.10209	2.01654
	GhGA20OX39	GrGA20X1	0.00112613	0.0153458	0.0733833	0.511527
	GhGA20OX16	GrGA20X1	0.0113456	0.05095	0.222681	1.69833
	GhP4H14	GrP4H6	0.138942	0.565238	0.245812	18.8413
	GhP4H4	GrP4H6	0.138239	0.589157	0.234638	19.6386
	GhP4H5	GrP4H6	0.0451563	0.045331	0.996145	1.51103
	GhGA20OX40	GrGA20X2	0.0011256	0.0040445	0.278303	0.134817
	GhACO31	GrACO19	0.36139	1.45443	0.248475	48.4811
	GhACO32	GrACO21	0.386694	2.61047	0.148132	87.0157
	GhACO20	GrACO21	0.359543	1.8943	0.189803	63.1432
	GhGA20OX49	GrGA2X3	0.128691	0.894272	0.143906	29.8091
	GhGA20OX22	GrGA2X3	0.169923	0.873303	0.194575	29.1101
	GhGA20OX35	GrGA2X3	0.00257815	0.00417974	0.616821	0.139325
	GhGA20OX11	GrGA2X3	0.010364	0.0607928	0.17048	2.02643
	GhACO46	GrACO23	0.00572932	0.00468386	1.22321	0.156129
	GhACO19	GrACO23	0.0144525	0.0371264	0.389277	1.23755
	GhGA20OX47	GrGA20X3	0.165538	0.976586	0.169507	32.5529
	GhGA20OX32	GrGA20X3	0.173004	1.02745	0.168383	34.2482
	GhGA20OX8	GrGA20X3	0.168479	0.981838	0.171595	32.7279
	GhGA20OX41	GrGA20X3	0.00268157	0.00894865	0.299662	0.298288
	GhGA20OX17	GrGA20X3	0.00626091	0.0350941	0.178403	1.1698
	GhAOP37	GrAOP4	0.317762	1.39855	0.227208	46.6184
	GhAOP12	GrAOP4	0.262515	1.21731	0.215651	40.577
	GhAOP34	GrAOP4	0.00135288	0	0	0
	GhAOP8	GrAOP4	0.0151156	0.0786403	0.192212	2.62134
	GhGA20OX29	GrGA20X4	0.17732	0.518579	0.341935	17.286
	GhGA20OX5	GrGA20X4	0.18976	0.505265	0.375565	16.8422
	GhGA20OX42	GrGA20X4	0.00738316	0.00429801	1.71781	0.143267
	GhGA20OX18	GrGA20X4	0.00738165	0.0217564	0.339286	0.725214
	GhF6H16	GrF6H10	0.00121926	0.00405681	0.300548	0.135227
	GhF6H17	GrF6H10	0.0443426	0.0581779	0.762189	1.93926
	GhSRG17	GrIDS3-1	0.0825144	0.538279	0.153293	17.9426
	GhSRG4	GrIDS3-1	0.0852157	0.553383	0.153991	18.4461
	GhIDS3-5	GrIDS3-1	0	0.0121256	0	0.404185
	GhLDOX11	GrSRG10	0.0048741	0.00802147	0.607632	0.267382
	GhLDOX4	GrSRG10	0.00855494	0.0284106	0.301118	0.947019
	GhGA20OX40	GrGA20X5	0.084892	0.418784	0.202711	13.9595
	GhGA20OX43	GrGA20X5	0.00227834	0	0	0
	GhGA20OX19	GrGA20X5	0.0103094	0.0276347	0.373061	0.921157
	GhACO52	GrACO24	0.494498	1.81446	0.272532	60.4821
	GhACO1	GrACO24	0.260325	1.13872	0.228612	37.9574
	GhACO32	GrACO24	0.328708	1.55296	0.211666	51.7653
	GhACO42	GrACO24	0.374454	1.56879	0.23869	52.2929
	GhACO47	GrACO24	0.00979472	0.0159228	0.61514	0.530759
	GhACO20	GrACO24	0.00935593	0.0432765	0.21619	1.44255
	GhACO3	GrACO25	0.369334	1.46965	0.251307	48.9883
	GhACO23	GrACO27	0.0300228	0.075595	0.397153	2.51983
	GhACO4	GrACO27	0.491169	2.89006	0.169951	96.3354
	GhACO50	GrACO27	0.0726141	0.186101	0.390187	6.20337
	GhGA20OX44	GrGA20X6	0.0068966	0.00791564	0.871262	0.263855
	GhGA20OX20	GrGA20X6	0.0130099	0.0541589	0.240217	1.8053
	GhGA3OX12	GrGA20X7	0	0.0296091	0	0.98697
	GhGA3OX7	GrGA20X7	0.0220629	0.0788527	0.279798	2.62842
	GhP4H20	GrP4H8	0.00576579	0.0103495	0.557111	0.344982
	GhP4H14	GrP4H8	0.0873552	0.393478	0.222008	13.1159
	GhP4H4	GrP4H8	0.0858714	0.417102	0.205876	13.9034
	GhP4H5	GrP4H8	0.124186	0.450187	0.275855	15.0062
	GhGA20OX48	GrGA20X8	0.00553636	0.014366	0.38538	0.478865
	GhF3H9	GrFLS2	0.00127416	0.00422239	0.301762	0.140746

## Sheet: Ga&Ga
	Synonymous and non-synonymous substitutions and tentative divergence time of orthologous 2ODDs between Gossypium arboreum & Gossypium arboreum
	Seq_1	Seq_2	Ka	Ks	Ka_Ks	MYA	Summary
	GaF6H5	GaF6H13	0.0617299	0.819833	0.0752957	27.3278	Less than 0.5	37
	GaGA2OX17	GaGA2OX21	0.166014	1.0078	0.164729	33.5934	0.5-1.0	0
	GaAOP13	GaAOP15	0.3062	1.42397	0.215032	47.4656	Greater than 1.0	0
	GaGA2OX12	GaAOP36	0.117974	0.867636	0.135972	28.9212	Total	37
	GaGA2OX3	GaGA2OX22	0.321193	2.75372	0.11664	91.7907
	GaGA2OX3	GaGA2OX6	0.3462	2.31475	0.149563	77.1582
	GaFNS1	GaFNS2	0.057313	0.554477	0.103364	18.4826
	GaAOP1	GaAOP14	0.184944	1.10737	0.167012	36.9124
	GaACO3	GaACO25	0.260747	1.28726	0.20256	42.9087
	GaACO6	GaACO33	0.468829	2.34846	0.199632	78.2819
	GaSRG1	GaGA2OX11	0.0885595	0.582923	0.151923	19.4308
	GaSRG8	GaSRG14	0.217137	0.761109	0.28529	25.3703
	GaGA2OX5	GaGA2OX18	0.186706	0.48682	0.383521	16.2273
	GaGA2OX5	GaGA2OX9	0.385711	1.99075	0.193752	66.3583
	GaAOP6	GaAOP19	0.193309	0.737413	0.262145	24.5804
	GaGA2OX6	GaGA2OX22	0.168216	1.25475	0.134064	41.8249
	GaGA2OX5	GaAOP21	0.0918161	0.490886	0.187041	16.3629
	GaGA2OX8	GaGA2OX17	0.16423	1.02524	0.160186	34.1748
	GaGA2OX8	GaGA2OX21	0.0939716	0.563562	0.166746	18.7854
	GaGA2OX8	GaGA2OX9	0.166049	0.928682	0.178801	30.9561
	GaGA3OX1	GaGA3OX5	0.0779394	0.905947	0.0860309	30.1982
	GaGA2OX9	GaGA2OX21	0.132202	1.09158	0.12111	36.386
	GaGA2OX11	GaGA2OX25	0.20651	0.856945	0.240984	28.5648
	GaGA2OX11	GaGA2OX14	0.154913	0.75311	0.205698	25.1037
	GaGA2OX12	GaGA2OX23	0.22056	0.633807	0.347992	21.1269
	GaACO14	GaACO32	0.0818054	0.649832	0.125887	21.6611
	GaACO14	GaACO16	0.0629284	0.818085	0.0769216	27.2695
	GaACO15	GaACO28	0.47938	3.37025	0.142239	112.342
	GaACO15	GaACO33	0.399663	1.31726	0.303404	43.9088
	GaGA2OX8	GaACO17	0.259863	1.02566	0.253363	34.1885
	GaGA2OX8	GaH6H1	0.264149	1.16726	0.226298	38.9087
	GaGA2OX14	GaGA2OX25	0.215912	1.01511	0.212699	33.8369
	GaACO16	GaACO32	0.0690887	0.929012	0.074368	30.9671
	GaACO17	GaH6H5	0.364097	1.37467	0.264862	45.8222
	GaNCS2	GaNCS3	0.176824	0.678309	0.260684	22.6103
	GaLDOX4	GaLDOX5	0.0567475	0.782694	0.0725028	26.0898
	GaH6H1	GaH6H5	0.341899	1.57422	0.217187	52.474

## Sheet: Gb&Gb
	Synonymous and non-synonymous substitutions and tentative divergence time of orthologous 2ODDs between Gossypium barbadense & Gossypium barbadense
	Seq_1	Seq_2	Ka	Ks	Ka_Ks	MYA	Summary
	GbF6H11	GbF6H28	0.0471725	0.055935	0.843344	1.8645	Less than 0.5	264
	GbGA3OX12	GbP4H21	0.0197096	0.0385524	0.511242	1.28508	0.5-1.0	16
	GbGA2OX6	GbP4H21	0.0877905	0.546322	0.160694	18.2107	Greater than 1.0	0
	GbAOP12	GbP4H21	0.087863	0.560854	0.156659	18.6951	Total	280
	GbGA3OX13	GbP4H22	0.0134849	0.0284298	0.474322	0.94766
	GbSRG25	GbP4H22	0.133195	0.857378	0.155352	28.5793
	GbSRG5	GbP4H22	0.128033	0.868726	0.14738	28.9575
	GbGA20OX18	GbGA20OX47	0.00916042	0.0275984	0.331919	0.919946
	GbGA20OX44	GbGA20OX47	0.0836771	0.417676	0.20034	13.9225
	GbACO30	GbACO54	0.345764	2.36434	0.146241	78.8115
	GbACO34	GbACO55	0.534676	3.4637	0.154366	115.457
	GbACO31	GbACO56	0.0320065	0.0406227	0.787896	1.35409
	GbGA20OX2	GbGA20OX29	0.0136471	0.0550706	0.247811	1.83569
	GbGA20OX27	GbGA20OX29	0.0930025	0.713848	0.130283	23.7949
	GbGA20OX19	GbGA20OX48	0.0557878	0.0940656	0.593073	3.13552
	GbGA20OX20	GbGA20OX49	0.0208121	0.0325885	0.638632	1.08628
	GbGA20OX30	GbGA20OX49	0.324547	3.31727	0.0978357	110.576
	GbGA20OX3	GbGA20OX49	0.332563	2.6487	0.125557	88.29
	GbGA20OX33	GbGA20OX49	0.153889	1.09737	0.140234	36.579
	GbGA20OX6	GbGA20OX49	0.150632	1.11931	0.134576	37.3102
	GbGA20OX21	GbGA20OX50	0.00773037	0.0170826	0.452529	0.56942
	GbGA20OX35	GbGA20OX50	0.090978	0.563562	0.161434	18.7854
	GbGA20OX36	GbGA20OX50	0.134014	1.144	0.117144	38.1334
	GbGA20OX8	GbGA20OX50	0.0939495	0.554817	0.169334	18.4939
	GbGA20OX9	GbGA20OX50	0.132217	1.0907	0.121223	36.3565
	GbGA20OX45	GbGA20OX50	0.162788	0.969616	0.167889	32.3205
	GbAOP17	GbAOP50	0.0109704	0.0446967	0.24544	1.48989
	GbAOP45	GbAOP50	0.201552	0.753993	0.267313	25.1331
	GbAOP13	GbAOP50	0.198155	0.736798	0.26894	24.5599
	GbGA3OX14	GbGA3OX20	0.011401	0.041347	0.27574	1.37823
	GbGA3OX17	GbGA3OX20	0.090743	0.866984	0.104665	28.8995
	GbGA3OX7	GbGA3OX20	0.0841523	0.8767	0.0959876	29.2233
	GbAOP20	GbAOP51	0.171429	0.496074	0.345571	16.5358
	GbAOP43	GbAOP51	0.297767	0.957439	0.311003	31.9146
	GbAOP49	GbAOP51	0.325256	1.5051	0.216102	50.1701
	GbAOP19	GbAOP52	0.467082	3.36531	0.138793	112.177
	GbGA20OX5	GbGA20OX17	0.179781	0.507945	0.353939	16.9315
	GbSRG1	GbSRG21	0.0268321	0.0518939	0.517058	1.7298
	GbP4H8	GbP4H25	0.0125443	0.052613	0.238426	1.75377
	GbGA2OX2	GbP4H25	0.172628	1.18865	0.14523	39.6217
	GbAOP5	GbP4H25	0.242835	1.31483	0.184689	43.8278
	GbAOP12	GbGA3OX12	0.0898846	0.573105	0.156838	19.1035
	GbSRG19	GbSRG29	0.00965517	0.0332349	0.290513	1.10783
	GbACO1	GbACO28	0.264295	1.24967	0.211492	41.6555
	GbSRG20	GbSRG30	0.00815859	0.0449236	0.18161	1.49745
	GbSRG7	GbSRG30	0.211585	0.684453	0.309129	22.8151
	GbP4H11	GbGA2OX17	0.0379867	0.0727104	0.522439	2.42368
	GbGA2OX5	GbGA2OX17	0.0975462	0.958541	0.101765	31.9514
	GbAOP15	GbGA2OX17	0.0960022	0.926169	0.103655	30.8723
	GbGA20OX22	GbGA20OX51	0.0220875	0.100191	0.220453	3.33972
	GbGA20OX23	GbGA20OX52	0.0659041	0.130663	0.504382	4.35544
	GbGA20OX12	GbGA20OX52	0.167948	0.564779	0.297369	18.826
	GbP4H13	GbGA2OX18	0.0156478	0.0334984	0.467121	1.11661
	GbGA3OX16	GbGA2OX18	0.364276	3.37238	0.108017	112.413
	GbGA2OX15	GbGA2OX18	0.352317	2.17381	0.162074	72.4604
	GbGA2OX16	GbGA2OX18	0.220007	1.64477	0.133761	54.8257
	GbSRG16	GbGA2OX18	0.210948	1.70023	0.124071	56.6742
	GbACO28	GbACO59	0.495209	1.94852	0.254147	64.9505
	GbACO34	GbACO59	0.0182232	0.032725	0.556858	1.09083
	GbACO38	GbACO59	0.453668	3.1362	0.144655	104.54
	GbACO49	GbACO59	0.37847	1.6093	0.235178	53.6432
	GbACO21	GbACO59	0.393925	1.5108	0.26074	50.36
	GbH6H3	GbH6H17	0.368012	1.86424	0.197407	62.1412
	GbH6H6	GbH6H17	0.0128994	0.0311965	0.413488	1.03988
	GbGA2OX12	GbH6H17	0.344755	1.49435	0.230705	49.8118
	GbGA2OX14	GbH6H17	0.355721	1.31737	0.270024	43.9123
	GbGA3OX10	GbH6H17	0.340842	1.81214	0.188088	60.4047
	GbACO35	GbACO60	0.00831705	0.0453348	0.183458	1.51116
	GbACO16	GbACO60	0.149215	1.20543	0.123786	40.1809
	GbACO48	GbACO60	0.0704847	0.631349	0.111641	21.045
	GbACO50	GbACO60	0.0675663	1.04065	0.0649272	34.6882
	GbACO19	GbACO60	0.0744831	0.697725	0.106751	23.2575
	GbACO20	GbACO60	0.0736065	0.653018	0.112717	21.7673
	GbACO22	GbACO60	0.0631197	0.977751	0.064556	32.5917
	GbGA20OX3	GbGA20OX20	0.326539	2.68822	0.12147	89.6074
	GbGA20OX6	GbGA20OX20	0.149731	1.11775	0.133957	37.2585
	GbFNS1	GbFNS3	0.00952016	0.0379294	0.250997	1.26431
	GbFNS2	GbFNS3	0.0495139	0.554226	0.0893388	18.4742
	GbGA20OX8	GbGA20OX21	0.102242	0.578459	0.176749	19.282
	GbGA20OX9	GbGA20OX21	0.134508	1.08151	0.12437	36.0504
	GbAOP13	GbAOP17	0.195175	0.71043	0.274728	23.681
	GbF6H12	GbF6H29	0.023593	0.0540775	0.436282	1.80258
	GbF6H1	GbF6H29	0.113484	0.981962	0.115569	32.7321
	GbF6H20	GbF6H29	0.114383	0.923678	0.123834	30.7893
	GbFNS3	GbFNS4	0.0500898	0.553012	0.0905764	18.4337
	GbFNS1	GbFNS4	0.0576735	0.554701	0.103972	18.49
	GbFNS2	GbFNS4	0.005844	0.0419543	0.139294	1.39848
	GbGA20OX20	GbGA20OX30	0.320598	3.40883	0.0940491	113.628
	GbGA20OX3	GbGA20OX30	0.00822087	0.0262226	0.313503	0.874088
	GbGA20OX6	GbGA20OX30	0.340613	2.38652	0.142724	79.5507
	GbGA3OX15	GbGA2OX19	0.00740062	0.0426403	0.173559	1.42134
	GbGA3OX7	GbGA3OX14	0.082181	0.937414	0.0876678	31.2471
	GbGA20OX24	GbGA20OX53	0.0261835	0.0555612	0.471256	1.85204
	GbGA20OX38	GbGA20OX53	0.125525	0.871321	0.144063	29.044
	GbGA20OX42	GbGA20OX53	0.168461	0.911995	0.184717	30.3998
	GbGA20OX11	GbGA20OX53	0.134758	0.857547	0.157144	28.5849
	GbGA20OX14	GbGA20OX53	0.197477	0.903184	0.218645	30.1061
	GbAOP5	GbP4H8	0.236296	1.1481	0.205814	38.2702
	GbNCS5	GbNCS10	0.0232791	0.0711152	0.327343	2.37051
	GbNCS9	GbNCS10	0.164785	0.619375	0.266051	20.6458
	GbNCS1	GbNCS10	0.167932	0.590269	0.284501	19.6756
	GbSRG6	GbSRG20	0.476619	3.56933	0.133532	118.978
	GbSRG7	GbSRG20	0.221305	0.721482	0.306737	24.0494
	GbLDOX1	GbLDOX5	0.0754156	0.786879	0.0958414	26.2293
	GbLDOX2	GbLDOX5	0.0239276	0.0999814	0.23932	3.33271
	GbLDOX4	GbLDOX5	0.073282	0.791395	0.0925985	26.3798
	GbAOP15	GbP4H11	0.117698	0.944765	0.124579	31.4922
	GbGA2OX18	GbGA2OX20	0.365126	2.62238	0.139235	87.4127
	GbP4H13	GbGA2OX20	0.334741	4.23693	0.0790055	141.231
	GbGA3OX16	GbGA2OX20	0.00895724	0.0553672	0.161779	1.84557
	GbGA2OX15	GbGA2OX20	0.0584172	0.784982	0.0744185	26.1661
	GbSRG17	GbGA2OX20	0.0569999	0.775572	0.073494	25.8524
	GbGA20OX26	GbGA20OX54	0.00604233	0.0328145	0.184136	1.09382
	GbGA20OX31	GbGA20OX54	0.127632	0.616348	0.207078	20.5449
	GbGA20OX4	GbGA20OX54	0.1366	0.617366	0.221262	20.5789
	GbGA20OX12	GbGA20OX23	0.200677	0.605319	0.331523	20.1773
	GbGA2OX7	GbGA2OX22	0.326841	2.99834	0.109007	99.9448
	GbAOP14	GbGA2OX22	0.337155	2.88169	0.116999	96.0563
	GbSRG16	GbP4H13	0.207532	2.16309	0.0959425	72.103
	GbACO21	GbACO34	0.408663	1.40204	0.291478	46.7346
	GbH6H3	GbH6H6	0.380719	1.87348	0.203215	62.4495
	GbGA3OX10	GbH6H6	0.343608	1.61428	0.212855	53.8094
	GbACO36	GbACO61	0.0232961	0.0442339	0.526656	1.47446
	GbACO17	GbACO35	0.168429	1.59772	0.105418	53.2573
	GbACO19	GbACO35	0.0836115	0.663459	0.126024	22.1153
	GbACO20	GbACO35	0.0797701	0.631759	0.126267	21.0586
	GbACO22	GbACO35	0.0690887	0.912181	0.0757402	30.406
	GbGA20OX29	GbGA20OX55	0.0956724	0.659402	0.14509	21.9801
	GbGA20OX2	GbGA20OX55	0.0992433	0.641039	0.154816	21.368
	GbGA20OX27	GbGA20OX55	0.00714137	0.0536359	0.133145	1.78786
	GbF6H13	GbF6H30	0.0154232	0.0454528	0.339323	1.51509
	GbF6H1	GbF6H30	0.128356	0.685853	0.187148	22.8618
	GbF6H20	GbF6H30	0.126319	0.700149	0.180417	23.3383
	GbCODM3	GbCODM6	0.0153172	0.0296754	0.516158	0.989179
	GbF6H8	GbF6H31	0.0570995	0.685659	0.0832768	22.8553
	GbF6H15	GbF6H31	0.0218418	0.13126	0.166402	4.37532
	GbF6H1	GbF6H12	0.11426	0.963384	0.118602	32.1128
	GbFNS1	GbFNS2	0.0571003	0.555914	0.102714	18.5305
	GbAOP25	GbGA2OX25	0.00636609	0.0410593	0.155046	1.36864
	GbGA2OX10	GbGA2OX25	0.0786864	0.501681	0.156845	16.7227
	GbGA3OX6	GbGA2OX25	0.0785643	0.515006	0.15255	17.1669
	GbGA20OX11	GbGA20OX24	0.149205	0.850956	0.175339	28.3652
	GbGA20OX14	GbGA20OX24	0.192866	0.95288	0.202403	31.7627
	GbAOP26	GbAOP56	0.0171688	0.0514654	0.333599	1.71551
	GbNCS1	GbNCS5	0.160195	0.641423	0.249749	21.3808
	GbAOP28	GbAOP57	0.161667	0.679135	0.238049	22.6378
	GbAOP29	GbAOP58	0.0477678	0.31495	0.151668	10.4983
	GbAOP34	GbAOP59	0.118315	0.40518	0.292007	13.506
	GbLDOX1	GbLDOX2	0.054744	0.753368	0.0726656	25.1123
	GbAOP39	GbAOP62	0.126193	0.363184	0.347463	12.1061
	GbSRG17	GbGA3OX16	0.0501672	0.773587	0.0648501	25.7862
	GbAOP40	GbAOP63	0.140536	0.372244	0.377536	12.4081
	GbGA20OX4	GbGA20OX26	0.13903	0.581057	0.23927	19.3686
	GbGA20OX2	GbGA20OX27	0.0977993	0.684279	0.142923	22.8093
	GbGA20OX9	GbGA20OX27	0.258784	1.63657	0.158126	54.5524
	GbF6H19	GbF6H36	0.025493	0.0989263	0.257697	3.29754
	GbF6H4	GbF6H14	0.212463	0.79758	0.266384	26.586
	GbSRG4	GbSRG24	0.00857677	0.0496049	0.172902	1.6535
	GbF6H10	GbF6H16	0.0732748	0.836618	0.0875845	27.8873
	GbGA3OX6	GbAOP25	0.0785171	0.497327	0.157878	16.5776
	GbSRG5	GbSRG25	0.0197299	0.0454685	0.433924	1.51562
	GbGA3OX1	GbH6H7	0.0141602	0.0436064	0.324728	1.45355
	GbACO27	GbACO38	0.382801	2.0672	0.185179	68.9065
	GbACO30	GbACO38	0.381265	2.01723	0.189004	67.241
	GbACO34	GbACO38	0.450676	2.69478	0.167241	89.8259
	GbACO11	GbACO40	0.0159864	0.060233	0.265409	2.00777
	GbACO13	GbACO40	0.153237	0.779502	0.196583	25.9834
	GbGA20OX26	GbGA20OX31	0.130025	0.580128	0.224131	19.3376
	GbGA20OX4	GbGA20OX31	0.0190668	0.0392674	0.485563	1.30891
	GbACO15	GbACO42	0.00370105	0.0731048	0.0506266	2.43683
	GbP4H8	GbGA2OX2	0.179583	1.10274	0.162851	36.7581
	GbAOP5	GbGA2OX2	0.0934078	0.123841	0.754255	4.12804
	GbGA3OX2	GbH6H8	0.0174971	0.0994362	0.175964	3.31454
	GbAOP21	GbAOP43	0.31236	0.948911	0.329177	31.6304
	GbAOP3	GbAOP44	0.013448	0.0418519	0.321323	1.39506
	GbACO40	GbACO44	0.14464	0.825234	0.175272	27.5078
	GbACO11	GbACO44	0.14642	0.807613	0.181299	26.9204
	GbACO13	GbACO44	0.00846669	0.0312003	0.271365	1.04001
	GbACO11	GbACO13	0.154178	0.770058	0.200217	25.6686
	GbP4H11	GbGA2OX5	0.12185	0.992383	0.122785	33.0794
	GbAOP15	GbGA2OX5	0.0144583	0.041969	0.344499	1.39897
	GbGA3OX12	GbGA2OX6	0.0912	0.557611	0.163555	18.587
	GbAOP12	GbGA2OX6	0.00940635	0.028401	0.331198	0.946699
	GbSRG6	GbSRG27	0.0324411	0.0383542	0.845828	1.27847
	GbGA20OX17	GbGA20OX32	0.174359	0.516573	0.337529	17.2191
	GbGA20OX5	GbGA20OX32	0.0143425	0.0285635	0.502126	0.952118
	GbAOP17	GbAOP45	0.198558	0.727014	0.273114	24.2338
	GbAOP13	GbAOP45	0.00831802	0.0294637	0.282314	0.982123
	GbGA20OX20	GbGA20OX33	0.15299	1.09601	0.139589	36.5336
	GbGA20OX30	GbGA20OX33	0.326695	2.82912	0.115476	94.3041
	GbGA20OX3	GbGA20OX33	0.332814	2.86223	0.116278	95.4078
	GbGA20OX6	GbGA20OX33	0.013241	0.0491778	0.269247	1.63926
	GbACO16	GbACO45	0.00534762	0.0347169	0.154035	1.15723
	GbACO17	GbACO45	0.0676731	0.42652	0.158663	14.2173
	GbAOP14	GbGA2OX7	0.0190185	0.0474466	0.400839	1.58155
	GbFLS2	GbFLS5	0.0143249	0.0460797	0.310872	1.53599
	GbGA20OX7	GbGA20OX34	0.00852766	0.0249863	0.341294	0.832877
	GbGA20OX19	GbGA20OX28	0.187115	0.867953	0.215582	28.9318
	GbGA20OX1	GbGA20OX28	0.0265144	0.0727843	0.364287	2.42614
	GbGA20OX3	GbGA20OX6	0.328961	2.50377	0.131386	83.459
	GbAOP25	GbGA2OX10	0.0800314	0.486242	0.164592	16.2081
	GbGA3OX6	GbGA2OX10	0.0144849	0.0274459	0.527761	0.914863
	GbGA20OX21	GbGA20OX35	0.0984846	0.592343	0.166263	19.7448
	GbGA20OX8	GbGA20OX35	0.0106432	0.0460267	0.23124	1.53422
	GbGA20OX9	GbGA20OX35	0.162224	0.969819	0.167272	32.3273
	GbGA3OX14	GbGA3OX17	0.0891417	0.926292	0.0962351	30.8764
	GbGA3OX7	GbGA3OX17	0.00484165	0.023153	0.209116	0.771765
	GbGA20OX21	GbGA20OX36	0.13631	1.13415	0.120187	37.805
	GbGA20OX35	GbGA20OX36	0.162323	0.949867	0.170891	31.6622
	GbGA20OX8	GbGA20OX36	0.170083	0.923663	0.18414	30.7888
	GbGA20OX9	GbGA20OX36	0.00635799	0.0360565	0.176334	1.20188
	GbACO18	GbACO46	0.00981208	0.0702267	0.13972	2.34089
	GbGA3OX8	GbGA3OX18	0.0240176	0.0597844	0.401738	1.99281
	GbF6H12	GbF6H20	0.124323	0.872803	0.142441	29.0934
	GbF6H13	GbF6H20	0.125197	0.687092	0.182213	22.9031
	GbF6H1	GbF6H20	0.0198369	0.0802208	0.247278	2.67403
	GbGA20OX10	GbGA20OX37	0.01138	0.0366547	0.310465	1.22182
	GbSRG13	GbGA2OX11	0.0238711	0.0632219	0.377576	2.1074
	GbFLS4	GbFLS6	0.00412372	0.0287805	0.143282	0.95935
	GbGA20OX24	GbGA20OX38	0.141344	0.864567	0.163485	28.8189
	GbGA20OX11	GbGA20OX38	0.00905671	0.0563645	0.160681	1.87882
	GbGA20OX14	GbGA20OX38	0.158244	0.6579	0.240529	21.93
	GbGA20OX23	GbGA20OX40	0.205115	0.631637	0.324736	21.0546
	GbDAO1	GbDAO2	0.0102628	0.0402275	0.25512	1.34092
	GbACO35	GbACO48	0.0735252	0.61061	0.120413	20.3537
	GbACO45	GbACO48	0.109598	1.77589	0.0617143	59.1963
	GbACO16	GbACO48	0.107167	1.81497	0.0590464	60.499
	GbACO19	GbACO48	0.0571433	0.655147	0.0872221	21.8382
	GbACO20	GbACO48	0.00552489	0.0296579	0.186287	0.988597
	GbACO22	GbACO48	0.0570482	0.761911	0.0748751	25.397
	GbACO34	GbACO49	0.393002	1.48609	0.264453	49.5364
	GbACO6	GbACO49	0.449052	2.87424	0.156234	95.8078
	GbACO21	GbACO49	0.0116349	0.0360309	0.322914	1.20103
	GbH6H1	GbGA2OX12	0.180002	0.917378	0.196214	30.5793
	GbH6H6	GbGA2OX12	0.347786	1.44881	0.24005	48.2936
	GbACO16	GbACO17	0.0654556	0.431724	0.151614	14.3908
	GbGA20OX24	GbGA20OX42	0.163312	0.975776	0.167367	32.5259
	GbGA20OX38	GbGA20OX42	0.156637	0.606647	0.258201	20.2216
	GbGA20OX14	GbGA20OX42	0.0146006	0.0476523	0.306399	1.58841
	GbACO35	GbACO50	0.0735636	0.951727	0.0772949	31.7242
	GbACO48	GbACO50	0.0614556	0.752226	0.0816983	25.0742
	GbACO19	GbACO50	0.0537877	0.92294	0.0582787	30.7647
	GbACO22	GbACO50	0.00403634	0.0348177	0.115928	1.16059
	GbGA20OX8	GbGA20OX9	0.169978	0.942886	0.180275	31.4295
	GbH6H1	GbGA2OX14	0.231982	0.914926	0.253552	30.4975
	GbH6H6	GbGA2OX14	0.373761	1.32114	0.282908	44.0381
	GbGA2OX12	GbGA2OX14	0.244757	0.946444	0.258607	31.5481
	GbGA3OX10	GbGA2OX14	0.242313	0.983539	0.246369	32.7846
	GbFLS1	GbLDOX3	0.382558	1.61865	0.236345	53.9549
	GbSRG15	GbLDOX3	0.0131366	0.0313362	0.419216	1.04454
	GbGA3OX16	GbGA2OX15	0.0515678	0.758495	0.067987	25.2832
	GbSRG17	GbGA2OX15	0.00903043	0.0354309	0.254874	1.18103
	GbP4H13	GbGA2OX16	0.210588	2.00967	0.104787	66.9891
	GbSRG16	GbGA2OX16	0.01392	0.0289591	0.480679	0.965304
	GbNCS5	GbNCS9	0.157074	0.694503	0.226167	23.1501
	GbNCS1	GbNCS9	0.0147289	0.0355754	0.41402	1.18585
	GbNCS2	GbH6H10	0.0156943	0.0448452	0.349966	1.49484
	GbLDOX1	GbLDOX4	0.00728014	0.0577635	0.126033	1.92545
	GbLDOX2	GbLDOX4	0.0527802	0.769466	0.0685933	25.6489
	GbACO19	GbACO20	0.0586571	0.701283	0.0836426	23.3761
	GbACO6	GbACO21	0.447164	2.49973	0.178885	83.3245
	GbF6H10	GbF6H26	0.0447391	0.579496	0.0772034	19.3165
	GbF6H18	GbF6H26	0.0661689	0.740321	0.0893787	24.6774
	GbGA20OX11	GbGA20OX14	0.166648	0.711323	0.234279	23.7108
	GbACO19	GbACO22	0.0494953	0.951451	0.0520209	31.715
	GbGA3OX11	GbGA3OX19	0.0155379	0.0680224	0.228423	2.26741
	GbGA20OX15	GbGA20OX43	0.0113434	0.0429106	0.26435	1.43035
	GbFLS1	GbSRG15	0.410936	1.58046	0.260011	52.6819
	GbGA20OX16	GbGA20OX44	0.00905586	0.0414041	0.218719	1.38014
	GbGA20OX18	GbGA20OX44	0.0843265	0.413869	0.203751	13.7956
	GbACO27	GbACO53	0.0864796	0.113381	0.762734	3.77937
	GbGA20OX21	GbGA20OX45	0.169505	0.986146	0.171887	32.8715
	GbGA20OX35	GbGA20OX45	0.168862	1.04966	0.160872	34.9888
	GbGA20OX8	GbGA20OX45	0.167627	1.00758	0.166366	33.586
	GbAOP20	GbAOP49	0.264092	1.22096	0.216298	40.6987
	GbGA20OX17	GbGA20OX46	0.00622539	0.030864	0.201704	1.0288
	GbGA20OX32	GbGA20OX46	0.178142	0.514204	0.346442	17.1401
	GbGA20OX32	GbGA20OX46	0.178142	0.514204	0.346442	17.1401
	GbGA20OX5	GbGA20OX46	0.183982	0.505355	0.364066	16.8452
	GbGA20OX5	GbGA20OX46	0.183982	0.505355	0.364066	16.8452

## Sheet: Gh&Gh
	Synonymous and non-synonymous substitutions and tentative divergence time of orthologous 2ODDs between Gossypium hirsutum & Gossypium hirsutum
	Seq_1	Seq_2	Ka	Ks	Ka_Ks	MYA	Summary
	GhACO2	GhACO22	0.308741	1.11525	0.276835	37.1751	Less than 0.5	222
	GhACO18	GhACO22	0.283253	1.69654	0.16696	56.5512	0.5-1.0	21
	GhP4H6	GhP4H17	0.00431449	0.0399429	0.108016	1.33143	Greater than 1.0	2
	GhP4H7	GhP4H17	0.0762729	0.646031	0.118064	21.5344	Total	245
	GhSRG12	GhSRG19	0.219	0.747968	0.292794	24.9323
	GhGA20OX20	GhGA20OX44	0.0208588	0.0574837	0.362865	1.91612
	GhGA20OX21	GhGA20OX46	0.0188424	0.0349306	0.539422	1.16435
	GhGA20OX2	GhGA20OX46	0.328046	2.57884	0.127207	85.9613
	GhGA20OX30	GhGA20OX46	0.162655	1.08805	0.149493	36.2683
	GhGA20OX6	GhGA20OX46	0.111363	1.17825	0.0945156	39.275
	GhSRG10	GhSRG21	0.0154936	0.0212856	0.727894	0.709519
	GhSRG11	GhCODM6	0.0212072	0.0445897	0.475609	1.48632
	GhGA20OX32	GhGA20OX47	0.090978	0.602187	0.151079	20.0729
	GhGA20OX33	GhGA20OX47	0.134014	1.12443	0.119184	37.4809
	GhGA20OX8	GhGA20OX47	0.0895275	0.591011	0.151482	19.7004
	GhGA20OX41	GhGA20OX47	0.162127	0.950781	0.170519	31.6927
	GhGA20OX17	GhGA20OX47	0.155056	1.13422	0.136707	37.8072
	GhGA20OX2	GhGA20OX21	0.327382	2.64614	0.123721	88.2045
	GhGA20OX6	GhGA20OX21	0.116387	1.0647	0.109315	35.4899
	GhAOP9	GhAOP35	0.0101967	0.0418551	0.243618	1.39517
	GhAOP7	GhAOP35	0.245951	0.666426	0.36906	22.2142
	GhAOP10	GhAOP36	0.00342727	0.0117803	0.290931	0.392678
	GhAOP1	GhAOP36	0.15181	0.523464	0.29001	17.4488
	GhAOP30	GhAOP36	0.145322	0.553169	0.262709	18.439
	GhGA3OX6	GhGA3OX11	0.0088618	0.041205	0.215066	1.3735
	GhGA3OX8	GhGA3OX11	0.0894113	0.864896	0.103378	28.8299
	GhGA3OX2	GhGA3OX11	0.0841884	0.874574	0.0962623	29.1525
	GhAOP7	GhAOP9	0.246797	0.704127	0.3505	23.4709
	GhAOP12	GhAOP37	0.169619	0.497191	0.341154	16.573
	GhAOP34	GhAOP37	0.316626	1.41801	0.223289	47.267
	GhAOP8	GhAOP37	0.311115	1.37421	0.226396	45.8069
	GhAOP1	GhAOP10	0.150384	0.531386	0.283004	17.7129
	GhGA2OX4	GhGA2OX11	0.0132104	0.0408573	0.32333	1.36191
	GhGA2OX6	GhGA2OX11	0.186953	1.05996	0.176377	35.3321
	GhGA2OX1	GhGA2OX11	0.172117	1.19377	0.144179	39.7925
	GhAOP8	GhAOP12	0.255337	1.21034	0.210963	40.3446
	GhP4H8	GhP4H18	0.00451129	0.0430998	0.104671	1.43666
	GhP4H17	GhP4H19	0.0787111	0.673017	0.116953	22.4339
	GhP4H6	GhP4H19	0.0787509	0.671268	0.117317	22.3756
	GhP4H7	GhP4H19	0.0101463	0.0756626	0.134099	2.52209
	GhGA3OX2	GhGA3OX6	0.0793691	0.933631	0.0850112	31.121
	GhSRG19	GhSRG22	0.231329	0.738099	0.313412	24.6033
	GhSRG12	GhSRG22	0.0120983	0.024719	0.489431	0.823967
	GhGA2OX1	GhGA2OX4	0.184677	1.10087	0.167755	36.6957
	GhSRG13	GhNCS6	0.0100168	0.0332464	0.301291	1.10821
	GhSRG6	GhSRG23	0.216377	0.682065	0.317238	22.7355
	GhLDOX5	GhLDOX12	0.0182583	0.0493159	0.370232	1.64386
	GhGA20OX2	GhGA20OX26	0.00777713	0.0236799	0.328427	0.789332
	GhGA20OX6	GhGA20OX26	0.278675	2.16009	0.129011	72.0029
	GhGA3OX7	GhGA3OX12	0.0220629	0.100623	0.219263	3.3541
	GhSRG6	GhSRG13	0.222139	0.715073	0.310652	23.8358
	GhP4H14	GhP4H20	0.0853564	0.429843	0.198576	14.3281
	GhP4H4	GhP4H20	0.0854002	0.428849	0.199138	14.295
	GhLDOX2	GhLDOX5	0.102406	0.961763	0.106478	32.0588
	GhGA20OX37	GhGA20OX48	0.17631	0.67905	0.259642	22.635
	GhGA20OX12	GhGA20OX48	0.174551	0.602256	0.289828	20.0752
	GhACO16	GhACO28	0.402877	1.34585	0.299348	44.8616
	GhACO28	GhACO52	0.0243924	0.0285749	0.853631	0.952496
	GhACO32	GhACO52	0.453605	3.15268	0.143879	105.089
	GhACO16	GhACO52	0.390973	1.46145	0.267524	48.715
	GhH6H7	GhH6H19	0.0115969	0.0312197	0.371462	1.04066
	GhH6H11	GhH6H19	0.336886	1.54026	0.21872	51.342
	GhH6H17	GhH6H19	0.357604	2.96742	0.12051	98.9141
	GhACO17	GhACO29	0.0720583	0.899998	0.0800649	29.9999
	GhACO29	GhACO53	0.00970551	0.0454493	0.213546	1.51498
	GhACO40	GhACO53	0.0704847	0.631349	0.111641	21.045
	GhACO43	GhACO53	0.0675744	1.05972	0.0637662	35.3241
	GhACO17	GhACO53	0.0646178	0.95984	0.0673215	31.9947
	GhP4H9	GhP4H21	0.00901476	0.0470333	0.191668	1.56778
	GhP4H12	GhP4H21	0.0753279	0.425038	0.177226	14.1679
	GhFNS1	GhFNS3	0.0136023	0.0515643	0.263793	1.71881
	GhFNS2	GhFNS3	0.050146	0.576014	0.087057	19.2005
	GhP4H20	GhP4H11	0.0145037	0.0368172	0.393938	1.22724
	GhP4H14	GhP4H11	0.0872274	0.391642	0.222722	13.0547
	GhP4H4	GhP4H11	0.0872708	0.40766	0.214077	13.5887
	GhP4H5	GhP4H11	0.134448	0.467425	0.287635	15.5808
	GhP4H9	GhP4H22	0.0646818	0.43831	0.147571	14.6103
	GhP4H21	GhP4H22	0.0712307	0.42903	0.166027	14.301
	GhP4H12	GhP4H22	0.00750194	0.0417136	0.179844	1.39045
	GhP4H9	GhP4H12	0.0687444	0.42528	0.161645	14.176
	GhFNS1	GhFNS4	0.0538677	0.571605	0.0942394	19.0535
	GhFNS3	GhFNS4	0.0500898	0.56167	0.0891802	18.7223
	GhFNS2	GhFNS4	0.00701828	0.0419543	0.167284	1.39848
	GhFNS1	GhFNS2	0.0539283	0.586123	0.0920084	19.5374
	GhIDS3-2	GhIDS3-6	0.00864029	0.0210245	0.410963	0.700817
	GhGA20OX22	GhGA20OX49	0.0492575	0.0723886	0.680459	2.41295
	GhGA20OX35	GhGA20OX49	0.125525	0.884774	0.141873	29.4925
	GhGA20OX11	GhGA20OX49	0.133167	0.859222	0.154985	28.6407
	GhGA20OX38	GhGA20OX49	0.158775	0.867128	0.183104	28.9043
	GhGA20OX15	GhGA20OX49	0.192366	0.917341	0.2097	30.578
	GhGA20OX11	GhGA20OX22	0.175035	0.835596	0.209473	27.8532
	GhGA20OX15	GhGA20OX22	0.218376	1.07935	0.202323	35.9782
	GhNCS5	GhNCS4	0.0241372	0.0704743	0.342497	2.34914
	GhNCS1	GhNCS4	0.164944	0.589604	0.279754	19.6535
	GhNCS1	GhNCS5	0.158642	0.642552	0.246894	21.4184
	GhNCS2	GhNCS3	0.156329	0.662202	0.236074	22.0734
	GhLDOX3	GhLDOX6	0.0594116	0.77044	0.0771139	25.6813
	GhF3H5	GhF3H10	0.00766453	0.0412633	0.185747	1.37544
	GhGA20OX23	GhGA20OX50	0.00605758	0.0329384	0.183906	1.09795
	GhGA20OX28	GhGA20OX50	0.130625	0.616348	0.211934	20.5449
	GhGA20OX4	GhGA20OX50	0.138096	0.617706	0.223563	20.5902
	GhGA20OX4	GhGA20OX23	0.134864	0.575571	0.234313	19.1857
	GhACO30	GhACO54	0.0221139	0.0401031	0.551426	1.33677
	GhGA20OX24	GhGA20OX51	0.00388602	0.0416774	0.0932405	1.38925
	GhGA20OX25	GhGA20OX51	0.0914204	0.671337	0.136177	22.3779
	GhF6H10	GhF6H5	0.17754	0.896356	0.198069	29.8785
	GhF6H11	GhF6H4	0.211905	0.791826	0.267615	26.3942
	GhF6H21	GhF6H26	0.0176337	0.108658	0.162287	3.62193
	GhGA2OX2	GhGA2OX5	0.08221	0.506973	0.162159	16.8991
	GhGA2OX5	GhGA2OX12	0.00508746	0.0364122	0.139719	1.21374
	GhGA2OX7	GhGA2OX12	0.0774537	0.488549	0.158538	16.285
	GhGA2OX2	GhGA2OX12	0.0787652	0.500126	0.157491	16.6709
	GhAOP17	GhAOP42	0.0723558	0.305032	0.237208	10.1677
	GhAOP22	GhAOP45	0.00541519	0.0397444	0.13625	1.32481
	GhAOP41	GhAOP23	0.00404632	0.0395642	0.102272	1.31881
	GhAOP42	GhAOP25	0.0706092	0.376848	0.187368	12.5616
	GhLDOX1	GhLDOX7	0.0203298	0.0618671	0.328604	2.06224
	GhF6H19	GhF6H18	0.0184889	0.110733	0.166968	3.69111
	GhSRG3	GhIDS3-3	0.015994	0.0497076	0.321762	1.65692
	GhGA20OX1	GhGA20OX27	0.0279492	0.0679197	0.411504	2.26399
	GhACO4	GhACO31	0.159134	0.218732	0.727529	7.29106
	GhACO28	GhACO32	0.456882	2.4878	0.183649	82.9268
	GhACO18	GhACO32	0.312293	1.94466	0.16059	64.822
	GhACO20	GhACO32	0.326638	1.50446	0.217114	50.1485
	GhH6H1	GhH6H8	0.0149995	0.0376618	0.398267	1.25539
	GhACO5	GhACO33	0.0132923	0.0762076	0.174423	2.54025
	GhP4H1	GhP4H13	0.00806065	0.039903	0.202006	1.3301
	GhP4H2	GhP4H13	0.0962508	0.329344	0.292251	10.9781
	GhP4H3	GhP4H13	0.0949653	0.424881	0.223511	14.1627
	GhGA20OX23	GhGA20OX28	0.127396	0.574345	0.221811	19.1448
	GhGA20OX4	GhGA20OX28	0.0190648	0.0392817	0.485335	1.30939
	GhACO9	GhACO35	0.00370029	0.0688976	0.0537071	2.29659
	GhGA2OX4	GhGA2OX6	0.205368	1.0007	0.205224	33.3566
	GhGA2OX1	GhGA2OX6	0.0244755	0.0215842	1.13395	0.719474
	GhAOP10	GhAOP30	0.146738	0.56143	0.261364	18.7143
	GhAOP1	GhAOP30	0.0165133	0.0156154	1.0575	0.520513
	GhACO5	GhACO36	0.145417	0.835528	0.174042	27.8509
	GhACO33	GhACO36	0.143014	0.838074	0.170646	27.9358
	GhACO7	GhACO36	0.00846669	0.036529	0.23178	1.21763
	GhAOP37	GhAOP31	0.29747	0.945616	0.314578	31.5205
	GhAOP3	GhAOP31	0.137516	0.23122	0.594741	7.70734
	GhH6H2	GhH6H9	0.0174971	0.0994362	0.175964	3.31454
	GhP4H4	GhP4H14	0.00978807	0.034574	0.283105	1.15247
	GhP4H5	GhP4H14	0.140267	0.545972	0.256913	18.1991
	GhLDOX5	GhLDOX8	0.106059	1.01647	0.10434	33.8825
	GhLDOX2	GhLDOX8	0.0120303	0.0376517	0.319516	1.25506
	GhSRG4	GhSRG17	0.00595123	0.0162718	0.365738	0.542394
	GhSRG5	GhIDS3-4	0.0215605	0.0333736	0.646035	1.11245
	GhGA20OX5	GhGA20OX29	0.0130113	0.0258925	0.502511	0.863085
	GhGA20OX14	GhGA20OX29	0.364218	1.72106	0.211625	57.3685
	GhGA20OX18	GhGA20OX29	0.174862	0.505529	0.345898	16.851
	GhGA20OX21	GhGA20OX30	0.155507	1.10232	0.141072	36.744
	GhGA20OX2	GhGA20OX30	0.330365	2.97772	0.110946	99.2573
	GhGA20OX26	GhGA20OX30	0.328662	2.86223	0.114827	95.4078
	GhGA20OX6	GhGA20OX30	0.0271223	0.0492331	0.550895	1.6411
	GhACO10	GhACO37	0.002456	0.0368738	0.0666056	1.22913
	GhP4H2	GhP4H15	0.00450339	0.010444	0.431193	0.348134
	GhP4H3	GhP4H15	0.0454334	0.316251	0.143662	10.5417
	GhF3H3	GhF3H7	0.0177373	0.0518939	0.3418	1.7298
	GhGA20OX7	GhGA20OX31	0.00738642	0.0210742	0.350496	0.702473
	GhP4H13	GhP4H16	0.09914	0.403348	0.245792	13.4449
	GhP4H15	GhP4H16	0.0469866	0.33341	0.140927	11.1137
	GhP4H2	GhP4H16	0.0445828	0.354862	0.125634	11.8287
	GhP4H3	GhP4H16	0.0150532	0.0213538	0.704943	0.711792
	GhP4H2	GhP4H3	0.0430336	0.337126	0.127648	11.2375
	GhF6H3	GhF6H2	0.029885	0.035935	0.831641	1.19783
	GhGA2OX5	GhGA2OX7	0.0808977	0.495223	0.163356	16.5074
	GhGA2OX2	GhGA2OX7	0.00762315	0.0184129	0.414011	0.613763
	GhGA20OX8	GhGA20OX32	0.0106503	0.0365091	0.291716	1.21697
	GhACO11	GhACO38	0.0397999	0.0768919	0.517609	2.56306
	GhFLS4	GhFLS1	0.0182797	0.0508473	0.359501	1.69491
	GhGA3OX6	GhGA3OX8	0.0848657	0.922586	0.0919867	30.7529
	GhGA3OX2	GhGA3OX8	0.00362831	0.023153	0.15671	0.771765
	GhGA20OX32	GhGA20OX33	0.163959	0.949867	0.172613	31.6622
	GhGA20OX8	GhGA20OX33	0.164449	0.911908	0.180335	30.3969
	GhGA3OX3	GhGA3OX9	0.0283946	0.0637778	0.445211	2.12593
	GhGA20OX10	GhGA20OX34	0.00137206	0.0239064	0.0573928	0.79688
	GhGA20OX22	GhGA20OX35	0.166244	0.863037	0.192627	28.7679
	GhGA20OX11	GhGA20OX35	0.00775368	0.0564257	0.137414	1.88086
	GhGA20OX12	GhGA20OX36	0.0480466	0.0660458	0.727473	2.20153
	GhGA20OX33	GhGA20OX9	0.00635799	0.0360565	0.176334	1.20188
	GhDAO1	GhDAO2	0.0102578	0.040295	0.254568	1.34317
	GhACO29	GhACO40	0.0750166	0.612965	0.122383	20.4322
	GhACO13	GhACO40	0.0545303	0.625104	0.0872341	20.8368
	GhACO15	GhACO40	0.00552489	0.0347169	0.159141	1.15723
	GhACO17	GhACO40	0.0585315	0.761911	0.0768219	25.397
	GhACO16	GhACO41	0.0295254	0.0391548	0.754067	1.30516
	GhH6H7	GhH6H11	0.358047	1.66812	0.214641	55.6041
	GhH6H3	GhH6H11	0.0891905	0.115535	0.77198	3.85116
	GhH6H4	GhH6H11	0.241315	1.023	0.235889	34.1001
	GhH6H6	GhH6H11	0.237473	1.14544	0.20732	38.1815
	GhGA20OX15	GhGA20OX38	0.0125482	0.0411532	0.304915	1.37177
	GhACO29	GhACO43	0.0750355	0.973637	0.0770672	32.4546
	GhACO17	GhACO43	0.00268878	0.0297314	0.0904356	0.991046
	GhH6H11	GhH6H13	0.246553	0.99071	0.248865	33.0237
	GhH6H4	GhH6H13	0.00630587	0.0386767	0.163041	1.28922
	GhF3H5	GhF3H8	0.0501561	0.787014	0.0637297	26.2338
	GhACO13	GhACO15	0.0560471	0.657444	0.08525	21.9148
	GhH6H5	GhH6H14	0.01392	0.0289591	0.480679	0.965304
	GhNCS5	GhNCS2	0.158411	0.687125	0.230541	22.9042
	GhNCS1	GhNCS2	0.0122464	0.0311041	0.393724	1.0368
	GhGA2OX3	GhGA2OX8	0.0560136	0.0829574	0.675209	2.76525
	GhGA20OX5	GhGA20OX14	0.356126	1.75166	0.203308	58.3886
	GhACO15	GhACO17	0.0593025	0.808283	0.0733684	26.9428
	GhLDOX6	GhLDOX9	0.0567354	0.771417	0.073547	25.7139
	GhLDOX3	GhLDOX9	0.00363343	0.0394251	0.0921604	1.31417
	GhH6H11	GhH6H15	0.166348	0.997858	0.166705	33.2619
	GhH6H7	GhH6H17	0.365935	3.063	0.11947	102.1
	GhH6H13	GhH6H17	0.25955	1.19254	0.217645	39.7512
	GhH6H3	GhH6H17	0.204055	1.1459	0.178073	38.1968
	GhH6H4	GhH6H17	0.255986	1.21283	0.211066	40.4276
	GhH6H6	GhH6H17	0.253948	1.1048	0.229858	36.8267
	GhGA3OX4	GhGA3OX10	0.0602988	0.0927256	0.650293	3.09085
	GhF6H30	GhF6H29	0.0391486	0.543054	0.0720898	18.1018
	GhGA20OX16	GhGA20OX39	0.0102033	0.0349013	0.292347	1.16338
	GhACO18	GhACO44	0.081247	0.308057	0.263741	10.2686
	GhACO3	GhACO45	0.515588	2.49886	0.206329	83.2953
	GhACO32	GhACO46	0.319642	1.89579	0.168606	63.1932
	GhACO19	GhACO46	0.0366592	0.0746116	0.491334	2.48705
	GhGA20OX8	GhGA20OX41	0.165025	0.971937	0.16979	32.3979
	GhGA20OX17	GhGA20OX41	0.00417247	0.0278454	0.149844	0.928181
	GhAOP12	GhAOP34	0.261465	1.23232	0.212174	41.0772
	GhAOP8	GhAOP34	0.0144186	0.0814805	0.176957	2.71602
	GhP4H4	GhP4H5	0.137869	0.56931	0.242168	18.977
	GhGA20OX29	GhGA20OX42	0.178459	0.512213	0.348408	17.0738
	GhGA20OX5	GhGA20OX42	0.190921	0.499022	0.38259	16.6341
	GhGA20OX5	GhGA20OX42	0.190921	0.499022	0.38259	16.6341
	GhGA20OX18	GhGA20OX42	0.00491402	0.0173418	0.283363	0.57806
	GhGA20OX24	GhGA20OX25	0.0914838	0.691891	0.132223	23.063
	GhF6H17	GhF6H16	0.0428688	0.0532138	0.805596	1.77379
	GhACO1	GhACO19	0.329461	3.55829	0.0925896	118.61
	GhSRG17	GhIDS3-5	0.0824886	0.547427	0.150684	18.2476
	GhSRG4	GhIDS3-5	0.085189	0.562714	0.151389	18.7571
	GhGA20OX8	GhGA20OX17	0.158293	1.1394	0.138927	37.9799
	GhSRG3	GhLDOX11	0.125819	0.839111	0.149943	27.9704
	GhIDS3-3	GhLDOX11	0.13254	0.861004	0.153937	28.7001
	GhLDOX4	GhLDOX11	0.0134849	0.0284298	0.474322	0.94766
	GhGA20OX5	GhGA20OX18	0.18726	0.484022	0.386883	16.1341
	GhGA20OX19	GhGA20OX43	0.00800923	0.0275984	0.290206	0.919946
	GhACO1	GhACO47	0.22633	0.870149	0.260105	29.005
	GhACO32	GhACO47	0.281611	1.34115	0.209978	44.7049
	GhACO20	GhACO47	0.0113485	0.0374743	0.302834	1.24914
	GhACO23	GhACO49	0.0351161	0.036959	0.950138	1.23197
	GhACO1	GhACO20	0.259856	1.26352	0.20566	42.1174
	GhSRG1	GhSRG14	0.02511	0.0425081	0.590712	1.41694

## Sheet: Gr&Gr
	Synonymous and non-synonymous substitutions and tentative divergence time of orthologous 2ODDs between Gossypium raimondii & Gossypium raimondii
	Seq_1	Seq_2	Ka	Ks	Ka_Ks	MYA	Summary
	GrACO5	GrACO30	0.382011	1.71341	0.222954	57.1136	Less than 0.5	40
	GrACO14	GrACO30	0.446544	3.6654	0.121827	122.18	0.5-1.0	0
	GrACO24	GrACO30	0.493186	1.79725	0.274411	59.9084	Greater than 1.0	0
	GrH6H1	GrH6H10	0.325055	1.46404	0.222026	48.8013	Total	40
	GrH6H5	GrH6H10	0.354771	1.2539	0.282934	41.7966
	GrH6H8	GrH6H10	0.361385	2.99759	0.120559	99.9196
	GrACO4	GrACO31	0.0727977	0.581238	0.125246	19.3746
	GrFNS2	GrFNS3	0.0513648	0.518832	0.0990008	17.2944
	GrGA2OX3	GrGA20OX9	0.127188	0.89308	0.142415	29.7693
	GrNCS1	GrNCS2	0.161378	0.620615	0.260029	20.6872
	GrLDOX1	GrLDOX3	0.0778784	0.723172	0.10769	24.1057
	GrFNS1	GrF3H	0.0556608	0.823411	0.0675978	27.447
	GrSRG9	GrGA20OX10	0.337802	1.48004	0.228238	49.3347
	GrGA20OX4	GrGA20OX11	0.178877	0.519677	0.344208	17.3226
	GrGA3OX1	GrGA20OX12	0.322837	2.98252	0.108243	99.4174
	GrIDS3-1	GrGA20OX15	0.0864626	0.539076	0.16039	17.9692
	GrGA20OX18	GrGA20OX20	0.161836	0.989973	0.163475	32.9991
	GrGA20OX12	GrGA20OX21	0.162808	1.02507	0.158826	34.169
	GrGA3OX1	GrGA20OX21	0.322289	3.44929	0.0934364	114.976
	GrGA20OX18	GrGA20OX22	0.0909034	0.537879	0.169003	17.9293
	GrGA20OX20	GrGA20OX22	0.135115	1.09963	0.122873	36.6544
	GrGA20OX3	GrGA20OX22	0.166791	0.96811	0.172285	32.2703
	GrAOP8	GrAOP13	0.194331	0.754519	0.257556	25.1506
	GrGA20OX19	GrGA20OX23	0.0852771	0.819646	0.104041	27.3215
	GrAOP2	GrAOP14	0.298251	0.976629	0.305388	32.5543
	GrAOP4	GrAOP14	0.318538	1.45861	0.218384	48.6204
	GrAOP3	GrP4H12	0.169609	1.12151	0.151232	37.3838
	GrP4H6	GrP4H15	0.135564	0.554745	0.244372	18.4915
	GrSRG21	GrSRG22	0.198157	0.862674	0.229701	28.7558
	GrLDOX4	GrLDOX5	0.0981728	0.984608	0.0997075	32.8203
	GrGA3OX5	GrGA20OX24	0.126169	0.62539	0.201745	20.8463
	GrGA2OX7	GrGA20OX26	0.0910136	0.671765	0.135484	22.3922
	GrF6H1	GrF6H13	0.124096	0.719822	0.172397	23.9941
	GrGA20OX17	GrF6H18	0.0850218	0.497865	0.170773	16.5955
	GrACO4	GrACO10	0.0629615	0.73797	0.0853172	24.599
	GrH6H1	GrH6H6	0.161347	1.00995	0.159758	33.6649
	GrH6H5	GrH6H6	0.224759	0.931613	0.241258	31.0538
	GrSRG8	GrSRG10	0.127472	0.854168	0.149236	28.4723
	GrACO13	GrACO24	0.376224	1.76481	0.213182	58.8269
	GrP4H6	GrP4H8	0.122114	0.485141	0.251708	16.1714

[truncated: 3 more sheets: graph 1, graph 2, MYA]
