# Supplementary material for: Systematic analysis and expression of Gossypium 2ODD superfamily highlight the roles of GhLDOXs responding to alkali and other abiotic stress in cotton
Source: BMC Plant Biol. 2023 Mar 4;23:124. doi: 10.1186/s12870-023-04133-x (PMC9985220; doi:10.1186/s12870-023-04133-x)
Supplement: Supplementary file 1 — Additional file 1: Table S1. Gene ID and gene renamed in the four cotton species. Table S2. Biochemical characteristics of Gh2ODD family. Table S3. Pairwise comparison of synonymous and non-synonymous substitutions and tentative divergence times of orthologous 2ODDs among four Gossypium species. Table S4. Analysis of cis-acting elements in the Gh2ODD family. Table S5. FPKM of members in Gh2ODD who respond to different abiotic stresses. [file 12870_2023_4133_MOESM1_ESM.zip › Table S4.xlsx]

## Sheet: Sheet1
GhACO22	AT~TATA-box	TATATA	34	6	+	Arabidopsis thaliana
GhACO22	AT~TATA-box	TATATA	610	6	+	Arabidopsis thaliana
GhACO22	AT~TATA-box	TATATA	1422	6	-	Arabidopsis thaliana
GhACO22	AT~TATA-box	TATATA	1424	6	-	Arabidopsis thaliana
GhACO22	AT~TATA-box	TATATAAA	1527	8	-	Arabidopsis thaliana
GhACO22	AT~TATA-box	TATATA	1529	6	-	Arabidopsis thaliana
GhACO22	AT~TATA-box	TATATA	1890	6	-	Arabidopsis thaliana
GhACO22	MYB-like sequence	TAACCA	544	6	+	Arabidopsis thaliana
GhACO22	GARE-motif	TCTGTTG	1177	7	-	Brassica oleracea	gibberellin-responsive element
GhACO22	Box 4	ATTAAT	91	6	+	Petroselinum crispum	part of a conserved DNA module involved in light responsiveness
GhACO22	Box 4	ATTAAT	754	6	+	Petroselinum crispum	part of a conserved DNA module involved in light responsiveness
GhACO22	Box 4	ATTAAT	966	6	+	Petroselinum crispum	part of a conserved DNA module involved in light responsiveness
GhACO22	Box 4	ATTAAT	1494	6	-	Petroselinum crispum	part of a conserved DNA module involved in light responsiveness
GhACO22	Box 4	ATTAAT	1863	6	-	Petroselinum crispum	part of a conserved DNA module involved in light responsiveness
GhACO22	CAAT-box	CAAAT	50	5	+	Pisum sativum	common cis-acting element in promoter and enhancer regions
GhACO22	CAAT-box	CAAT	82	4	+	Nicotiana glutinosa
GhACO22	CAAT-box	CAAT	104	4	+	Nicotiana glutinosa
GhACO22	CAAT-box	CAAT	115	4	+	Nicotiana glutinosa
GhACO22	CAAT-box	CAAAT	299	5	-	Pisum sativum	common cis-acting element in promoter and enhancer regions
GhACO22	CAAT-box	CAAAT	310	5	+	Pisum sativum	common cis-acting element in promoter and enhancer regions
GhACO22	CAAT-box	CCAAT	423	5	-	Arabidopsis thaliana	common cis-acting element in promoter and enhancer regions
GhACO22	CAAT-box	CAAAT	443	5	+	Pisum sativum	common cis-acting element in promoter and enhancer regions
GhACO22	CAAT-box	CAAAT	464	5	-	Pisum sativum	common cis-acting element in promoter and enhancer regions
GhACO22	CAAT-box	CAAAT	501	5	-	Pisum sativum	common cis-acting element in promoter and enhancer regions
GhACO22	CAAT-box	CAAAT	548	5	+	Pisum sativum	common cis-acting element in promoter and enhancer regions
GhACO22	CAAT-box	CAAAT	566	5	-	Pisum sativum	common cis-acting element in promoter and enhancer regions
GhACO22	CAAT-box	CAAT	638	4	-	Nicotiana glutinosa
GhACO22	CAAT-box	CAAT	685	4	+	Nicotiana glutinosa
GhACO22	CAAT-box	CAAT	915	4	-	Nicotiana glutinosa
GhACO22	CAAT-box	CCAAT	949	5	+	Arabidopsis thaliana	common cis-acting element in promoter and enhancer regions
GhACO22	CAAT-box	CAAT	950	4	+	Nicotiana glutinosa
GhACO22	CAAT-box	CCAAT	978	5	+	Arabidopsis thaliana	common cis-acting element in promoter and enhancer regions
GhACO22	CAAT-box	CAAT	979	4	+	Nicotiana glutinosa
GhACO22	CAAT-box	CAAT	988	4	-	Nicotiana glutinosa
GhACO22	CAAT-box	CAAAT	996	5	-	Pisum sativum	common cis-acting element in promoter and enhancer regions
GhACO22	CAAT-box	CAAT	1045	4	-	Nicotiana glutinosa
GhACO22	CAAT-box	CAAAT	1069	5	-	Pisum sativum	common cis-acting element in promoter and enhancer regions
GhACO22	CAAT-box	CAAT	1118	4	-	Nicotiana glutinosa
GhACO22	CAAT-box	CAAT	1230	4	+	Nicotiana glutinosa
GhACO22	CAAT-box	CAAAT	1261	5	-	Pisum sativum	common cis-acting element in promoter and enhancer regions
GhACO22	CAAT-box	CAAT	1294	4	+	Nicotiana glutinosa
GhACO22	CAAT-box	CAAT	1309	4	-	Nicotiana glutinosa
GhACO22	CAAT-box	CCAAT	1348	5	+	Arabidopsis thaliana	common cis-acting element in promoter and enhancer regions
GhACO22	CAAT-box	CAAT	1349	4	+	Nicotiana glutinosa
GhACO22	CAAT-box	CAAT	1356	4	-	Nicotiana glutinosa
GhACO22	CAAT-box	CAAAT	1384	5	-	Pisum sativum	common cis-acting element in promoter and enhancer regions
GhACO22	CAAT-box	CAAT	1445	4	+	Nicotiana glutinosa
GhACO22	CAAT-box	CAAT	1541	4	+	Nicotiana glutinosa
GhACO22	CAAT-box	CAAAT	1574	5	+	Pisum sativum	common cis-acting element in promoter and enhancer regions
GhACO22	CAAT-box	CAAAT	1586	5	+	Pisum sativum	common cis-acting element in promoter and enhancer regions
GhACO22	CAAT-box	CAAAT	1628	5	+	Pisum sativum	common cis-acting element in promoter and enhancer regions
GhACO22	CAAT-box	CAAT	1631	4	-	Nicotiana glutinosa
GhACO22	CAAT-box	CAAT	1636	4	-	Nicotiana glutinosa
GhACO22	CAAT-box	CAAT	1751	4	+	Nicotiana glutinosa
GhACO22	CAAT-box	CAAT	1758	4	+	Nicotiana glutinosa
GhACO22	CAAT-box	CAAAT	1767	5	-	Pisum sativum	common cis-acting element in promoter and enhancer regions
GhACO22	CAAT-box	CAAT	1823	4	+	Nicotiana glutinosa
GhACO22	CAAT-box	CAAAT	1851	5	+	Pisum sativum	common cis-acting element in promoter and enhancer regions
GhACO22	CAAT-box	CAAAT	1880	5	+	Pisum sativum	common cis-acting element in promoter and enhancer regions
GhACO22	CAAT-box	CCAAT	1936	5	-	Arabidopsis thaliana	common cis-acting element in promoter and enhancer regions
GhACO22	CAAT-box	CAAT	1977	4	-	Nicotiana glutinosa
GhACO22	TATA-box	ATATAT	33	6	+	Brassica napus	core promoter element around -30 of transcription start
GhACO22	TATA-box	TATATA	34	6	+	Arabidopsis thaliana	core promoter element around -30 of transcription start
GhACO22	TATA-box	ATATAA	35	6	+	Brassica oleracea	core promoter element around -30 of transcription start
GhACO22	TATA-box	TATA	36	4	+	Arabidopsis thaliana	core promoter element around -30 of transcription start
GhACO22	TATA-box	TATTTAAA	158	8	-	Arabidopsis thaliana	core promoter element around -30 of transcription start
GhACO22	TATA-box	ATATAA	173	6	+	Brassica oleracea	core promoter element around -30 of transcription start
GhACO22	TATA-box	TATA	174	4	+	Arabidopsis thaliana	core promoter element around -30 of transcription start
GhACO22	TATA-box	TATAAATA	413	8	-	Daucus carota	core promoter element around -30 of transcription start
GhACO22	TATA-box	TATAAAT	414	7	-	Brassica juncea	core promoter element around -30 of transcription start
GhACO22	TATA-box	TATAAA	415	6	-	Helianthus annuus	core promoter element around -30 of transcription start
GhACO22	TATA-box	TATAA	416	5	-	Arabidopsis thaliana	core promoter element around -30 of transcription start
GhACO22	TATA-box	TATA	417	4	+	Arabidopsis thaliana	core promoter element around -30 of transcription start
GhACO22	TATA-box	ATTATA	608	6	+	Brassica napus	core promoter element around -30 of transcription start
GhACO22	TATA-box	TATATAA	609	7	-	Arabidopsis thaliana	core promoter element around -30 of transcription start
GhACO22	TATA-box	TATATA	610	6	+	Arabidopsis thaliana	core promoter element around -30 of transcription start
GhACO22	TATA-box	ATATAT	611	6	+	Brassica napus	core promoter element around -30 of transcription start
GhACO22	TATA-box	TATA	612	4	+	Arabidopsis thaliana	core promoter element around -30 of transcription start
GhACO22	TATA-box	TATA	625	4	+	Arabidopsis thaliana	core promoter element around -30 of transcription start
GhACO22	TATA-box	ATATAA	697	6	+	Brassica oleracea	core promoter element around -30 of transcription start
GhACO22	TATA-box	TATA	698	4	+	Arabidopsis thaliana	core promoter element around -30 of transcription start
GhACO22	TATA-box	TATA	742	4	+	Arabidopsis thaliana	core promoter element around -30 of transcription start
GhACO22	TATA-box	TATA	812	4	+	Arabidopsis thaliana	core promoter element around -30 of transcription start
GhACO22	TATA-box	TATA	847	4	+	Arabidopsis thaliana	core promoter element around -30 of transcription start
GhACO22	TATA-box	TATA	1167	4	-	Arabidopsis thaliana	core promoter element around -30 of transcription start
GhACO22	TATA-box	ATTATA	1195	6	+	Brassica napus	core promoter element around -30 of transcription start
GhACO22	TATA-box	TATAA	1196	5	-	Arabidopsis thaliana	core promoter element around -30 of transcription start
GhACO22	TATA-box	TATA	1197	4	-	Arabidopsis thaliana	core promoter element around -30 of transcription start
GhACO22	TATA-box	TATTTAAA	1241	8	+	Arabidopsis thaliana	core promoter element around -30 of transcription start
GhACO22	TATA-box	TACATAAA	1399	8	-	Oryza sativa	core promoter element around -30 of transcription start
GhACO22	TATA-box	TACATAAA	1411	8	-	Oryza sativa	core promoter element around -30 of transcription start
GhACO22	TATA-box	ATATAT	1421	6	-	Brassica napus	core promoter element around -30 of transcription start
GhACO22	TATA-box	TATATA	1422	6	-	Arabidopsis thaliana	core promoter element around -30 of transcription start
GhACO22	TATA-box	ATATAT	1423	6	-	Brassica napus	core promoter element around -30 of transcription start
GhACO22	TATA-box	TATATA	1424	6	-	Arabidopsis thaliana	core promoter element around -30 of transcription start
GhACO22	TATA-box	ATATAA	1425	6	+	Brassica oleracea	core promoter element around -30 of transcription start
GhACO22	TATA-box	TATA	1426	4	-	Arabidopsis thaliana	core promoter element around -30 of transcription start
GhACO22	TATA-box	TATA	1471	4	-	Arabidopsis thaliana	core promoter element around -30 of transcription start
GhACO22	TATA-box	TATAAAA	1502	7	-	Pisum sativum	core promoter element around -30 of transcription start
GhACO22	TATA-box	TATAAA	1503	6	-	Helianthus annuus	core promoter element around -30 of transcription start
GhACO22	TATA-box	TATAA	1504	5	-	Arabidopsis thaliana	core promoter element around -30 of transcription start
GhACO22	TATA-box	TATA	1505	4	-	Arabidopsis thaliana	core promoter element around -30 of transcription start
GhACO22	TATA-box	TATAAAA	1526	7	-	Pisum sativum	core promoter element around -30 of transcription start
GhACO22	TATA-box	TATAAA	1527	6	-	Helianthus annuus	core promoter element around -30 of transcription start
GhACO22	TATA-box	TATATAA	1528	7	-	Arabidopsis thaliana	core promoter element around -30 of transcription start
GhACO22	TATA-box	TATATA	1529	6	-	Arabidopsis thaliana	core promoter element around -30 of transcription start
GhACO22	TATA-box	ATATAA	1530	6	+	Brassica oleracea	core promoter element around -30 of transcription start
GhACO22	TATA-box	TATA	1531	4	-	Arabidopsis thaliana	core promoter element around -30 of transcription start
GhACO22	TATA-box	ATTATA	1549	6	+	Brassica napus	core promoter element around -30 of transcription start
GhACO22	TATA-box	TATAA	1550	5	-	Arabidopsis thaliana	core promoter element around -30 of transcription start
GhACO22	TATA-box	TATA	1551	4	-	Arabidopsis thaliana	core promoter element around -30 of transcription start
GhACO22	TATA-box	ATATAT	1568	6	-	Brassica napus	core promoter element around -30 of transcription start
GhACO22	TATA-box	TATA	1569	4	-	Arabidopsis thaliana	core promoter element around -30 of transcription start
GhACO22	TATA-box	TATATTTATATTT	1575	12	-	Avena sativa	core promoter element around -30 of transcription start
GhACO22	TATA-box	ATATAA	1577	6	+	Brassica oleracea	core promoter element around -30 of transcription start
GhACO22	TATA-box	TATA	1578	4	-	Arabidopsis thaliana	core promoter element around -30 of transcription start
GhACO22	TATA-box	TATAA	1687	5	-	Arabidopsis thaliana	core promoter element around -30 of transcription start
GhACO22	TATA-box	TATA	1688	4	-	Arabidopsis thaliana	core promoter element around -30 of transcription start
GhACO22	TATA-box	TATAAAT	1804	7	-	Brassica juncea	core promoter element around -30 of transcription start
GhACO22	TATA-box	TATAAA	1805	6	-	Helianthus annuus	core promoter element around -30 of transcription start
GhACO22	TATA-box	TATAA	1806	5	-	Arabidopsis thaliana	core promoter element around -30 of transcription start
GhACO22	TATA-box	TATATTTATATTT	1807	12	+	Avena sativa	core promoter element around -30 of transcription start
GhACO22	TATA-box	TATA	1813	4	-	Arabidopsis thaliana	core promoter element around -30 of transcription start
GhACO22	TATA-box	TATTTAAA	1815	8	+	Arabidopsis thaliana	core promoter element around -30 of transcription start
GhACO22	TATA-box	TATAAAA	1855	7	-	Pisum sativum	core promoter element around -30 of transcription start
GhACO22	TATA-box	TATAAA	1856	6	-	Helianthus annuus	core promoter element around -30 of transcription start
GhACO22	TATA-box	TATAA	1857	5	-	Arabidopsis thaliana	core promoter element around -30 of transcription start
GhACO22	TATA-box	TATA	1858	4	-	Arabidopsis thaliana	core promoter element around -30 of transcription start
GhACO22	TATA-box	TATATA	1890	6	-	Arabidopsis thaliana	core promoter element around -30 of transcription start
GhACO22	TATA-box	ATATAA	1891	6	+	Brassica oleracea	core promoter element around -30 of transcription start
GhACO22	TATA-box	TATA	1892	4	-	Arabidopsis thaliana	core promoter element around -30 of transcription start
GhACO22	ERE	ATTTTAAA	156	8	+	Nicotiana glutinos
GhACO22	Myc	TCTCTTA	1184	7	-	Arabidopsis thaliana
GhACO22	AC-I	(T/C)C(T/C)(C/T)ACC(T/C)ACC	1133	8.5	-	Phaseolus vulgaris
GhACO22		motif_sequence	295	4	-	organism	short_function
GhACO22		motif_sequence	304	4	+	organism	short_function
GhACO22		motif_sequence	339	4	+	organism	short_function
GhACO22		motif_sequence	491	4	+	organism	short_function
GhACO22		motif_sequence	644	4	+	organism	short_function
GhACO22		motif_sequence	801	4	+	organism	short_function
GhACO22		motif_sequence	1035	4	+	organism	short_function
GhACO22		motif_sequence	1108	4	+	organism	short_function
GhACO22		motif_sequence	1335	4	+	organism	short_function
GhACO22		motif_sequence	1372	4	+	organism	short_function
GhACO22		motif_sequence	1402	4	+	organism	short_function
GhACO22		motif_sequence	1414	4	+	organism	short_function
GhACO22		motif_sequence	1800	4	-	organism	short_function
GhACO22		motif_sequence	1953	4	-	organism	short_function
GhACO22	AE-box	AGAAACTT	1209	8	+	Arabidopsis thaliana	part of a module for light response
GhACO22	CCAAT-box	CAACGG	1340	6	-	Hordeum vulgare	MYBHv1 binding site
GhACO22	MYB	TAACCA	544	6	+	Arabidopsis thaliana
GhACO22	MYB	CAACAG	1177	6	+	Arabidopsis thaliana
GhACO22	MYB	CAACCA	1624	6	+	Arabidopsis thaliana
GhACO22	MYC	CATGTG	1006	6	-	Arabidopsis thaliana
GhACO22	MYC	CATGTG	1034	6	+	Arabidopsis thaliana
GhACO22	MYC	CATGTG	1079	6	-	Arabidopsis thaliana
GhACO22	MYC	CATGTG	1107	6	+	Arabidopsis thaliana
GhACO22	ACE	CTAACGTATT	1201	9	-	Petroselinum crispum	cis-acting element involved in light responsiveness
GhACO22	TATC-box	TATCCCA	1145	7	-	Oryza sativa	cis-acting element involved in gibberellin-responsiveness
GhACO22	chs-CMA1a	TTACTTAA	1463	8	-	Daucus carota	part of a light responsive element
GhACO22	chs-CMA1a	TTACTTAA	1785	8	+	Daucus carota	part of a light responsive element
GhACO22	P-box	CCTTTTG	924	7	-	Oryza sativa	gibberellin-responsive element
GhACO22	GT1-motif	GGTTAA	543	6	-	Arabidopsis thaliana	light responsive element
GhACO22	GT1-motif	GTGTGTGAA	1826	9	-	Solanum tuberosum	light responsive element
GhACO22	Myb-binding site	CAACAG	1177	6	+	Nicotiana tabacum
GhACO22	MYB recognition site	CCGTTG	1340	6	+	Arabidopsis thaliana
GhACO22	W box	TTGACC	503	6	+	Arabidopsis thaliana
GhACO22	Unnamed__4	CTCC	295	4	-	Petroselinum hortense
GhACO22	Unnamed__4	CTCC	646	4	+	Petroselinum hortense
GhACO22	Unnamed__4	CTCC	649	4	+	Petroselinum hortense
GhACO22	Unnamed__4	CTCC	656	4	+	Petroselinum hortense
GhACO22	Unnamed__4	CTCC	976	4	+	Petroselinum hortense
GhACO22	Unnamed__4	CTCC	1953	4	-	Petroselinum hortense
GhACO22	ARE	AAACCA	191	6	+	Zea mays	cis-acting regulatory element essential for the anaerobic induction
GhACO22	ARE	AAACCA	906	6	+	Zea mays	cis-acting regulatory element essential for the anaerobic induction
GhACO22	ARE	AAACCA	1923	6	+	Zea mays	cis-acting regulatory element essential for the anaerobic induction
GhACO22	Myb	TAACTG	1272	6	-	Arabidopsis thaliana
GhACO22	TATA	TATAAAAT	174	8	+	Arabidopsis thaliana
GhACO22	TATA	TATAAAAT	1501	8	-	Arabidopsis thaliana
GhACO22	TATA	TATAAAAT	1525	8	-	Arabidopsis thaliana
GhACO22	TATA	TATAAAAT	1854	8	-	Arabidopsis thaliana
GhP4H17	TCA-element	CCATCTTTTT	1564	9	+	Nicotiana tabacum	cis-acting element involved in salicylic acid responsiveness
GhP4H17	TC-rich repeats	ATTCTCTAAC	1819	9	-	Nicotiana tabacum	cis-acting element involved in defense and stress responsiveness
GhP4H17	TCCC-motif	TCTCCCT	92	7	-	Spinacia oleracea	part of a light responsive element
GhP4H17	GT1-motif	GGTTAAT	1307	7	+	Avena sativa	light responsive element
GhP4H17	GATA-motif	AAGGATAAGG	1333	9	+	Solanum tuberosum	part of a light responsive element
GhP4H17	AAGAA-motif	GAAAGAA	696	7	-	Avena sativa
GhP4H17	AAGAA-motif	GAAAGAA	1948	7	-	Avena sativa
GhP4H17	TATA	TATAAAAT	1226	8	+	Arabidopsis thaliana
GhP4H17	TATA	TATAAAAT	1234	8	+	Arabidopsis thaliana
GhP4H17	TATA	TATAAAAT	1803	8	+	Arabidopsis thaliana
GhP4H17	Myb	TAACTG	1817	6	-	Arabidopsis thaliana
GhP4H17	O2-site	GTTGACGTGA	1122	9	+	Zea mays	cis-acting regulatory element involved in zein metabolism regulation
GhP4H17	ARE	AAACCA	71	6	-	Zea mays	cis-acting regulatory element essential for the anaerobic induction
GhP4H17	ARE	AAACCA	80	6	-	Zea mays	cis-acting regulatory element essential for the anaerobic induction
GhP4H17	ARE	AAACCA	87	6	+	Zea mays	cis-acting regulatory element essential for the anaerobic induction
GhP4H17	ARE	AAACCA	219	6	-	Zea mays	cis-acting regulatory element essential for the anaerobic induction
GhP4H17	ARE	AAACCA	456	6	+	Zea mays	cis-acting regulatory element essential for the anaerobic induction
GhP4H17	Unnamed__4	CTCC	65	4	+	Petroselinum hortense
GhP4H17	Unnamed__4	CTCC	94	4	-	Petroselinum hortense
GhP4H17	Unnamed__4	CTCC	141	4	-	Petroselinum hortense
GhP4H17	Unnamed__4	CTCC	692	4	-	Petroselinum hortense
GhP4H17	Unnamed__4	CTCC	766	4	-	Petroselinum hortense
GhP4H17	circadian	CAAAGATATC	1763	9	+	Lycopersicon esculentum	cis-acting regulatory element involved in circadian control
GhP4H17	ABRE	ACGTG	364	5	+	Arabidopsis thaliana	cis-acting element involved in the abscisic acid responsiveness
GhP4H17	ABRE	ACGTG	1126	5	+	Arabidopsis thaliana	cis-acting element involved in the abscisic acid responsiveness
GhP4H17	Box III	atCATTTTCACt	147	11	-	Pisum sativum	protein binding site
GhP4H17	CGTCA-motif	CGTCA	1124	5	-	Hordeum vulgare	cis-acting regulatory element involved in the MeJA-responsiveness
GhP4H17	CGTCA-motif	CGTCA	1672	5	-	Hordeum vulgare	cis-acting regulatory element involved in the MeJA-responsiveness
GhP4H17	G-box	CACGTC	1125	6	-	Zea mays	cis-acting regulatory element involved in light responsiveness
GhP4H17	G-box	CACGAC	1837	6	-	Zea mays	cis-acting regulatory element involved in light responsiveness
GhP4H17	AE-box	AGAAACTT	817	8	+	Arabidopsis thaliana	part of a module for light response
GhP4H17	AE-box	AGAAACTT	1417	8	-	Arabidopsis thaliana	part of a module for light response
GhP4H17		motif_sequence	42	4	+	organism	short_function
GhP4H17		motif_sequence	141	4	-	organism	short_function
GhP4H17		motif_sequence	479	4	+	organism	short_function
GhP4H17		motif_sequence	547	4	+	organism	short_function
GhP4H17		motif_sequence	619	4	+	organism	short_function
GhP4H17	ERE	ATTTTAAA	1176	8	-	Nicotiana glutinos
GhP4H17	ERE	ATTTTAAA	1205	8	+	Nicotiana glutinos
GhP4H17	ERE	ATTTTAAA	1464	8	+	Nicotiana glutinos
GhP4H17	ERE	ATTTTAAA	1650	8	+	Nicotiana glutinos
GhP4H17	ERE	ATTTTAAA	1652	8	-	Nicotiana glutinos
GhP4H17	TGACG-motif	TGACG	1124	5	+	Hordeum vulgare	cis-acting regulatory element involved in the MeJA-responsiveness
GhP4H17	TGACG-motif	TGACG	1672	5	+	Hordeum vulgare	cis-acting regulatory element involved in the MeJA-responsiveness
GhP4H17	MYC	CAATTG	847	6	+	Arabidopsis thaliana
GhP4H17	MYB	TAACCA	917	6	-	Arabidopsis thaliana
GhP4H17	MYB	CAACCA	1712	6	+	Arabidopsis thaliana
GhP4H17	MYB	TAACCA	1813	6	+	Arabidopsis thaliana
GhP4H17	MYB	TAACCA	1828	6	+	Arabidopsis thaliana
GhP4H17	Unnamed__1	CGTGG	747	5	-	Zea mays
GhP4H17	Unnamed__1	CGTGG	1127	5	+	Zea mays
GhP4H17	Unnamed__1	GAATTTAATTAA	1318	11	+	Glycine max	60K protein binding site
GhP4H17	MYB-like sequence	TAACCA	917	6	-	Arabidopsis thaliana
GhP4H17	MYB-like sequence	TAACCA	1813	6	+	Arabidopsis thaliana
GhP4H17	MYB-like sequence	TAACCA	1828	6	+	Arabidopsis thaliana
GhP4H17	Box 4	ATTAAT	1164	6	-	Petroselinum crispum	part of a conserved DNA module involved in light responsiveness
GhP4H17	AuxRR-core	GGTCCAT	901	7	+	Nicotiana tabacum	cis-acting regulatory element involved in auxin responsiveness
GhP4H17	AT~TATA-box	TATATA	1134	6	-	Arabidopsis thaliana
GhP4H17	WUN-motif	AAATTTCCT	441	9	+	Brassica oleracea	wound-responsive element
GhP4H17	WUN-motif	TTATTACAT	1573	9	+	Nicotiana glutinosa
GhP4H17	as-1	TGACG	1124	5	+	Arabidopsis thaliana
GhP4H17	as-1	TGACG	1672	5	+	Arabidopsis thaliana
GhP4H17	CAAT-box	CAAT	19	4	+	Nicotiana glutinosa
GhP4H17	CAAT-box	CAAT	124	4	+	Nicotiana glutinosa
GhP4H17	CAAT-box	CAAT	179	4	-	Nicotiana glutinosa
GhP4H17	CAAT-box	CCAAT	187	5	-	Arabidopsis thaliana	common cis-acting element in promoter and enhancer regions
GhP4H17	CAAT-box	CAAT	251	4	+	Nicotiana glutinosa
GhP4H17	CAAT-box	CAAAT	289	5	+	Pisum sativum	common cis-acting element in promoter and enhancer regions
GhP4H17	CAAT-box	CAAT	292	4	-	Nicotiana glutinosa
GhP4H17	CAAT-box	CAAT	339	4	-	Nicotiana glutinosa
GhP4H17	CAAT-box	CAAT	485	4	-	Nicotiana glutinosa
GhP4H17	CAAT-box	CAAAT	502	5	-	Pisum sativum	common cis-acting element in promoter and enhancer regions
GhP4H17	CAAT-box	CAAT	523	4	+	Nicotiana glutinosa
GhP4H17	CAAT-box	CCAAT	585	5	+	Arabidopsis thaliana	common cis-acting element in promoter and enhancer regions
GhP4H17	CAAT-box	CAAT	586	4	+	Nicotiana glutinosa
GhP4H17	CAAT-box	CAAT	642	4	-	Nicotiana glutinosa
GhP4H17	CAAT-box	CCAAT	689	5	-	Arabidopsis thaliana	common cis-acting element in promoter and enhancer regions
GhP4H17	CAAT-box	CCAAT	762	5	-	Arabidopsis thaliana	common cis-acting element in promoter and enhancer regions
GhP4H17	CAAT-box	CAAT	774	4	-	Nicotiana glutinosa
GhP4H17	CAAT-box	CAAT	847	4	+	Nicotiana glutinosa
GhP4H17	CAAT-box	CAAT	849	4	-	Nicotiana glutinosa
GhP4H17	CAAT-box	CAAAT	854	5	+	Pisum sativum	common cis-acting element in promoter and enhancer regions
GhP4H17	CAAT-box	CAAT	873	4	-	Nicotiana glutinosa
GhP4H17	CAAT-box	CAAAT	1026	5	-	Pisum sativum	common cis-acting element in promoter and enhancer regions
GhP4H17	CAAT-box	CAAAT	1106	5	+	Pisum sativum	common cis-acting element in promoter and enhancer regions
GhP4H17	CAAT-box	CAAT	1119	4	-	Nicotiana glutinosa
GhP4H17	CAAT-box	TGCCAAC	1156	7	+	Petunia hybrida	common cis-acting element in promoter and enhancer regions
GhP4H17	CAAT-box	CAAT	1162	4	+	Nicotiana glutinosa
GhP4H17	CAAT-box	CAAT	1168	4	-	Nicotiana glutinosa
GhP4H17	CAAT-box	CAAAT	1289	5	-	Pisum sativum	common cis-acting element in promoter and enhancer regions
GhP4H17	CAAT-box	CAAAT	1317	5	+	Pisum sativum	common cis-acting element in promoter and enhancer regions
GhP4H17	CAAT-box	CAAAT	1345	5	+	Pisum sativum	common cis-acting element in promoter and enhancer regions
GhP4H17	CAAT-box	CAAT	1348	4	-	Nicotiana glutinosa
GhP4H17	CAAT-box	CAAT	1408	4	-	Nicotiana glutinosa
GhP4H17	CAAT-box	CAAT	1525	4	+	Nicotiana glutinosa
GhP4H17	CAAT-box	CAAT	1637	4	+	Nicotiana glutinosa
GhP4H17	CAAT-box	CAAT	1844	4	-	Nicotiana glutinosa
GhP4H17	CAAT-box	CAAAT	1981	5	+	Pisum sativum	common cis-acting element in promoter and enhancer regions
GhP4H17	TATA-box	TATA	32	4	+	Arabidopsis thaliana	core promoter element around -30 of transcription start
GhP4H17	TATA-box	ccTATAAAaa	279	9	+	Arabidopsis thaliana	core promoter element around -30 of transcription start
GhP4H17	TATA-box	TATA	281	4	+	Arabidopsis thaliana	core promoter element around -30 of transcription start
GhP4H17	TATA-box	TATA	327	4	+	Arabidopsis thaliana	core promoter element around -30 of transcription start
GhP4H17	TATA-box	TACAAAA	613	7	+	Oryza sativa	core promoter element around -30 of transcription start
GhP4H17	TATA-box	TATAA	673	5	-	Arabidopsis thaliana	core promoter element around -30 of transcription start
GhP4H17	TATA-box	TATA	674	4	+	Arabidopsis thaliana	core promoter element around -30 of transcription start
GhP4H17	TATA-box	TATA	789	4	+	Arabidopsis thaliana	core promoter element around -30 of transcription start
GhP4H17	TATA-box	ATTATA	976	6	+	Brassica napus	core promoter element around -30 of transcription start
GhP4H17	TATA-box	TATAA	977	5	-	Arabidopsis thaliana	core promoter element around -30 of transcription start
GhP4H17	TATA-box	TATA	978	4	+	Arabidopsis thaliana	core promoter element around -30 of transcription start
GhP4H17	TATA-box	TATAAA	1034	6	-	Helianthus annuus	core promoter element around -30 of transcription start
GhP4H17	TATA-box	TATAA	1035	5	-	Arabidopsis thaliana	core promoter element around -30 of transcription start
GhP4H17	TATA-box	TATA	1036	4	-	Arabidopsis thaliana	core promoter element around -30 of transcription start
GhP4H17	TATA-box	TATAA	1115	5	-	Arabidopsis thaliana	core promoter element around -30 of transcription start
GhP4H17	TATA-box	TATA	1116	4	-	Arabidopsis thaliana	core promoter element around -30 of transcription start
GhP4H17	TATA-box	ATATAT	1133	6	-	Brassica napus	core promoter element around -30 of transcription start
GhP4H17	TATA-box	TATATA	1134	6	-	Arabidopsis thaliana	core promoter element around -30 of transcription start
GhP4H17	TATA-box	ATATAT	1135	6	-	Brassica napus	core promoter element around -30 of transcription start
GhP4H17	TATA-box	TATA	1136	4	-	Arabidopsis thaliana	core promoter element around -30 of transcription start
GhP4H17	TATA-box	ATATAT	1201	6	-	Brassica napus	core promoter element around -30 of transcription start
GhP4H17	TATA-box	TATA	1202	4	-	Arabidopsis thaliana	core promoter element around -30 of transcription start
GhP4H17	TATA-box	ATTATA	1224	6	+	Brassica napus	core promoter element around -30 of transcription start
GhP4H17	TATA-box	TATAA	1225	5	-	Arabidopsis thaliana	core promoter element around -30 of transcription start
GhP4H17	TATA-box	TATA	1226	4	-	Arabidopsis thaliana	core promoter element around -30 of transcription start
GhP4H17	TATA-box	ATTATA	1232	6	+	Brassica napus	core promoter element around -30 of transcription start
GhP4H17	TATA-box	TATAA	1233	5	-	Arabidopsis thaliana	core promoter element around -30 of transcription start
GhP4H17	TATA-box	TATA	1234	4	-	Arabidopsis thaliana	core promoter element around -30 of transcription start
GhP4H17	TATA-box	TATAAAT	1240	7	-	Brassica juncea	core promoter element around -30 of transcription start
GhP4H17	TATA-box	TATAAA	1241	6	-	Helianthus annuus	core promoter element around -30 of transcription start
GhP4H17	TATA-box	TATAA	1242	5	-	Arabidopsis thaliana	core promoter element around -30 of transcription start
GhP4H17	TATA-box	TATA	1243	4	-	Arabidopsis thaliana	core promoter element around -30 of transcription start
GhP4H17	TATA-box	ATTATA	1381	6	+	Brassica napus	core promoter element around -30 of transcription start
GhP4H17	TATA-box	TATAA	1382	5	-	Arabidopsis thaliana	core promoter element around -30 of transcription start
GhP4H17	TATA-box	TATA	1383	4	-	Arabidopsis thaliana	core promoter element around -30 of transcription start
GhP4H17	TATA-box	TATA	1424	4	-	Arabidopsis thaliana	core promoter element around -30 of transcription start
GhP4H17	TATA-box	TATA	1433	4	-	Arabidopsis thaliana	core promoter element around -30 of transcription start
GhP4H17	TATA-box	ATTATA	1535	6	+	Brassica napus	core promoter element around -30 of transcription start
GhP4H17	TATA-box	TATAA	1536	5	-	Arabidopsis thaliana	core promoter element around -30 of transcription start
GhP4H17	TATA-box	TATA	1537	4	-	Arabidopsis thaliana	core promoter element around -30 of transcription start
GhP4H17	TATA-box	ATATAT	1611	6	-	Brassica napus	core promoter element around -30 of transcription start
GhP4H17	TATA-box	TATA	1612	4	-	Arabidopsis thaliana	core promoter element around -30 of transcription start
GhP4H17	TATA-box	ATTATA	1615	6	+	Brassica napus	core promoter element around -30 of transcription start
GhP4H17	TATA-box	TATAA	1616	5	-	Arabidopsis thaliana	core promoter element around -30 of transcription start
GhP4H17	TATA-box	TATA	1617	4	-	Arabidopsis thaliana	core promoter element around -30 of transcription start
GhP4H17	TATA-box	ATTATA	1627	6	+	Brassica napus	core promoter element around -30 of transcription start
GhP4H17	TATA-box	TATAA	1628	5	-	Arabidopsis thaliana	core promoter element around -30 of transcription start
GhP4H17	TATA-box	TATA	1629	4	-	Arabidopsis thaliana	core promoter element around -30 of transcription start
GhP4H17	TATA-box	ATATAA	1717	6	+	Brassica oleracea	core promoter element around -30 of transcription start
GhP4H17	TATA-box	TATA	1718	4	-	Arabidopsis thaliana	core promoter element around -30 of transcription start
GhP4H17	TATA-box	ATATAA	1773	6	+	Brassica oleracea	core promoter element around -30 of transcription start
GhP4H17	TATA-box	TATA	1774	4	-	Arabidopsis thaliana	core promoter element around -30 of transcription start
GhP4H17	TATA-box	ATATAA	1802	6	+	Brassica oleracea	core promoter element around -30 of transcription start
GhP4H17	TATA-box	TATA	1803	4	-	Arabidopsis thaliana	core promoter element around -30 of transcription start
GhP4H17	TATA-box	TATAA	1854	5	-	Arabidopsis thaliana	core promoter element around -30 of transcription start
GhP4H17	TATA-box	TATA	1855	4	-	Arabidopsis thaliana	core promoter element around -30 of transcription start
GhP4H17	G-Box	CACGTT	363	6	-	Pisum sativum	cis-acting regulatory element involved in light responsiveness
GhACO23	G-Box	CACGTG	1407	6	-	Pisum sativum	cis-acting regulatory element involved in light responsiveness
GhACO23	CAAT-box	CAAT	7	4	+	Nicotiana glutinosa
GhACO23	CAAT-box	CAAAT	9	5	-	Pisum sativum	common cis-acting element in promoter and enhancer regions
GhACO23	CAAT-box	CAAAT	64	5	-	Pisum sativum	common cis-acting element in promoter and enhancer regions
GhACO23	CAAT-box	CAAT	153	4	+	Nicotiana glutinosa
GhACO23	CAAT-box	CAAAT	162	5	-	Pisum sativum	common cis-acting element in promoter and enhancer regions
GhACO23	CAAT-box	CAAT	170	4	-	Nicotiana glutinosa
GhACO23	CAAT-box	CAAAT	229	5	+	Pisum sativum	common cis-acting element in promoter and enhancer regions
GhACO23	CAAT-box	CAAT	245	4	+	Nicotiana glutinosa
GhACO23	CAAT-box	CAAAT	251	5	-	Pisum sativum	common cis-acting element in promoter and enhancer regions
GhACO23	CAAT-box	CAAT	271	4	-	Nicotiana glutinosa
GhACO23	CAAT-box	CAAAT	279	5	+	Pisum sativum	common cis-acting element in promoter and enhancer regions
GhACO23	CAAT-box	CAAT	323	4	-	Nicotiana glutinosa
GhACO23	CAAT-box	CAAT	332	4	-	Nicotiana glutinosa
GhACO23	CAAT-box	CAACCAACTCC	358	10	+	Arabidopsis thaliana	common cis-acting element in promoter and enhancer regions
GhACO23	CAAT-box	CCAAT	367	5	+	Arabidopsis thaliana	common cis-acting element in promoter and enhancer regions
GhACO23	CAAT-box	CAAT	368	4	+	Nicotiana glutinosa
GhACO23	CAAT-box	CCAAT	370	5	-	Arabidopsis thaliana	common cis-acting element in promoter and enhancer regions
GhACO23	CAAT-box	CAAAT	386	5	-	Pisum sativum	common cis-acting element in promoter and enhancer regions
GhACO23	CAAT-box	CAAAT	460	5	-	Pisum sativum	common cis-acting element in promoter and enhancer regions
GhACO23	CAAT-box	CCAAT	578	5	-	Arabidopsis thaliana	common cis-acting element in promoter and enhancer regions
GhACO23	CAAT-box	CAAAT	586	5	+	Pisum sativum	common cis-acting element in promoter and enhancer regions
GhACO23	CAAT-box	CCAAT	737	5	-	Arabidopsis thaliana	common cis-acting element in promoter and enhancer regions
GhACO23	CAAT-box	CAAT	742	4	-	Nicotiana glutinosa
GhACO23	CAAT-box	CAAAT	770	5	+	Pisum sativum	common cis-acting element in promoter and enhancer regions
GhACO23	CAAT-box	CAAAT	824	5	-	Pisum sativum	common cis-acting element in promoter and enhancer regions
GhACO23	CAAT-box	CAAT	867	4	-	Nicotiana glutinosa
GhACO23	CAAT-box	CAAT	1244	4	-	Nicotiana glutinosa
GhACO23	CAAT-box	CCAAT	1256	5	+	Arabidopsis thaliana	common cis-acting element in promoter and enhancer regions
GhACO23	CAAT-box	CAAT	1257	4	+	Nicotiana glutinosa
GhACO23	CAAT-box	CAAAT	1261	5	+	Pisum sativum	common cis-acting element in promoter and enhancer regions
GhACO23	CAAT-box	CAAT	1289	4	+	Nicotiana glutinosa
GhACO23	CAAT-box	CAAT	1355	4	-	Nicotiana glutinosa
GhACO23	CAAT-box	CAAT	1375	4	+	Nicotiana glutinosa
GhACO23	CAAT-box	CAAT	1497	4	+	Nicotiana glutinosa
GhACO23	CAAT-box	CAAT	1628	4	+	Nicotiana glutinosa
GhACO23	CAAT-box	CAAT	1644	4	+	Nicotiana glutinosa
GhACO23	CAAT-box	CAAAT	1724	5	-	Pisum sativum	common cis-acting element in promoter and enhancer regions
GhACO23	CAAT-box	CAAAT	1733	5	-	Pisum sativum	common cis-acting element in promoter and enhancer regions
GhACO23	CAAT-box	CAAT	1759	4	-	Nicotiana glutinosa
GhACO23	CAAT-box	CCAAT	1863	5	-	Arabidopsis thaliana	common cis-acting element in promoter and enhancer regions
GhACO23	CAAT-box	CAAAT	1944	5	+	Pisum sativum	common cis-acting element in promoter and enhancer regions
GhACO23	CAAT-box	CAAT	1962	4	-	Nicotiana glutinosa
GhACO23	CAAT-box	CAAT	1981	4	+	Nicotiana glutinosa
GhACO23	CAAT-box	CAAT	1986	4	+	Nicotiana glutinosa
GhACO23	TATA-box	TATA	78	4	+	Arabidopsis thaliana	core promoter element around -30 of transcription start
GhACO23	TATA-box	TATTTAAA	283	8	-	Arabidopsis thaliana	core promoter element around -30 of transcription start
GhACO23	TATA-box	ATATAA	432	6	+	Brassica oleracea	core promoter element around -30 of transcription start
GhACO23	TATA-box	TATA	433	4	+	Arabidopsis thaliana	core promoter element around -30 of transcription start
GhACO23	TATA-box	taTATAAAtc	675	9	-	Arabidopsis thaliana	core promoter element around -30 of transcription start
GhACO23	TATA-box	TATTTAAA	677	8	-	Arabidopsis thaliana	core promoter element around -30 of transcription start
GhACO23	TATA-box	TATA	720	4	+	Arabidopsis thaliana	core promoter element around -30 of transcription start
GhACO23	TATA-box	TATATAA	784	7	-	Arabidopsis thaliana	core promoter element around -30 of transcription start
GhACO23	TATA-box	TATATA	785	6	+	Arabidopsis thaliana	core promoter element around -30 of transcription start
GhACO23	TATA-box	ATATAT	786	6	+	Brassica napus	core promoter element around -30 of transcription start
GhACO23	TATA-box	TATATA	787	6	+	Arabidopsis thaliana	core promoter element around -30 of transcription start
GhACO23	TATA-box	ATATAA	788	6	+	Brassica oleracea	core promoter element around -30 of transcription start
GhACO23	TATA-box	TATA	789	4	+	Arabidopsis thaliana	core promoter element around -30 of transcription start
GhACO23	TATA-box	ATATAT	795	6	+	Brassica napus	core promoter element around -30 of transcription start
GhACO23	TATA-box	TATATA	796	6	+	Arabidopsis thaliana	core promoter element around -30 of transcription start
GhACO23	TATA-box	ATATAT	797	6	+	Brassica napus	core promoter element around -30 of transcription start
GhACO23	TATA-box	TATA	798	4	+	Arabidopsis thaliana	core promoter element around -30 of transcription start
GhACO23	TATA-box	ATTATA	801	6	+	Brassica napus	core promoter element around -30 of transcription start
GhACO23	TATA-box	TATAA	802	5	-	Arabidopsis thaliana	core promoter element around -30 of transcription start
GhACO23	TATA-box	TATA	803	4	+	Arabidopsis thaliana	core promoter element around -30 of transcription start
GhACO23	TATA-box	TATATA	830	6	+	Arabidopsis thaliana	core promoter element around -30 of transcription start
GhACO23	TATA-box	ATATAA	831	6	+	Brassica oleracea	core promoter element around -30 of transcription start
GhACO23	TATA-box	TATA	832	4	+	Arabidopsis thaliana	core promoter element around -30 of transcription start
GhACO23	TATA-box	ATTATA	940	6	+	Brassica napus	core promoter element around -30 of transcription start
GhACO23	TATA-box	TATATAA	941	7	-	Arabidopsis thaliana	core promoter element around -30 of transcription start
GhACO23	TATA-box	TATATA	942	6	+	Arabidopsis thaliana	core promoter element around -30 of transcription start
GhACO23	TATA-box	ATATAT	943	6	+	Brassica napus	core promoter element around -30 of transcription start
GhACO23	TATA-box	TATATA	944	6	+	Arabidopsis thaliana	core promoter element around -30 of transcription start
GhACO23	TATA-box	ATATAT	945	6	+	Brassica napus	core promoter element around -30 of transcription start
GhACO23	TATA-box	TATA	946	4	+	Arabidopsis thaliana	core promoter element around -30 of transcription start
GhACO23	TATA-box	ATTATA	949	6	+	Brassica napus	core promoter element around -30 of transcription start
GhACO23	TATA-box	TATAA	950	5	-	Arabidopsis thaliana	core promoter element around -30 of transcription start
GhACO23	TATA-box	TATA	951	4	+	Arabidopsis thaliana	core promoter element around -30 of transcription start
GhACO23	TATA-box	TATTTAAA	953	8	+	Arabidopsis thaliana	core promoter element around -30 of transcription start
GhACO23	TATA-box	ATATAA	1040	6	+	Brassica oleracea	core promoter element around -30 of transcription start
GhACO23	TATA-box	TATA	1041	4	-	Arabidopsis thaliana	core promoter element around -30 of transcription start
GhACO23	TATA-box	TATA	1237	4	-	Arabidopsis thaliana	core promoter element around -30 of transcription start
GhACO23	TATA-box	TACAAAA	1267	7	-	Oryza sativa	core promoter element around -30 of transcription start
GhACO23	TATA-box	TATA	1276	4	-	Arabidopsis thaliana	core promoter element around -30 of transcription start
GhACO23	TATA-box	ATATAT	1377	6	-	Brassica napus	core promoter element around -30 of transcription start
GhACO23	TATA-box	TATATA	1378	6	-	Arabidopsis thaliana	core promoter element around -30 of transcription start
GhACO23	TATA-box	ATATAT	1379	6	-	Brassica napus	core promoter element around -30 of transcription start
GhACO23	TATA-box	TATATA	1380	6	-	Arabidopsis thaliana	core promoter element around -30 of transcription start
GhACO23	TATA-box	TATA	1382	4	-	Arabidopsis thaliana	core promoter element around -30 of transcription start
GhACO23	TATA-box	ATATAA	1418	6	+	Brassica oleracea	core promoter element around -30 of transcription start
GhACO23	TATA-box	TATA	1419	4	-	Arabidopsis thaliana	core promoter element around -30 of transcription start
GhACO23	TATA-box	TACAAAA	1454	7	+	Oryza sativa	core promoter element around -30 of transcription start
GhACO23	TATA-box	TATATTTATATTT	1540	12	+	Avena sativa	core promoter element around -30 of transcription start
GhACO23	TATA-box	TATAAAT	1543	7	-	Brassica juncea	core promoter element around -30 of transcription start
GhACO23	TATA-box	TATAAA	1544	6	-	Helianthus annuus	core promoter element around -30 of transcription start
GhACO23	TATA-box	TATAA	1545	5	-	Arabidopsis thaliana	core promoter element around -30 of transcription start
GhACO23	TATA-box	TATATTTATATTT	1546	12	+	Avena sativa	core promoter element around -30 of transcription start
GhACO23	TATA-box	TACAAAA	1608	7	-	Oryza sativa	core promoter element around -30 of transcription start
GhACO23	TATA-box	ATATAT	1646	6	-	Brassica napus	core promoter element around -30 of transcription start
GhACO23	TATA-box	TATA	1647	4	-	Arabidopsis thaliana	core promoter element around -30 of transcription start
GhACO23	TATA-box	TATATA	1683	6	-	Arabidopsis thaliana	core promoter element around -30 of transcription start
GhACO23	TATA-box	ATATAT	1684	6	-	Brassica napus	core promoter element around -30 of transcription start
GhACO23	TATA-box	TATATA	1685	6	-	Arabidopsis thaliana	core promoter element around -30 of transcription start
GhACO23	TATA-box	ATATAA	1686	6	+	Brassica oleracea	core promoter element around -30 of transcription start
GhACO23	TATA-box	TATA	1687	4	-	Arabidopsis thaliana	core promoter element around -30 of transcription start
GhACO23	TATA-box	TATATTTATATTT	1742	12	-	Avena sativa	core promoter element around -30 of transcription start
GhACO23	TATA-box	ATATAA	1744	6	+	Brassica oleracea	core promoter element around -30 of transcription start
GhACO23	TATA-box	TATA	1745	4	-	Arabidopsis thaliana	core promoter element around -30 of transcription start
GhACO23	TATA-box	ATATAT	1750	6	-	Brassica napus	core promoter element around -30 of transcription start
GhACO23	TATA-box	TATATA	1751	6	-	Arabidopsis thaliana	core promoter element around -30 of transcription start
GhACO23	TATA-box	ATATAT	1752	6	-	Brassica napus	core promoter element around -30 of transcription start
GhACO23	TATA-box	TATATA	1753	6	-	Arabidopsis thaliana	core promoter element around -30 of transcription start
GhACO23	TATA-box	ATATAA	1754	6	+	Brassica oleracea	core promoter element around -30 of transcription start
GhACO23	TATA-box	TATA	1755	4	-	Arabidopsis thaliana	core promoter element around -30 of transcription start
GhACO23	as-1	TGACG	1158	5	-	Arabidopsis thaliana
GhACO23	WUN-motif	TAATTACTC	1636	9	+	Nicotiana glutinosa
GhACO23	WUN-motif	CCATTTCAA	1705	9	+	Nicotiana glutinosa
GhACO23	STRE	AGGGG	343	5	+	Arabidopsis thaliana
GhACO23	AT~TATA-box	TATATA	785	6	+	Arabidopsis thaliana
GhACO23	AT~TATA-box	TATATA	787	6	+	Arabidopsis thaliana
GhACO23	AT~TATA-box	TATATA	796	6	+	Arabidopsis thaliana
GhACO23	AT~TATA-box	TATATA	830	6	+	Arabidopsis thaliana
GhACO23	AT~TATA-box	TATATA	942	6	+	Arabidopsis thaliana
GhACO23	AT~TATA-box	TATATA	944	6	+	Arabidopsis thaliana
GhACO23	AT~TATA-box	TATATA	1378	6	-	Arabidopsis thaliana
GhACO23	AT~TATA-box	TATATA	1380	6	-	Arabidopsis thaliana
GhACO23	AT~TATA-box	TATATA	1683	6	-	Arabidopsis thaliana
GhACO23	AT~TATA-box	TATATA	1685	6	-	Arabidopsis thaliana
GhACO23	AT~TATA-box	TATATA	1751	6	-	Arabidopsis thaliana
GhACO23	AT~TATA-box	TATATA	1753	6	-	Arabidopsis thaliana
GhACO23	Sp1	GGGCGG	1471	6	-	Oryza sativa	light responsive element
GhACO23	MYB-like sequence	TAACCA	70	6	-	Arabidopsis thaliana
GhACO23	Box 4	ATTAAT	53	6	+	Petroselinum crispum	part of a conserved DNA module involved in light responsiveness
GhACO23	Box 4	ATTAAT	247	6	+	Petroselinum crispum	part of a conserved DNA module involved in light responsiveness
GhACO23	Box 4	ATTAAT	415	6	+	Petroselinum crispum	part of a conserved DNA module involved in light responsiveness
GhACO23	Box 4	ATTAAT	1339	6	-	Petroselinum crispum	part of a conserved DNA module involved in light responsiveness
GhACO23	Box 4	ATTAAT	1535	6	-	Petroselinum crispum	part of a conserved DNA module involved in light responsiveness
GhACO23	Box 4	ATTAAT	1715	6	-	Petroselinum crispum	part of a conserved DNA module involved in light responsiveness
GhACO23	Box 4	ATTAAT	1952	6	-	Petroselinum crispum	part of a conserved DNA module involved in light responsiveness
GhACO23	MYB	TAACCA	70	6	-	Arabidopsis thaliana
GhACO23	MYB	CAACCA	358	6	+	Arabidopsis thaliana
GhACO23	MYB	CAACCA	972	6	+	Arabidopsis thaliana
GhACO23	MYB	CAACCA	1594	6	+	Arabidopsis thaliana
GhACO23	MYB	CAACCA	1802	6	-	Arabidopsis thaliana
GhACO23	Unnamed__1	CGTGG	1119	5	-	Zea mays
GhACO23	Unnamed__1	CGTGG	1409	5	+	Zea mays
GhACO23	Unnamed__6	taTAAATATct	1745	10	+	Zea mays
GhACO23	AT-rich element	ATAGAAATCAA	171	10	-	Glycine max	binding site of AT-rich DNA binding protein (ATBP-1)
GhACO23	AT-rich element	ATAGAAATCAA	271	10	+	Glycine max	binding site of AT-rich DNA binding protein (ATBP-1)
GhACO23	TGACG-motif	TGACG	1158	5	-	Hordeum vulgare	cis-acting regulatory element involved in the MeJA-responsiveness
GhACO23	MYC	CATTTG	229	6	-	Arabidopsis thaliana
GhACO23	MYC	CAATTG	368	6	+	Arabidopsis thaliana
GhACO23	MYC	CATTTG	385	6	+	Arabidopsis thaliana
GhACO23	MYC	CATGTG	513	6	+	Arabidopsis thaliana
GhACO23	MYC	CATTTG	1261	6	-	Arabidopsis thaliana
GhACO23	ERE	ATTTTAAA	955	8	-	Nicotiana glutinos
GhACO23	ERE	ATTTTAAA	961	8	+	Nicotiana glutinos
GhACO23	ERE	ATTTTAAA	963	8	-	Nicotiana glutinos
GhACO23	ERE	ATTTTAAA	1837	8	+	Nicotiana glutinos
GhACO23	ERE	ATTTTAAA	1839	8	-	Nicotiana glutinos
GhACO23		motif_sequence	148	4	+	organism	short_function
GhACO23		motif_sequence	232	4	+	organism	short_function
GhACO23		motif_sequence	267	4	-	organism	short_function
GhACO23		motif_sequence	449	4	+	organism	short_function
GhACO23		motif_sequence	645	4	+	organism	short_function
GhACO23		motif_sequence	1103	4	+	organism	short_function
GhACO23		motif_sequence	1142	4	+	organism	short_function
GhACO23		motif_sequence	1492	4	+	organism	short_function
GhACO23		motif_sequence	1675	4	+	organism	short_function
GhACO23		motif_sequence	1807	4	-	organism	short_function
GhACO23		motif_sequence	1904	4	-	organism	short_function
GhACO23	G-box	CACGTG	1407	6	-	Arabidopsis thaliana	cis-acting regulatory element involved in light responsiveness
GhACO23	CGTCA-motif	CGTCA	1158	5	+	Hordeum vulgare	cis-acting regulatory element involved in the MeJA-responsiveness
GhACO23	AT1-motif	AATTATTTTTTATT	1338	13	+	Solanum tuberosum	part of a light responsive module
GhACO23	ABRE	CACGTG	1407	6	-	Arabidopsis thaliana	cis-acting element involved in the abscisic acid responsiveness
GhACO23	ABRE	ACGTG	1408	5	+	Arabidopsis thaliana	cis-acting element involved in the abscisic acid responsiveness
GhACO23	Unnamed__2	AACCTAACCT	1001	9	+	Petroselinum hortense
GhACO23	AT-rich sequence	TAAAATACT	1913	9	-	Pisum sativum	element for maximal elicitor-mediated activation (2copies)
GhACO23	Unnamed__4	CTCC	530	4	+	Petroselinum hortense
GhACO23	Unnamed__4	CTCC	650	4	+	Petroselinum hortense
GhACO23	Unnamed__4	CTCC	1024	4	+	Petroselinum hortense
GhACO23	Unnamed__4	CTCC	1117	4	+	Petroselinum hortense
GhACO23	Unnamed__4	CTCC	1125	4	+	Petroselinum hortense
GhACO23	Unnamed__4	CTCC	1144	4	+	Petroselinum hortense
GhACO23	Unnamed__4	CTCC	1147	4	+	Petroselinum hortense
GhACO23	Unnamed__4	CTCC	1585	4	+	Petroselinum hortense
GhACO23	O2-site	GATGATGTGG	1588	9	-	Zea mays	cis-acting regulatory element involved in zein metabolism regulation
GhACO23	ARE	AAACCA	1304	6	-	Zea mays	cis-acting regulatory element essential for the anaerobic induction
GhACO23	ARE	AAACCA	1311	6	-	Zea mays	cis-acting regulatory element essential for the anaerobic induction
GhACO23	ARE	AAACCA	1515	6	-	Zea mays	cis-acting regulatory element essential for the anaerobic induction
GhACO23	ARE	AAACCA	1895	6	+	Zea mays	cis-acting regulatory element essential for the anaerobic induction
GhACO23	AAGAA-motif	gGTAAAGAAA	606	9	-	Avena sativa
GhACO23	TATA	TATAAAAT	789	8	+	Arabidopsis thaliana
GhACO23	Myb	TAACTG	1502	6	+	Arabidopsis thaliana
GhACO23	GT1-motif	GGTTAA	71	6	+	Arabidopsis thaliana	light responsive element
GhACO23	GATA-motif	GATAGGA	812	7	+	Arabidopsis thaliana	part of a light responsive element
GhACO23	TCA-element	CCATCTTTTT	201	9	+	Nicotiana tabacum	cis-acting element involved in salicylic acid responsiveness
GhACO23	TCA-element	CCATCTTTTT	1508	9	-	Nicotiana tabacum	cis-acting element involved in salicylic acid responsiveness
GhACO23	TCA-element	CCATCTTTTT	1795	9	-	Nicotiana tabacum	cis-acting element involved in salicylic acid responsiveness
GhSRG28	GT1-motif	GGTTAA	290	6	-	Arabidopsis thaliana	light responsive element
GhSRG28	GT1-motif	GGTTAAT	1582	7	-	Avena sativa	light responsive element
GhSRG28	GT1-motif	GGTTAA	1583	6	-	Arabidopsis thaliana	light responsive element
GhSRG28	GT1-motif	GGTTAA	1675	6	-	Arabidopsis thaliana	light responsive element
GhSRG28	Myb-binding site	CAACAG	989	6	-	Nicotiana tabacum
GhSRG28	TCCC-motif	TCTCCCT	1451	7	-	Spinacia oleracea	part of a light responsive element
GhSRG28	ATCT-motif	AATCTAATCC	307	9	+	Pisum sativum	part of a conserved DNA module involved in light responsiveness
GhSRG28	MYB recognition site	CCGTTG	1087	6	+	Arabidopsis thaliana
GhSRG28	W box	TTGACC	65	6	+	Arabidopsis thaliana
GhSRG28	W box	TTGACC	938	6	-	Arabidopsis thaliana
GhSRG28	W box	TTGACC	1881	6	+	Arabidopsis thaliana
GhSRG28	Unnamed__4	CTCC	49	4	-	Petroselinum hortense
GhSRG28	Unnamed__4	CTCC	1453	4	-	Petroselinum hortense
GhSRG28	Unnamed__4	CTCC	1658	4	+	Petroselinum hortense
GhSRG28	ARE	AAACCA	1635	6	-	Zea mays	cis-acting regulatory element essential for the anaerobic induction
GhSRG28	ABRE4	CACGTA	1831	6	-	Zea mays
GhSRG28	ABRE4	CACGTA	1888	6	+	Zea mays
GhSRG28	AAGAA-motif	gGTAAAGAAA	148	9	-	Avena sativa
GhSRG28	Myb	TAACTG	933	6	+	Arabidopsis thaliana
GhSRG28	I-box	TGATAATGT	1972	9	-	Solanum tuberosum	part of a light responsive element
GhSRG28	ABRE	ACGTG	1632	5	+	Arabidopsis thaliana	cis-acting element involved in the abscisic acid responsiveness
GhSRG28	ABRE	ACGTG	1832	5	+	Arabidopsis thaliana	cis-acting element involved in the abscisic acid responsiveness
GhSRG28	ABRE	ACGTG	1888	5	-	Arabidopsis thaliana	cis-acting element involved in the abscisic acid responsiveness
GhSRG28	TCT-motif	TCTTAC	1492	6	-	Arabidopsis thaliana	part of a light responsive element
GhSRG28	ERE	ATTTTAAA	822	8	+	Nicotiana glutinos
GhSRG28	ERE	ATTTTAAA	824	8	-	Nicotiana glutinos
GhSRG28	TGA-box	TGACGTAA	1375	8	-	Glycine max	part of an auxin-responsive element
GhSRG28		motif_sequence	108	4	-	organism	short_function
GhSRG28		motif_sequence	388	4	-	organism	short_function
GhSRG28		motif_sequence	1656	4	+	organism	short_function
GhSRG28		motif_sequence	1737	4	+	organism	short_function
GhSRG28		motif_sequence	1783	4	-	organism	short_function
GhSRG28		motif_sequence	1942	4	-	organism	short_function
GhSRG28	ABRE3a	TACGTG	1831	6	+	Zea mays
GhSRG28	ABRE3a	TACGTG	1888	6	-	Zea mays
GhSRG28	G-box	CACGTC	1631	6	-	Zea mays	cis-acting regulatory element involved in light responsiveness
GhSRG28	G-box	TACGTG	1831	6	+	Arabidopsis thaliana	cis-acting regulatory element involved in light responsiveness
GhSRG28	G-box	TACGTG	1888	6	-	Arabidopsis thaliana	cis-acting regulatory element involved in light responsiveness
GhSRG28	CAT-box	GCCACT	1123	6	+	Arabidopsis thaliana	cis-acting regulatory element related to meristem expression
GhSRG28	CCAAT-box	CAACGG	1087	6	-	Hordeum vulgare	MYBHv1 binding site
GhSRG28	CGTCA-motif	CGTCA	1378	5	+	Hordeum vulgare	cis-acting regulatory element involved in the MeJA-responsiveness
GhSRG28	CGTCA-motif	CGTCA	1606	5	-	Hordeum vulgare	cis-acting regulatory element involved in the MeJA-responsiveness
GhSRG28	CGTCA-motif	CGTCA	1630	5	-	Hordeum vulgare	cis-acting regulatory element involved in the MeJA-responsiveness
GhSRG28	MYB	CAACAG	989	6	-	Arabidopsis thaliana
GhSRG28	MYB	CAACCA	1220	6	-	Arabidopsis thaliana
GhSRG28	MYB	TAACCA	1648	6	-	Arabidopsis thaliana
GhSRG28	MYB	TAACCA	1676	6	+	Arabidopsis thaliana
GhSRG28	Unnamed__1	CGTGG	1633	5	+	Zea mays
GhSRG28	Unnamed__1	CGTGG	1887	5	-	Zea mays
GhSRG28	TGACG-motif	TGACG	1378	5	-	Hordeum vulgare	cis-acting regulatory element involved in the MeJA-responsiveness
GhSRG28	TGACG-motif	TGACG	1606	5	+	Hordeum vulgare	cis-acting regulatory element involved in the MeJA-responsiveness
GhSRG28	TGACG-motif	TGACG	1630	5	+	Hordeum vulgare	cis-acting regulatory element involved in the MeJA-responsiveness
GhSRG28	MYC	CATGTG	634	6	-	Arabidopsis thaliana
GhSRG28	MYC	CAATTG	1148	6	-	Arabidopsis thaliana
GhSRG28	MYC	CATTTG	1644	6	-	Arabidopsis thaliana
GhSRG28	MYC	CAATTG	1952	6	-	Arabidopsis thaliana
GhSRG28	as-1	TGACG	1378	5	-	Arabidopsis thaliana
GhSRG28	as-1	TGACG	1606	5	+	Arabidopsis thaliana
GhSRG28	as-1	TGACG	1630	5	+	Arabidopsis thaliana
GhSRG28	STRE	AGGGG	1102	5	-	Arabidopsis thaliana
GhSRG28	AT~TATA-box	TATATA	11	6	+	Arabidopsis thaliana
GhSRG28	MYB-like sequence	TAACCA	1648	6	-	Arabidopsis thaliana
GhSRG28	MYB-like sequence	TAACCA	1676	6	+	Arabidopsis thaliana
GhSRG28	Box 4	ATTAAT	261	6	+	Petroselinum crispum	part of a conserved DNA module involved in light responsiveness
GhSRG28	Box 4	ATTAAT	277	6	+	Petroselinum crispum	part of a conserved DNA module involved in light responsiveness
GhSRG28	Box 4	ATTAAT	357	6	+	Petroselinum crispum	part of a conserved DNA module involved in light responsiveness
GhSRG28	Box 4	ATTAAT	893	6	+	Petroselinum crispum	part of a conserved DNA module involved in light responsiveness
GhSRG28	Box 4	ATTAAT	1529	6	-	Petroselinum crispum	part of a conserved DNA module involved in light responsiveness
GhSRG28	motif I	gGTACGTGGCG	1885	10	-	Oryza sativa	cis-acting regulatory element root specific
GhSRG28	TATA-box	ATTATA	9	6	+	Brassica napus	core promoter element around -30 of transcription start
GhSRG28	TATA-box	TATATAA	10	7	-	Arabidopsis thaliana	core promoter element around -30 of transcription start
GhSRG28	TATA-box	TATATA	11	6	+	Arabidopsis thaliana	core promoter element around -30 of transcription start
GhSRG28	TATA-box	ATATAA	12	6	+	Brassica oleracea	core promoter element around -30 of transcription start
GhSRG28	TATA-box	TATA	13	4	+	Arabidopsis thaliana	core promoter element around -30 of transcription start
GhSRG28	TATA-box	TACAAAA	158	7	-	Oryza sativa	core promoter element around -30 of transcription start
GhSRG28	TATA-box	TATA	188	4	+	Arabidopsis thaliana	core promoter element around -30 of transcription start
GhSRG28	TATA-box	TACAAAA	453	7	-	Oryza sativa	core promoter element around -30 of transcription start
GhSRG28	TATA-box	ATATAT	626	6	+	Brassica napus	core promoter element around -30 of transcription start
GhSRG28	TATA-box	TATA	627	4	+	Arabidopsis thaliana	core promoter element around -30 of transcription start
GhSRG28	TATA-box	ATATAT	645	6	+	Brassica napus	core promoter element around -30 of transcription start
GhSRG28	TATA-box	TATA	646	4	+	Arabidopsis thaliana	core promoter element around -30 of transcription start
GhSRG28	TATA-box	ATATAA	672	6	+	Brassica oleracea	core promoter element around -30 of transcription start
GhSRG28	TATA-box	TATA	673	4	+	Arabidopsis thaliana	core promoter element around -30 of transcription start
GhSRG28	TATA-box	ATATAA	757	6	+	Brassica oleracea	core promoter element around -30 of transcription start
GhSRG28	TATA-box	TATA	758	4	+	Arabidopsis thaliana	core promoter element around -30 of transcription start
GhSRG28	TATA-box	ATATAA	897	6	+	Brassica oleracea	core promoter element around -30 of transcription start
GhSRG28	TATA-box	TATA	898	4	+	Arabidopsis thaliana	core promoter element around -30 of transcription start
GhSRG28	TATA-box	TATA	1298	4	-	Arabidopsis thaliana	core promoter element around -30 of transcription start
GhSRG28	TATA-box	TACAAAA	1339	7	+	Oryza sativa	core promoter element around -30 of transcription start
GhSRG28	TATA-box	ATTATA	1357	6	+	Brassica napus	core promoter element around -30 of transcription start
GhSRG28	TATA-box	TATAA	1358	5	-	Arabidopsis thaliana	core promoter element around -30 of transcription start
GhSRG28	TATA-box	TATA	1359	4	-	Arabidopsis thaliana	core promoter element around -30 of transcription start
GhSRG28	TATA-box	ATTATA	1401	6	+	Brassica napus	core promoter element around -30 of transcription start
GhSRG28	TATA-box	TATAA	1402	5	-	Arabidopsis thaliana	core promoter element around -30 of transcription start
GhSRG28	TATA-box	TATA	1403	4	-	Arabidopsis thaliana	core promoter element around -30 of transcription start
GhSRG28	TATA-box	TATA	1411	4	-	Arabidopsis thaliana	core promoter element around -30 of transcription start
GhSRG28	TATA-box	TATA	1717	4	-	Arabidopsis thaliana	core promoter element around -30 of transcription start
GhSRG28	TATA-box	TATAAA	1767	6	-	Helianthus annuus	core promoter element around -30 of transcription start
GhSRG28	TATA-box	TATAA	1768	5	-	Arabidopsis thaliana	core promoter element around -30 of transcription start
GhSRG28	TATA-box	TATA	1769	4	-	Arabidopsis thaliana	core promoter element around -30 of transcription start
GhSRG28	TATA-box	ATTATA	1817	6	+	Brassica napus	core promoter element around -30 of transcription start
GhSRG28	TATA-box	TATAA	1818	5	-	Arabidopsis thaliana	core promoter element around -30 of transcription start
GhSRG28	TATA-box	TATA	1819	4	-	Arabidopsis thaliana	core promoter element around -30 of transcription start
GhSRG28	TATA-box	TATA	1829	4	-	Arabidopsis thaliana	core promoter element around -30 of transcription start
GhSRG28	TATA-box	ATTATA	1861	6	+	Brassica napus	core promoter element around -30 of transcription start
GhSRG28	TATA-box	TATAA	1862	5	-	Arabidopsis thaliana	core promoter element around -30 of transcription start
GhSRG28	TATA-box	TATA	1863	4	-	Arabidopsis thaliana	core promoter element around -30 of transcription start
GhSRG28	CAAT-box	CAAT	61	4	+	Nicotiana glutinosa
GhSRG28	CAAT-box	CAAAT	63	5	-	Pisum sativum	common cis-acting element in promoter and enhancer regions
GhSRG28	CAAT-box	CCAAT	184	5	+	Arabidopsis thaliana	common cis-acting element in promoter and enhancer regions
GhSRG28	CAAT-box	CAAT	185	4	+	Nicotiana glutinosa
GhSRG28	CAAT-box	CCAAT	250	5	-	Arabidopsis thaliana	common cis-acting element in promoter and enhancer regions
GhSRG28	CAAT-box	CAAT	265	4	-	Nicotiana glutinosa
GhSRG28	CAAT-box	CCAAT	310	5	+	Arabidopsis thaliana	common cis-acting element in promoter and enhancer regions
GhSRG28	CAAT-box	CAAT	311	4	+	Nicotiana glutinosa
GhSRG28	CAAT-box	CCAAT	315	5	+	Arabidopsis thaliana	common cis-acting element in promoter and enhancer regions
GhSRG28	CAAT-box	CAAT	316	4	+	Nicotiana glutinosa
GhSRG28	CAAT-box	CAAAT	323	5	+	Pisum sativum	common cis-acting element in promoter and enhancer regions
GhSRG28	CAAT-box	CAAAT	332	5	+	Pisum sativum	common cis-acting element in promoter and enhancer regions
GhSRG28	CAAT-box	CCAAT	340	5	+	Arabidopsis thaliana	common cis-acting element in promoter and enhancer regions
GhSRG28	CAAT-box	CAAT	341	4	+	Nicotiana glutinosa
GhSRG28	CAAT-box	CAAAT	349	5	+	Pisum sativum	common cis-acting element in promoter and enhancer regions
GhSRG28	CAAT-box	CAAT	369	4	-	Nicotiana glutinosa
GhSRG28	CAAT-box	CAAT	381	4	-	Nicotiana glutinosa
GhSRG28	CAAT-box	CAAAT	400	5	+	Pisum sativum	common cis-acting element in promoter and enhancer regions
GhSRG28	CAAT-box	CAAAT	437	5	+	Pisum sativum	common cis-acting element in promoter and enhancer regions
GhSRG28	CAAT-box	CAAAT	649	5	-	Pisum sativum	common cis-acting element in promoter and enhancer regions
GhSRG28	CAAT-box	CAAT	695	4	-	Nicotiana glutinosa
GhSRG28	CAAT-box	CAAT	731	4	+	Nicotiana glutinosa
GhSRG28	CAAT-box	CAAT	785	4	-	Nicotiana glutinosa
GhSRG28	CAAT-box	CAAAT	808	5	-	Pisum sativum	common cis-acting element in promoter and enhancer regions
GhSRG28	CAAT-box	CCAAT	834	5	+	Arabidopsis thaliana	common cis-acting element in promoter and enhancer regions
GhSRG28	CAAT-box	CAAT	835	4	+	Nicotiana glutinosa
GhSRG28	CAAT-box	CAAAT	868	5	-	Pisum sativum	common cis-acting element in promoter and enhancer regions
GhSRG28	CAAT-box	CCCAATTT	874	8	+	Arabidopsis thaliana	common cis-acting element in promoter and enhancer regions
GhSRG28	CAAT-box	CCAAT	875	5	+	Arabidopsis thaliana	common cis-acting element in promoter and enhancer regions
GhSRG28	CAAT-box	CAAT	876	4	+	Nicotiana glutinosa
GhSRG28	CAAT-box	CAAAT	918	5	-	Pisum sativum	common cis-acting element in promoter and enhancer regions
GhSRG28	CAAT-box	CAAAT	924	5	-	Pisum sativum	common cis-acting element in promoter and enhancer regions
GhSRG28	CAAT-box	CAAAT	1025	5	+	Pisum sativum	common cis-acting element in promoter and enhancer regions
GhSRG28	CAAT-box	CAAT	1028	4	-	Nicotiana glutinosa
GhSRG28	CAAT-box	CAAAT	1049	5	-	Pisum sativum	common cis-acting element in promoter and enhancer regions
GhSRG28	CAAT-box	CCAAT	1097	5	-	Arabidopsis thaliana	common cis-acting element in promoter and enhancer regions
GhSRG28	CAAT-box	CAAT	1120	4	-	Nicotiana glutinosa
GhSRG28	CAAT-box	CAAT	1139	4	+	Nicotiana glutinosa
GhSRG28	CAAT-box	CAAT	1148	4	+	Nicotiana glutinosa
GhSRG28	CAAT-box	CAAT	1150	4	-	Nicotiana glutinosa
GhSRG28	CAAT-box	CAAAT	1202	5	+	Pisum sativum	common cis-acting element in promoter and enhancer regions
GhSRG28	CAAT-box	CCAAT	1231	5	-	Arabidopsis thaliana	common cis-acting element in promoter and enhancer regions
GhSRG28	CAAT-box	CCAAT	1237	5	+	Arabidopsis thaliana	common cis-acting element in promoter and enhancer regions
GhSRG28	CAAT-box	CAAT	1238	4	+	Nicotiana glutinosa
GhSRG28	CAAT-box	CAAT	1268	4	+	Nicotiana glutinosa
GhSRG28	CAAT-box	CAAT	1274	4	-	Nicotiana glutinosa
GhSRG28	CAAT-box	CAAAT	1292	5	-	Pisum sativum	common cis-acting element in promoter and enhancer regions
GhSRG28	CAAT-box	CAAT	1322	4	-	Nicotiana glutinosa
GhSRG28	CAAT-box	CAAAT	1388	5	-	Pisum sativum	common cis-acting element in promoter and enhancer regions
GhSRG28	CAAT-box	CAAT	1439	4	-	Nicotiana glutinosa
GhSRG28	CAAT-box	CAAAT	1497	5	-	Pisum sativum	common cis-acting element in promoter and enhancer regions
GhSRG28	CAAT-box	CAAT	1536	4	+	Nicotiana glutinosa
GhSRG28	CAAT-box	CAAT	1596	4	+	Nicotiana glutinosa
GhSRG28	CAAT-box	CAAT	1615	4	+	Nicotiana glutinosa
GhSRG28	CAAT-box	CAAT	1628	4	-	Nicotiana glutinosa
GhSRG28	CAAT-box	CAAAT	1644	5	+	Pisum sativum	common cis-acting element in promoter and enhancer regions
GhSRG28	CAAT-box	CAAT	1654	4	+	Nicotiana glutinosa
GhSRG28	CAAT-box	CAAT	1684	4	-	Nicotiana glutinosa
GhSRG28	CAAT-box	CCAAT	1703	5	+	Arabidopsis thaliana	common cis-acting element in promoter and enhancer regions
GhSRG28	CAAT-box	CAAT	1704	4	+	Nicotiana glutinosa
GhSRG28	CAAT-box	CAAAT	1749	5	-	Pisum sativum	common cis-acting element in promoter and enhancer regions
GhSRG28	CAAT-box	CAAAT	1840	5	+	Pisum sativum	common cis-acting element in promoter and enhancer regions
GhSRG28	CAAT-box	CAAAT	1845	5	-	Pisum sativum	common cis-acting element in promoter and enhancer regions
GhSRG28	CAAT-box	CAAT	1880	4	-	Nicotiana glutinosa
GhSRG28	CAAT-box	CAAT	1911	4	+	Nicotiana glutinosa
GhSRG28	CAAT-box	CAAAT	1916	5	-	Pisum sativum	common cis-acting element in promoter and enhancer regions
GhSRG28	CAAT-box	CCAAT	1951	5	+	Arabidopsis thaliana	common cis-acting element in promoter and enhancer regions
GhSRG28	CAAT-box	CAAT	1952	4	+	Nicotiana glutinosa
GhSRG28	CAAT-box	CAAT	1954	4	-	Nicotiana glutinosa
GhSRG28	CAAT-box	CAAT	1979	4	+	Nicotiana glutinosa
GhSRG28	CAAT-box	CAAAT	1995	5	+	Pisum sativum	common cis-acting element in promoter and enhancer regions
GhACO24	AE-box	AGAAACAA	1765	8	+	Arabidopsis thaliana	part of a module for light response
GhACO24	ABRE3a	TACGTG	1699	6	-	Zea mays
GhACO24	G-box	CACGTC	727	6	-	Zea mays	cis-acting regulatory element involved in light responsiveness
GhACO24	G-box	CACGTG	1254	6	-	Arabidopsis thaliana	cis-acting regulatory element involved in light responsiveness
GhACO24	G-box	TACGTG	1699	6	-	Arabidopsis thaliana	cis-acting regulatory element involved in light responsiveness
GhACO24	LTR	CCGAAA	987	6	+	Hordeum vulgare	cis-acting element involved in low-temperature responsiveness
GhACO24	LTR	CCGAAA	1566	6	+	Hordeum vulgare	cis-acting element involved in low-temperature responsiveness
GhACO24	CGTCA-motif	CGTCA	1871	5	-	Hordeum vulgare	cis-acting regulatory element involved in the MeJA-responsiveness
GhACO24	ERE	ATTTTAAA	423	8	+	Nicotiana glutinos
GhACO24	ERE	ATTTTAAA	425	8	-	Nicotiana glutinos
GhACO24	ERE	ATTTTAAA	592	8	+	Nicotiana glutinos
GhACO24	ERE	ATTTCATA	1550	8	-	Nicotiana glutinos
GhACO24	ERE	ATTTCATA	1781	8	-	Nicotiana glutinos
GhACO24		motif_sequence	477	4	-	organism	short_function
GhACO24		motif_sequence	494	4	+	organism	short_function
GhACO24		motif_sequence	759	4	-	organism	short_function
GhACO24		motif_sequence	774	4	-	organism	short_function
GhACO24		motif_sequence	885	4	-	organism	short_function
GhACO24		motif_sequence	908	4	+	organism	short_function
GhACO24		motif_sequence	1822	4	-	organism	short_function
GhACO24	TGA-element	AACGAC	1721	6	-	Brassica oleracea	auxin-responsive element
GhACO24	TGACG-motif	TGACG	1871	5	+	Hordeum vulgare	cis-acting regulatory element involved in the MeJA-responsiveness
GhACO24	MYC	CAATTG	444	6	+	Arabidopsis thaliana
GhACO24	MYC	CATTTG	667	6	-	Arabidopsis thaliana
GhACO24	MYC	CATTTG	682	6	+	Arabidopsis thaliana
GhACO24	Unnamed__1	GCCACGTGGC	572	9	+	Petunia sp.
GhACO24	Unnamed__1	CGTGG	576	5	+	Zea mays
GhACO24	MYB	CAACCA	629	6	+	Arabidopsis thaliana
GhACO24	MYB	CAACAG	1224	6	-	Arabidopsis thaliana
GhACO24	MYB	CAACCA	1688	6	-	Arabidopsis thaliana
GhACO24	GARE-motif	TCTGTTG	1223	7	+	Brassica oleracea	gibberellin-responsive element
GhACO24	Box 4	ATTAAT	1892	6	-	Petroselinum crispum	part of a conserved DNA module involved in light responsiveness
GhACO24	as-1	TGACG	1871	5	+	Arabidopsis thaliana
GhACO24	STRE	AGGGG	601	5	-	Arabidopsis thaliana
GhACO24	STRE	AGGGG	1094	5	-	Arabidopsis thaliana
GhACO24	G-Box	CACGTT	485	6	-	Pisum sativum	cis-acting regulatory element involved in light responsiveness
GhACO24	G-Box	CACGTG	1254	6	-	Pisum sativum	cis-acting regulatory element involved in light responsiveness
GhACO24	TATA-box	TATA	562	4	+	Arabidopsis thaliana	core promoter element around -30 of transcription start
GhACO24	TATA-box	TATAAA	1024	6	-	Helianthus annuus	core promoter element around -30 of transcription start
GhACO24	TATA-box	TATAA	1025	5	-	Arabidopsis thaliana	core promoter element around -30 of transcription start
GhACO24	TATA-box	TATA	1026	4	-	Arabidopsis thaliana	core promoter element around -30 of transcription start
GhACO24	TATA-box	TACATAAA	1044	8	-	Oryza sativa	core promoter element around -30 of transcription start
GhACO24	TATA-box	TATA	1066	4	-	Arabidopsis thaliana	core promoter element around -30 of transcription start
GhACO24	TATA-box	TATA	1132	4	-	Arabidopsis thaliana	core promoter element around -30 of transcription start
GhACO24	TATA-box	TACAAAA	1597	7	+	Oryza sativa	core promoter element around -30 of transcription start
GhACO24	TATA-box	ATATAA	1887	6	+	Brassica oleracea	core promoter element around -30 of transcription start
GhACO24	TATA-box	TATA	1888	4	-	Arabidopsis thaliana	core promoter element around -30 of transcription start
GhACO24	CAAT-box	CAAAT	407	5	+	Pisum sativum	common cis-acting element in promoter and enhancer regions
GhACO24	CAAT-box	CAAAT	420	5	+	Pisum sativum	common cis-acting element in promoter and enhancer regions
GhACO24	CAAT-box	CCAAT	443	5	+	Arabidopsis thaliana	common cis-acting element in promoter and enhancer regions
GhACO24	CAAT-box	CAAT	444	4	+	Nicotiana glutinosa
GhACO24	CAAT-box	CCAAT	446	5	-	Arabidopsis thaliana	common cis-acting element in promoter and enhancer regions
GhACO24	CAAT-box	CAAAT	454	5	+	Pisum sativum	common cis-acting element in promoter and enhancer regions
GhACO24	CAAT-box	CAAT	457	4	-	Nicotiana glutinosa
GhACO24	CAAT-box	TGCAAATCT	489	9	+	Brassica juncea	common cis-acting element in promoter and enhancer regions
GhACO24	CAAT-box	CAAAT	491	5	+	Pisum sativum	common cis-acting element in promoter and enhancer regions
GhACO24	CAAT-box	TGCAAATCT	515	9	+	Brassica juncea	common cis-acting element in promoter and enhancer regions
GhACO24	CAAT-box	CAAAT	517	5	+	Pisum sativum	common cis-acting element in promoter and enhancer regions
GhACO24	CAAT-box	CCAAT	540	5	+	Arabidopsis thaliana	common cis-acting element in promoter and enhancer regions
GhACO24	CAAT-box	CAAT	541	4	+	Nicotiana glutinosa
GhACO24	CAAT-box	CAAAT	667	5	+	Pisum sativum	common cis-acting element in promoter and enhancer regions
GhACO24	CAAT-box	CAAAT	683	5	-	Pisum sativum	common cis-acting element in promoter and enhancer regions
GhACO24	CAAT-box	CCAAT	704	5	+	Arabidopsis thaliana	common cis-acting element in promoter and enhancer regions
GhACO24	CAAT-box	CAAT	705	4	+	Nicotiana glutinosa
GhACO24	CAAT-box	CCAAT	709	5	-	Arabidopsis thaliana	common cis-acting element in promoter and enhancer regions
GhACO24	CAAT-box	CAAT	763	4	-	Nicotiana glutinosa
GhACO24	CAAT-box	CAAT	767	4	+	Nicotiana glutinosa
GhACO24	CAAT-box	CCAAT	788	5	+	Arabidopsis thaliana	common cis-acting element in promoter and enhancer regions
GhACO24	CAAT-box	CAAT	789	4	+	Nicotiana glutinosa
GhACO24	CAAT-box	CAAT	828	4	-	Nicotiana glutinosa
GhACO24	CAAT-box	CCAAT	926	5	-	Arabidopsis thaliana	common cis-acting element in promoter and enhancer regions
GhACO24	CAAT-box	CAAT	1069	4	-	Nicotiana glutinosa
GhACO24	CAAT-box	CAAT	1211	4	-	Nicotiana glutinosa
GhACO24	CAAT-box	CCAAT	1361	5	-	Arabidopsis thaliana	common cis-acting element in promoter and enhancer regions
GhACO24	CAAT-box	CAAAT	1381	5	-	Pisum sativum	common cis-acting element in promoter and enhancer regions
GhACO24	CAAT-box	CAAAT	1449	5	-	Pisum sativum	common cis-acting element in promoter and enhancer regions
GhACO24	CAAT-box	CAAAT	1522	5	-	Pisum sativum	common cis-acting element in promoter and enhancer regions
GhACO24	CAAT-box	CAAT	1532	4	+	Nicotiana glutinosa
GhACO24	CAAT-box	CAAT	1615	4	+	Nicotiana glutinosa
GhACO24	CAAT-box	CAAAT	1617	5	-	Pisum sativum	common cis-acting element in promoter and enhancer regions
GhACO24	CAAT-box	CAAT	1643	4	-	Nicotiana glutinosa
GhACO24	CAAT-box	CAAAT	1739	5	-	Pisum sativum	common cis-acting element in promoter and enhancer regions
GhACO24	CAAT-box	CAAT	1754	4	+	Nicotiana glutinosa
GhACO24	CAAT-box	CAAT	1801	4	-	Nicotiana glutinosa
GhACO24	CAAT-box	CCAAT	1908	5	+	Arabidopsis thaliana	common cis-acting element in promoter and enhancer regions
GhACO24	CAAT-box	CAAT	1909	4	+	Nicotiana glutinosa
GhACO24	CAAT-box	CAAT	1927	4	+	Nicotiana glutinosa
GhACO24	CAAT-box	CAAAT	1941	5	+	Pisum sativum	common cis-acting element in promoter and enhancer regions
GhACO24	CAAT-box	CAAT	1950	4	-	Nicotiana glutinosa
GhACO24	CAAT-box	CAAT	1978	4	-	Nicotiana glutinosa
GhACO24	CAAT-box	CAAAT	1983	5	-	Pisum sativum	common cis-acting element in promoter and enhancer regions
GhACO24	TCA-element	CCATCTTTTT	632	9	+	Nicotiana tabacum	cis-acting element involved in salicylic acid responsiveness
GhACO24	DRE core	GCCGAC	721	6	+	Arabidopsis thaliana
GhACO24	P-box	CCTTTTG	1096	7	+	Oryza sativa	gibberellin-responsive element
GhACO24	P-box	CCTTTTG	1202	7	+	Oryza sativa	gibberellin-responsive element
GhACO24	GT1-motif	GGTTAAT	658	7	-	Avena sativa	light responsive element
GhACO24	GT1-motif	GGTTAA	659	6	-	Arabidopsis thaliana	light responsive element
GhACO24	GATA-motif	GATAGGG	672	7	+	Pisum sativum	part of a light responsive element
GhACO24	Myb-binding site	CAACAG	1224	6	-	Nicotiana tabacum
GhACO24	TCCC-motif	TCTCCCT	475	7	-	Spinacia oleracea	part of a light responsive element
GhACO24	ABRE4	CACGTA	1699	6	+	Zea mays
GhACO24	W box	TTGACC	734	6	-	Arabidopsis thaliana
GhACO24	W box	TTGACC	1514	6	-	Arabidopsis thaliana
GhACO24	W box	TTGACC	1538	6	-	Arabidopsis thaliana
GhACO24	Unnamed__4	CTCC	477	4	-	Petroselinum hortense
GhACO24	Unnamed__4	CTCC	774	4	-	Petroselinum hortense
GhACO24	ARE	AAACCA	785	6	+	Zea mays	cis-acting regulatory element essential for the anaerobic induction
GhACO24	ARE	AAACCA	972	6	+	Zea mays	cis-acting regulatory element essential for the anaerobic induction
GhACO24	ARE	AAACCA	1882	6	+	Zea mays	cis-acting regulatory element essential for the anaerobic induction
GhACO24	ACA-motif	AATCACAACCATA	1877	12	+	Arabidopsis thaliana	part of gapA in (gapA-CMA1) involved with light responsiveness
GhACO24	Unnamed__2	AACCTAACCT	741	9	+	Petroselinum hortense
GhACO24	ABRE	ACGTG	486	5	+	Arabidopsis thaliana	cis-acting element involved in the abscisic acid responsiveness
GhACO24	ABRE	GCCGCGTGGC	572	10	+	Oryza sativa	cis-acting element involved in the abscisic acid responsiveness
GhACO24	ABRE	ACGTG	728	5	+	Arabidopsis thaliana	cis-acting element involved in the abscisic acid responsiveness
GhACO24	ABRE	CACGTG	1254	6	-	Arabidopsis thaliana	cis-acting element involved in the abscisic acid responsiveness
GhACO24	ABRE	ACGTG	1255	5	+	Arabidopsis thaliana	cis-acting element involved in the abscisic acid responsiveness
GhACO24	ABRE	CGTACGTGCA	1697	9	-	Hordeum vulgare	cis-acting element involved in the abscisic acid responsiveness
GhACO24	ABRE	ACGTG	1699	5	-	Arabidopsis thaliana	cis-acting element involved in the abscisic acid responsiveness
GhGA20X44	HD-Zip 3	GTAAT(G/C)ATTAC	724	9.5	+	Arabidopsis thaliana	protein binding site
GhGA20X44	Box 4	ATTAAT	441	6	+	Petroselinum crispum	part of a conserved DNA module involved in light responsiveness
GhGA20X44	Box 4	ATTAAT	1292	6	-	Petroselinum crispum	part of a conserved DNA module involved in light responsiveness
GhGA20X44	Box 4	ATTAAT	1398	6	-	Petroselinum crispum	part of a conserved DNA module involved in light responsiveness
GhGA20X44	Box 4	ATTAAT	1763	6	-	Petroselinum crispum	part of a conserved DNA module involved in light responsiveness
GhGA20X44	TCA	TCATCTTCAT	880	9	+	Pisum sativum
GhGA20X44	MYB-like sequence	TAACCA	1952	6	-	Arabidopsis thaliana
GhGA20X44	AT~TATA-box	TATATA	179	6	+	Arabidopsis thaliana
GhGA20X44	AT~TATA-box	TATATA	259	6	+	Arabidopsis thaliana
GhGA20X44	AT~TATA-box	TATATA	261	6	+	Arabidopsis thaliana
GhGA20X44	AT~TATA-box	TATATA	746	6	+	Arabidopsis thaliana
GhGA20X44	AT~TATA-box	TATATA	923	6	+	Arabidopsis thaliana
GhGA20X44	AT~TATA-box	TATATA	1453	6	-	Arabidopsis thaliana
GhGA20X44	AT~TATA-box	TATATAAA	1648	8	-	Arabidopsis thaliana
GhGA20X44	AT~TATA-box	TATATA	1650	6	-	Arabidopsis thaliana
GhGA20X44	AT~TATA-box	TATATA	1652	6	-	Arabidopsis thaliana
GhGA20X44	STRE	AGGGG	339	5	-	Arabidopsis thaliana
GhGA20X44	STRE	AGGGG	1567	5	+	Arabidopsis thaliana
GhGA20X44	STRE	AGGGG	1853	5	+	Arabidopsis thaliana
GhGA20X44	WUN-motif	AAATTACT	488	8	+	Nicotiana glutinosa
GhGA20X44	WUN-motif	AAATTACT	514	8	+	Nicotiana glutinosa
GhGA20X44	WUN-motif	TTATTACAT	1426	9	-	Nicotiana glutinosa
GhGA20X44	L-box	ATCCCACCTAC	913	10	-	Petroselinum crispum	part of a light responsive element
GhGA20X44	CAAT-box	CAAAT	33	5	-	Pisum sativum	common cis-acting element in promoter and enhancer regions
GhGA20X44	CAAT-box	CAAT	256	4	+	Nicotiana glutinosa
GhGA20X44	CAAT-box	CAAT	369	4	-	Nicotiana glutinosa
GhGA20X44	CAAT-box	CAAT	453	4	+	Nicotiana glutinosa
GhGA20X44	CAAT-box	CAAT	477	4	-	Nicotiana glutinosa
GhGA20X44	CAAT-box	CAAT	783	4	-	Nicotiana glutinosa
GhGA20X44	CAAT-box	CCAAT	807	5	+	Arabidopsis thaliana	common cis-acting element in promoter and enhancer regions
GhGA20X44	CAAT-box	CAAT	808	4	+	Nicotiana glutinosa
GhGA20X44	CAAT-box	CAAT	931	4	+	Nicotiana glutinosa
GhGA20X44	CAAT-box	CAAT	1055	4	-	Nicotiana glutinosa
GhGA20X44	CAAT-box	CAAT	1067	4	-	Nicotiana glutinosa
GhGA20X44	CAAT-box	CAAAT	1099	5	+	Pisum sativum	common cis-acting element in promoter and enhancer regions
GhGA20X44	CAAT-box	CAAAT	1104	5	+	Pisum sativum	common cis-acting element in promoter and enhancer regions
GhGA20X44	CAAT-box	CAAT	1111	4	-	Nicotiana glutinosa
GhGA20X44	CAAT-box	CAAT	1187	4	+	Nicotiana glutinosa
GhGA20X44	CAAT-box	CAAT	1285	4	-	Nicotiana glutinosa
GhGA20X44	CAAT-box	CAAAT	1299	5	+	Pisum sativum	common cis-acting element in promoter and enhancer regions
GhGA20X44	CAAT-box	CAAT	1302	4	-	Nicotiana glutinosa
GhGA20X44	CAAT-box	CAAT	1306	4	-	Nicotiana glutinosa
GhGA20X44	CAAT-box	CAAAT	1434	5	-	Pisum sativum	common cis-acting element in promoter and enhancer regions
GhGA20X44	CAAT-box	CCCAATTT	1610	8	+	Arabidopsis thaliana	common cis-acting element in promoter and enhancer regions
GhGA20X44	CAAT-box	CCAAT	1611	5	+	Arabidopsis thaliana	common cis-acting element in promoter and enhancer regions
GhGA20X44	CAAT-box	CAAT	1612	4	+	Nicotiana glutinosa
GhGA20X44	CAAT-box	CAAAT	1628	5	-	Pisum sativum	common cis-acting element in promoter and enhancer regions
GhGA20X44	CAAT-box	CAAAT	1721	5	-	Pisum sativum	common cis-acting element in promoter and enhancer regions
GhGA20X44	CAAT-box	CAAAT	1915	5	-	Pisum sativum	common cis-acting element in promoter and enhancer regions
GhGA20X44	CAAT-box	TGCCAAC	1976	7	-	Petunia hybrida	common cis-acting element in promoter and enhancer regions
GhGA20X44	TATA-box	TATAA	5	5	-	Arabidopsis thaliana	core promoter element around -30 of transcription start
GhGA20X44	TATA-box	TATA	6	4	+	Arabidopsis thaliana	core promoter element around -30 of transcription start
GhGA20X44	TATA-box	TATAAAA	69	7	-	Pisum sativum	core promoter element around -30 of transcription start
GhGA20X44	TATA-box	TATAAA	70	6	-	Helianthus annuus	core promoter element around -30 of transcription start
GhGA20X44	TATA-box	TATAA	71	5	-	Arabidopsis thaliana	core promoter element around -30 of transcription start
GhGA20X44	TATA-box	TATA	72	4	+	Arabidopsis thaliana	core promoter element around -30 of transcription start
GhGA20X44	TATA-box	TATAAA	124	6	-	Helianthus annuus	core promoter element around -30 of transcription start
GhGA20X44	TATA-box	TATAA	125	5	-	Arabidopsis thaliana	core promoter element around -30 of transcription start
GhGA20X44	TATA-box	TATA	126	4	+	Arabidopsis thaliana	core promoter element around -30 of transcription start
GhGA20X44	TATA-box	ATATAT	170	6	+	Brassica napus	core promoter element around -30 of transcription start
GhGA20X44	TATA-box	TATA	171	4	+	Arabidopsis thaliana	core promoter element around -30 of transcription start
GhGA20X44	TATA-box	ATATAT	178	6	+	Brassica napus	core promoter element around -30 of transcription start
GhGA20X44	TATA-box	TATATA	179	6	+	Arabidopsis thaliana	core promoter element around -30 of transcription start
GhGA20X44	TATA-box	TATA	181	4	+	Arabidopsis thaliana	core promoter element around -30 of transcription start
GhGA20X44	TATA-box	ATATAT	258	6	+	Brassica napus	core promoter element around -30 of transcription start
GhGA20X44	TATA-box	TATATA	259	6	+	Arabidopsis thaliana	core promoter element around -30 of transcription start
GhGA20X44	TATA-box	ATATAT	260	6	+	Brassica napus	core promoter element around -30 of transcription start
GhGA20X44	TATA-box	TATATA	261	6	+	Arabidopsis thaliana	core promoter element around -30 of transcription start
GhGA20X44	TATA-box	ATATAA	262	6	+	Brassica oleracea	core promoter element around -30 of transcription start
GhGA20X44	TATA-box	TATA	263	4	+	Arabidopsis thaliana	core promoter element around -30 of transcription start
GhGA20X44	TATA-box	ATTATA	328	6	+	Brassica napus	core promoter element around -30 of transcription start
GhGA20X44	TATA-box	TATAA	329	5	-	Arabidopsis thaliana	core promoter element around -30 of transcription start
GhGA20X44	TATA-box	TATA	330	4	+	Arabidopsis thaliana	core promoter element around -30 of transcription start
GhGA20X44	TATA-box	TATACA	507	6	-	Helianthus annuus	core promoter element around -30 of transcription start
GhGA20X44	TATA-box	TATA	509	4	+	Arabidopsis thaliana	core promoter element around -30 of transcription start
GhGA20X44	TATA-box	ATATAA	556	6	+	Brassica oleracea	core promoter element around -30 of transcription start
GhGA20X44	TATA-box	TATA	557	4	+	Arabidopsis thaliana	core promoter element around -30 of transcription start
GhGA20X44	TATA-box	TATA	607	4	+	Arabidopsis thaliana	core promoter element around -30 of transcription start
GhGA20X44	TATA-box	TATA	649	4	+	Arabidopsis thaliana	core promoter element around -30 of transcription start
GhGA20X44	TATA-box	ATATAT	662	6	+	Brassica napus	core promoter element around -30 of transcription start
GhGA20X44	TATA-box	TATA	663	4	+	Arabidopsis thaliana	core promoter element around -30 of transcription start
GhGA20X44	TATA-box	TATAAAA	715	7	-	Pisum sativum	core promoter element around -30 of transcription start
GhGA20X44	TATA-box	TATAAA	716	6	-	Helianthus annuus	core promoter element around -30 of transcription start
GhGA20X44	TATA-box	TATAA	717	5	-	Arabidopsis thaliana	core promoter element around -30 of transcription start
GhGA20X44	TATA-box	TATA	718	4	+	Arabidopsis thaliana	core promoter element around -30 of transcription start
GhGA20X44	TATA-box	ATATAT	745	6	+	Brassica napus	core promoter element around -30 of transcription start
GhGA20X44	TATA-box	TATATA	746	6	+	Arabidopsis thaliana	core promoter element around -30 of transcription start
GhGA20X44	TATA-box	TATA	748	4	+	Arabidopsis thaliana	core promoter element around -30 of transcription start
GhGA20X44	TATA-box	ATATAT	788	6	+	Brassica napus	core promoter element around -30 of transcription start
GhGA20X44	TATA-box	TATA	789	4	+	Arabidopsis thaliana	core promoter element around -30 of transcription start
GhGA20X44	TATA-box	ATATAT	922	6	+	Brassica napus	core promoter element around -30 of transcription start
GhGA20X44	TATA-box	TATATA	923	6	+	Arabidopsis thaliana	core promoter element around -30 of transcription start
GhGA20X44	TATA-box	TATA	925	4	+	Arabidopsis thaliana	core promoter element around -30 of transcription start
GhGA20X44	TATA-box	TATA	1035	4	-	Arabidopsis thaliana	core promoter element around -30 of transcription start
GhGA20X44	TATA-box	TATACA	1057	6	-	Helianthus annuus	core promoter element around -30 of transcription start
GhGA20X44	TATA-box	TATA	1059	4	-	Arabidopsis thaliana	core promoter element around -30 of transcription start
GhGA20X44	TATA-box	TATA	1168	4	-	Arabidopsis thaliana	core promoter element around -30 of transcription start
GhGA20X44	TATA-box	ATATAT	1326	6	-	Brassica napus	core promoter element around -30 of transcription start
GhGA20X44	TATA-box	TATA	1327	4	-	Arabidopsis thaliana	core promoter element around -30 of transcription start
GhGA20X44	TATA-box	TATAAAA	1372	7	-	Pisum sativum	core promoter element around -30 of transcription start
GhGA20X44	TATA-box	TATAAA	1373	6	-	Helianthus annuus	core promoter element around -30 of transcription start
GhGA20X44	TATA-box	TATAA	1374	5	-	Arabidopsis thaliana	core promoter element around -30 of transcription start
GhGA20X44	TATA-box	TATA	1375	4	-	Arabidopsis thaliana	core promoter element around -30 of transcription start
GhGA20X44	TATA-box	TATA	1416	4	-	Arabidopsis thaliana	core promoter element around -30 of transcription start
GhGA20X44	TATA-box	TATAA	1439	5	-	Arabidopsis thaliana	core promoter element around -30 of transcription start
GhGA20X44	TATA-box	TATA	1440	4	-	Arabidopsis thaliana	core promoter element around -30 of transcription start
GhGA20X44	TATA-box	TATAAGAA	1449	8	-	Zea mays	core promoter element around -30 of transcription start
GhGA20X44	TATA-box	TATATAA	1452	7	-	Arabidopsis thaliana	core promoter element around -30 of transcription start
GhGA20X44	TATA-box	TATATA	1453	6	-	Arabidopsis thaliana	core promoter element around -30 of transcription start
GhGA20X44	TATA-box	ATATAT	1454	6	-	Brassica napus	core promoter element around -30 of transcription start
GhGA20X44	TATA-box	TATA	1455	4	-	Arabidopsis thaliana	core promoter element around -30 of transcription start
GhGA20X44	TATA-box	TATAA	1461	5	-	Arabidopsis thaliana	core promoter element around -30 of transcription start
GhGA20X44	TATA-box	TATA	1462	4	-	Arabidopsis thaliana	core promoter element around -30 of transcription start
GhGA20X44	TATA-box	TATTTAAA	1464	8	+	Arabidopsis thaliana	core promoter element around -30 of transcription start
GhGA20X44	TATA-box	TATTTAAA	1466	8	-	Arabidopsis thaliana	core promoter element around -30 of transcription start
GhGA20X44	TATA-box	TATAA	1599	5	-	Arabidopsis thaliana	core promoter element around -30 of transcription start
GhGA20X44	TATA-box	TATA	1600	4	-	Arabidopsis thaliana	core promoter element around -30 of transcription start
GhGA20X44	TATA-box	ATTATA	1618	6	+	Brassica napus	core promoter element around -30 of transcription start
GhGA20X44	TATA-box	TATAA	1619	5	-	Arabidopsis thaliana	core promoter element around -30 of transcription start
GhGA20X44	TATA-box	TATA	1620	4	-	Arabidopsis thaliana	core promoter element around -30 of transcription start
GhGA20X44	TATA-box	TACAAAA	1622	7	+	Oryza sativa	core promoter element around -30 of transcription start
GhGA20X44	TATA-box	taTATAAAtc	1646	9	-	Arabidopsis thaliana	core promoter element around -30 of transcription start
GhGA20X44	TATA-box	TATAAAA	1647	7	-	Pisum sativum	core promoter element around -30 of transcription start
GhGA20X44	TATA-box	TATAAA	1648	6	-	Helianthus annuus	core promoter element around -30 of transcription start
GhGA20X44	TATA-box	TATATAA	1649	7	-	Arabidopsis thaliana	core promoter element around -30 of transcription start
GhGA20X44	TATA-box	TATATA	1650	6	-	Arabidopsis thaliana	core promoter element around -30 of transcription start
GhGA20X44	TATA-box	ATATAT	1651	6	-	Brassica napus	core promoter element around -30 of transcription start
GhGA20X44	TATA-box	TATATA	1652	6	-	Arabidopsis thaliana	core promoter element around -30 of transcription start
GhGA20X44	TATA-box	ATATAA	1653	6	+	Brassica oleracea	core promoter element around -30 of transcription start
GhGA20X44	TATA-box	TATA	1654	4	-	Arabidopsis thaliana	core promoter element around -30 of transcription start
GhGA20X44	TATA-box	TATA	1698	4	-	Arabidopsis thaliana	core promoter element around -30 of transcription start
GhGA20X44	TATA-box	ATATAA	1839	6	+	Brassica oleracea	core promoter element around -30 of transcription start
GhGA20X44	TATA-box	TATA	1840	4	-	Arabidopsis thaliana	core promoter element around -30 of transcription start
GhGA20X44	TATA-box	TATACA	1924	6	-	Helianthus annuus	core promoter element around -30 of transcription start
GhGA20X44	TATA-box	TATA	1926	4	-	Arabidopsis thaliana	core promoter element around -30 of transcription start
GhGA20X44	G-Box	CACGTT	631	6	-	Pisum sativum	cis-acting regulatory element involved in light responsiveness
GhGA20X44	G-Box	CACGTG	846	6	+	Pisum sativum	cis-acting regulatory element involved in light responsiveness
GhGA20X44	G-Box	CACGTT	1641	6	-	Pisum sativum	cis-acting regulatory element involved in light responsiveness
GhGA20X44	ABRE3a	TACGTG	1815	6	+	Zea mays
GhGA20X44	G-box	CACGTG	846	6	+	Arabidopsis thaliana	cis-acting regulatory element involved in light responsiveness
GhGA20X44	G-box	TAACACGTAG	1814	9	-	Brassica oleracea	cis-acting regulatory element involved in light responsiveness
GhGA20X44	G-box	TACGTG	1815	6	+	Arabidopsis thaliana	cis-acting regulatory element involved in light responsiveness
GhGA20X44		motif_sequence	219	4	-	organism	short_function
GhGA20X44		motif_sequence	304	4	-	organism	short_function
GhGA20X44		motif_sequence	412	4	-	organism	short_function
GhGA20X44		motif_sequence	416	4	+	organism	short_function
GhGA20X44		motif_sequence	461	4	-	organism	short_function
GhGA20X44		motif_sequence	837	4	-	organism	short_function
GhGA20X44		motif_sequence	1051	4	-	organism	short_function
GhGA20X44		motif_sequence	1344	4	-	organism	short_function
GhGA20X44		motif_sequence	1940	4	+	organism	short_function
GhGA20X44	ERE	ATTTTAAA	44	8	-	Nicotiana glutinos
GhGA20X44	ERE	ATTTTAAA	856	8	-	Nicotiana glutinos
GhGA20X44	ERE	ATTTTAAA	1767	8	+	Nicotiana glutinos
GhGA20X44	GA-motif	ATAGATAA	1776	8	+	Arabidopsis thaliana	part of a light responsive element
GhGA20X44	ACE	CTAACGTATT	1639	9	+	Petroselinum crispum	cis-acting element involved in light responsiveness
GhGA20X44	MYC	CATGTG	898	6	-	Arabidopsis thaliana
GhGA20X44	MYC	CATTTG	1104	6	-	Arabidopsis thaliana
GhGA20X44	MYC	CATGTG	1659	6	-	Arabidopsis thaliana
GhGA20X44	MYC	CATGTG	1981	6	+	Arabidopsis thaliana
GhGA20X44	RY-element	CATGCATG	774	8	+	Helianthus annuus	cis-acting regulatory element involved in seed-specific regulation
GhGA20X44	Unnamed__1	CGTGG	633	5	+	Zea mays
GhGA20X44	MYB	CAACCA	804	6	+	Arabidopsis thaliana
GhGA20X44	MYB	TAACCA	1952	6	-	Arabidopsis thaliana
GhGA20X44	CTAG-motif	ACTAGCAGAA	1539	9	+	Avena sativa
GhGA20X44	TATC-box	TATCCCA	918	7	-	Oryza sativa	cis-acting element involved in gibberellin-responsiveness
GhGA20X44	TATC-box	TATCCCA	952	7	-	Oryza sativa	cis-acting element involved in gibberellin-responsiveness
GhGA20X44	Unnamed__2	AACCTAACCT	275	9	-	Petroselinum hortense
GhGA20X44	ABRE	ACGTG	632	5	+	Arabidopsis thaliana	cis-acting element involved in the abscisic acid responsiveness
GhGA20X44	ABRE	CACGTG	846	6	+	Arabidopsis thaliana	cis-acting element involved in the abscisic acid responsiveness
GhGA20X44	ABRE	ACGTG	847	5	+	Arabidopsis thaliana	cis-acting element involved in the abscisic acid responsiveness
GhGA20X44	ABRE	ACGTG	1642	5	+	Arabidopsis thaliana	cis-acting element involved in the abscisic acid responsiveness
GhGA20X44	ABRE	ACGTG	1816	5	+	Arabidopsis thaliana	cis-acting element involved in the abscisic acid responsiveness
GhGA20X44	GCN4_motif	TGAGTCA	109	7	+	Oryza sativa	cis-regulatory element involved in endosperm expression
GhGA20X44	GCN4_motif	TGAGTCA	1670	7	+	Oryza sativa	cis-regulatory element involved in endosperm expression
GhGA20X44	WRE3	CCACCT	949	6	-	Pisum sativum
GhGA20X44	WRE3	CCACCT	1023	6	-	Pisum sativum
GhGA20X44	WRE3	CCACCT	1356	6	-	Pisum sativum
GhGA20X44	WRE3	CCACCT	1407	6	+	Pisum sativum
GhGA20X44	TC-rich repeats	ATTCTCTAAC	1438	9	-	Nicotiana tabacum	cis-acting element involved in defense and stress responsiveness
GhGA20X44	GT1-motif	GGTTAA	1746	6	-	Arabidopsis thaliana	light responsive element
GhGA20X44	GT1-motif	GGTTAAT	1788	7	-	Avena sativa	light responsive element
GhGA20X44	GT1-motif	GGTTAA	1789	6	-	Arabidopsis thaliana	light responsive element
GhGA20X44	Myb	TAACTG	249	6	+	Arabidopsis thaliana
GhGA20X44	Myb	CAACTG	1666	6	+	Arabidopsis thaliana
GhGA20X44	Myb	CAACTG	1825	6	+	Arabidopsis thaliana
GhGA20X44	AAGAA-motif	gGTAAAGAAA	517	9	-	Avena sativa
GhGA20X44	AAGAA-motif	GAAAGAA	1799	7	-	Avena sativa
GhGA20X44	AAGAA-motif	GAAAGAA	1879	7	-	Avena sativa
GhGA20X44	ABRE4	CACGTA	1815	6	-	Zea mays
GhGA20X44	3-AF1 binding site	TAAGAGAGGAA	224	10	+	Solanum tuberosum	light responsive element
GhGA20X44	MBS	CAACTG	1666	6	+	Arabidopsis thaliana	MYB binding site involved in drought-inducibility
GhGA20X44	MBS	CAACTG	1825	6	+	Arabidopsis thaliana	MYB binding site involved in drought-inducibility
GhGA20X44	Unnamed__4	CTCC	304	4	-	Petroselinum hortense
GhGA20X44	Unnamed__4	CTCC	320	4	-	Petroselinum hortense
GhGA20X44	Unnamed__4	CTCC	941	4	+	Petroselinum hortense
GhGA20X44	Unnamed__4	CTCC	1016	4	+	Petroselinum hortense
GhGA20X44	Unnamed__4	CTCC	1240	4	-	Petroselinum hortense
GhGA20X44	Unnamed__4	CTCC	1360	4	-	Petroselinum hortense
GhGA20X44	Unnamed__4	CTCC	1557	4	-	Petroselinum hortense
GhGA20X44	Unnamed__4	CTCC	1562	4	-	Petroselinum hortense
GhGA20X44	Unnamed__4	CTCC	1571	4	-	Petroselinum hortense
GhGA20X44	Unnamed__4	CTCC	1585	4	+	Petroselinum hortense
GhACO25	G-box	CACGTG	1018	6	-	Arabidopsis thaliana	cis-acting regulatory element involved in light responsiveness
GhACO25	ERE	ATTTTAAA	458	8	-	Nicotiana glutinos
GhACO25	ERE	ATTTTAAA	1248	8	-	Nicotiana glutinos
GhACO25	ERE	ATTTTAAA	1305	8	+	Nicotiana glutinos
GhACO25	ERE	ATTTCATA	1457	8	-	Nicotiana glutinos
GhACO25	ERE	ATTTTAAA	1740	8	-	Nicotiana glutinos
GhACO25	ERE	ATTTTAAA	1805	8	-	Nicotiana glutinos
GhACO25	ERE	ATTTTAAA	1838	8	-	Nicotiana glutinos
GhACO25	ATC-motif	AGTAATCT	289	8	-	Spinacia oleracea	part of a conserved DNA module involved in light responsiveness
GhACO25		motif_sequence	146	4	-	organism	short_function
GhACO25		motif_sequence	415	4	-	organism	short_function
GhACO25		motif_sequence	770	4	+	organism	short_function
GhACO25		motif_sequence	781	4	+	organism	short_function
GhACO25		motif_sequence	803	4	+	organism	short_function
GhACO25		motif_sequence	828	4	+	organism	short_function
GhACO25		motif_sequence	1129	4	-	organism	short_function
GhACO25		motif_sequence	1508	4	+	organism	short_function
GhACO25		motif_sequence	1576	4	+	organism	short_function
GhACO25		motif_sequence	1578	4	-	organism	short_function
GhACO25		motif_sequence	1903	4	-	organism	short_function
GhACO25		motif_sequence	1913	4	+	organism	short_function
GhACO25		motif_sequence	1968	4	-	organism	short_function
GhACO25		motif_sequence	1992	4	-	organism	short_function
GhACO25	Myc	TCTCTTA	1290	7	+	Arabidopsis thaliana
GhACO25	TGA-element	AACGAC	1781	6	+	Brassica oleracea	auxin-responsive element
GhACO25	MYC	CATTTG	171	6	+	Arabidopsis thaliana
GhACO25	MYC	CATGTG	1114	6	+	Arabidopsis thaliana
GhACO25	MYC	CATGTG	1132	6	+	Arabidopsis thaliana
GhACO25	box S	AGCCACC	23	7	+	Arabidopsis thaliana
GhACO25	MYB	CAACAG	76	6	+	Arabidopsis thaliana
GhACO25	MYB	CAACCA	1886	6	+	Arabidopsis thaliana
GhACO25	Unnamed__1	GAATTTAATTAA	836	11	-	Glycine max	60K protein binding site
GhACO25	Unnamed__1	CGTGG	1020	5	+	Zea mays
GhACO25	Box 4	ATTAAT	1167	6	-	Petroselinum crispum	part of a conserved DNA module involved in light responsiveness
GhACO25	Box 4	ATTAAT	1176	6	-	Petroselinum crispum	part of a conserved DNA module involved in light responsiveness
GhACO25	Box 4	ATTAAT	1277	6	-	Petroselinum crispum	part of a conserved DNA module involved in light responsiveness
GhACO25	Box 4	ATTAAT	1833	6	-	Petroselinum crispum	part of a conserved DNA module involved in light responsiveness
GhACO25	TCA	TCATCTTCAT	826	9	+	Pisum sativum
GhACO25	AT~TATA-box	TATATAAA	400	8	-	Arabidopsis thaliana
GhACO25	AT~TATA-box	TATATA	402	6	+	Arabidopsis thaliana
GhACO25	AT~TATA-box	TATATA	999	6	-	Arabidopsis thaliana
GhACO25	AT~TATA-box	TATATA	1182	6	-	Arabidopsis thaliana
GhACO25	AT~TATA-box	TATATA	1184	6	-	Arabidopsis thaliana
GhACO25	G-Box	CACGTG	1018	6	-	Pisum sativum	cis-acting regulatory element involved in light responsiveness
GhACO25	TATA-box	ATATAT	241	6	+	Brassica napus	core promoter element around -30 of transcription start
GhACO25	TATA-box	TATA	242	4	+	Arabidopsis thaliana	core promoter element around -30 of transcription start
GhACO25	TATA-box	TAAAGATT	286	8	+	Arabidopsis thaliana	core promoter element around -30 of transcription start
GhACO25	TATA-box	TATA	311	4	+	Arabidopsis thaliana	core promoter element around -30 of transcription start
GhACO25	TATA-box	taTATAAAtc	398	9	-	Arabidopsis thaliana	core promoter element around -30 of transcription start
GhACO25	TATA-box	TATAAAT	399	7	-	Brassica juncea	core promoter element around -30 of transcription start
GhACO25	TATA-box	TATAAA	400	6	-	Helianthus annuus	core promoter element around -30 of transcription start
GhACO25	TATA-box	TATATAA	401	7	-	Arabidopsis thaliana	core promoter element around -30 of transcription start
GhACO25	TATA-box	TATATA	402	6	+	Arabidopsis thaliana	core promoter element around -30 of transcription start
GhACO25	TATA-box	ATATAT	403	6	+	Brassica napus	core promoter element around -30 of transcription start
GhACO25	TATA-box	TATA	404	4	+	Arabidopsis thaliana	core promoter element around -30 of transcription start
GhACO25	TATA-box	TACATAAA	429	8	-	Oryza sativa	core promoter element around -30 of transcription start
GhACO25	TATA-box	ATTATA	446	6	+	Brassica napus	core promoter element around -30 of transcription start
GhACO25	TATA-box	TATAA	447	5	-	Arabidopsis thaliana	core promoter element around -30 of transcription start
GhACO25	TATA-box	TATA	448	4	+	Arabidopsis thaliana	core promoter element around -30 of transcription start
GhACO25	TATA-box	TACAAAA	467	7	-	Oryza sativa	core promoter element around -30 of transcription start
GhACO25	TATA-box	TACATAAA	491	8	+	Oryza sativa	core promoter element around -30 of transcription start
GhACO25	TATA-box	TATATTTATATTT	515	12	+	Avena sativa	core promoter element around -30 of transcription start
GhACO25	TATA-box	TATAAAA	518	7	-	Pisum sativum	core promoter element around -30 of transcription start
GhACO25	TATA-box	TATAAA	519	6	-	Helianthus annuus	core promoter element around -30 of transcription start
GhACO25	TATA-box	TATAA	520	5	-	Arabidopsis thaliana	core promoter element around -30 of transcription start
GhACO25	TATA-box	TATA	521	4	+	Arabidopsis thaliana	core promoter element around -30 of transcription start
GhACO25	TATA-box	TATAA	551	5	-	Arabidopsis thaliana	core promoter element around -30 of transcription start
GhACO25	TATA-box	TATA	552	4	+	Arabidopsis thaliana	core promoter element around -30 of transcription start
GhACO25	TATA-box	TATAA	578	5	-	Arabidopsis thaliana	core promoter element around -30 of transcription start
GhACO25	TATA-box	TATA	579	4	+	Arabidopsis thaliana	core promoter element around -30 of transcription start
GhACO25	TATA-box	ATTATA	651	6	+	Brassica napus	core promoter element around -30 of transcription start
GhACO25	TATA-box	TATAA	652	5	-	Arabidopsis thaliana	core promoter element around -30 of transcription start
GhACO25	TATA-box	TATA	653	4	+	Arabidopsis thaliana	core promoter element around -30 of transcription start
GhACO25	TATA-box	TATAAA	669	6	-	Helianthus annuus	core promoter element around -30 of transcription start
GhACO25	TATA-box	TATAA	670	5	-	Arabidopsis thaliana	core promoter element around -30 of transcription start
GhACO25	TATA-box	TATA	671	4	+	Arabidopsis thaliana	core promoter element around -30 of transcription start
GhACO25	TATA-box	ATTATA	683	6	+	Brassica napus	core promoter element around -30 of transcription start
GhACO25	TATA-box	TATAA	684	5	-	Arabidopsis thaliana	core promoter element around -30 of transcription start
GhACO25	TATA-box	TATA	685	4	+	Arabidopsis thaliana	core promoter element around -30 of transcription start
GhACO25	TATA-box	ATATAT	692	6	+	Brassica napus	core promoter element around -30 of transcription start
GhACO25	TATA-box	TATA	693	4	+	Arabidopsis thaliana	core promoter element around -30 of transcription start
GhACO25	TATA-box	TATAAAT	713	7	-	Brassica juncea	core promoter element around -30 of transcription start
GhACO25	TATA-box	TATAAA	714	6	-	Helianthus annuus	core promoter element around -30 of transcription start
GhACO25	TATA-box	TATAA	715	5	-	Arabidopsis thaliana	core promoter element around -30 of transcription start
GhACO25	TATA-box	TATA	716	4	+	Arabidopsis thaliana	core promoter element around -30 of transcription start
GhACO25	TATA-box	ATTATA	764	6	+	Brassica napus	core promoter element around -30 of transcription start
GhACO25	TATA-box	TATAA	765	5	-	Arabidopsis thaliana	core promoter element around -30 of transcription start
GhACO25	TATA-box	TATA	766	4	+	Arabidopsis thaliana	core promoter element around -30 of transcription start
GhACO25	TATA-box	ATTATA	854	6	+	Brassica napus	core promoter element around -30 of transcription start
GhACO25	TATA-box	TATAA	855	5	-	Arabidopsis thaliana	core promoter element around -30 of transcription start
GhACO25	TATA-box	TATA	856	4	+	Arabidopsis thaliana	core promoter element around -30 of transcription start
GhACO25	TATA-box	TATA	888	4	+	Arabidopsis thaliana	core promoter element around -30 of transcription start
GhACO25	TATA-box	ATATAA	993	6	+	Brassica oleracea	core promoter element around -30 of transcription start
GhACO25	TATA-box	TATA	994	4	+	Arabidopsis thaliana	core promoter element around -30 of transcription start
GhACO25	TATA-box	ATATAT	998	6	+	Brassica napus	core promoter element around -30 of transcription start
GhACO25	TATA-box	TATATA	999	6	-	Arabidopsis thaliana	core promoter element around -30 of transcription start
GhACO25	TATA-box	TATA	1001	4	-	Arabidopsis thaliana	core promoter element around -30 of transcription start
GhACO25	TATA-box	TACAAAA	1065	7	+	Oryza sativa	core promoter element around -30 of transcription start
GhACO25	TATA-box	ATTATA	1180	6	+	Brassica napus	core promoter element around -30 of transcription start
GhACO25	TATA-box	TATATAA	1181	7	-	Arabidopsis thaliana	core promoter element around -30 of transcription start
GhACO25	TATA-box	TATATA	1182	6	-	Arabidopsis thaliana	core promoter element around -30 of transcription start
GhACO25	TATA-box	ATATAT	1183	6	-	Brassica napus	core promoter element around -30 of transcription start
GhACO25	TATA-box	TATATA	1184	6	-	Arabidopsis thaliana	core promoter element around -30 of transcription start
GhACO25	TATA-box	ATATAA	1185	6	+	Brassica oleracea	core promoter element around -30 of transcription start
GhACO25	TATA-box	TATA	1186	4	-	Arabidopsis thaliana	core promoter element around -30 of transcription start
GhACO25	TATA-box	TATAAAT	1192	7	-	Brassica juncea	core promoter element around -30 of transcription start
GhACO25	TATA-box	TATAAA	1193	6	-	Helianthus annuus	core promoter element around -30 of transcription start
GhACO25	TATA-box	TATAA	1194	5	-	Arabidopsis thaliana	core promoter element around -30 of transcription start
GhACO25	TATA-box	TATA	1195	4	-	Arabidopsis thaliana	core promoter element around -30 of transcription start
GhACO25	TATA-box	TATA	1214	4	-	Arabidopsis thaliana	core promoter element around -30 of transcription start
GhACO25	TATA-box	TATAAAA	1265	7	-	Pisum sativum	core promoter element around -30 of transcription start
GhACO25	TATA-box	TATAAA	1266	6	-	Helianthus annuus	core promoter element around -30 of transcription start
GhACO25	TATA-box	TATAA	1267	5	-	Arabidopsis thaliana	core promoter element around -30 of transcription start
GhACO25	TATA-box	TATA	1268	4	-	Arabidopsis thaliana	core promoter element around -30 of transcription start
GhACO25	TATA-box	TACAAAA	1317	7	+	Oryza sativa	core promoter element around -30 of transcription start
GhACO25	TATA-box	TATTTAAA	1350	8	+	Arabidopsis thaliana	core promoter element around -30 of transcription start
GhACO25	TATA-box	TATTTAAA	1352	8	-	Arabidopsis thaliana	core promoter element around -30 of transcription start
GhACO25	TATA-box	ATATAA	1416	6	+	Brassica oleracea	core promoter element around -30 of transcription start
GhACO25	TATA-box	TATA	1417	4	-	Arabidopsis thaliana	core promoter element around -30 of transcription start
GhACO25	TATA-box	TATAAAA	1729	7	-	Pisum sativum	core promoter element around -30 of transcription start
GhACO25	TATA-box	TATAAA	1730	6	-	Helianthus annuus	core promoter element around -30 of transcription start
GhACO25	TATA-box	TATAA	1731	5	-	Arabidopsis thaliana	core promoter element around -30 of transcription start
GhACO25	TATA-box	TATA	1732	4	-	Arabidopsis thaliana	core promoter element around -30 of transcription start
GhACO25	TATA-box	ATATAA	1760	6	+	Brassica oleracea	core promoter element around -30 of transcription start
GhACO25	TATA-box	TATA	1761	4	-	Arabidopsis thaliana	core promoter element around -30 of transcription start
GhACO25	TATA-box	TATA	1793	4	-	Arabidopsis thaliana	core promoter element around -30 of transcription start
GhACO25	CAAT-box	CCAAT	13	5	+	Arabidopsis thaliana	common cis-acting element in promoter and enhancer regions
GhACO25	CAAT-box	CAAT	14	4	+	Nicotiana glutinosa
GhACO25	CAAT-box	CCAAT	102	5	+	Arabidopsis thaliana	common cis-acting element in promoter and enhancer regions
GhACO25	CAAT-box	CAAT	103	4	+	Nicotiana glutinosa
GhACO25	CAAT-box	CAAAT	166	5	+	Pisum sativum	common cis-acting element in promoter and enhancer regions
GhACO25	CAAT-box	CAAAT	172	5	-	Pisum sativum	common cis-acting element in promoter and enhancer regions
GhACO25	CAAT-box	CCAAT	179	5	+	Arabidopsis thaliana	common cis-acting element in promoter and enhancer regions
GhACO25	CAAT-box	CAAT	180	4	+	Nicotiana glutinosa
GhACO25	CAAT-box	CAAAT	204	5	+	Pisum sativum	common cis-acting element in promoter and enhancer regions
GhACO25	CAAT-box	CAAT	245	4	-	Nicotiana glutinosa
GhACO25	CAAT-box	CAAAT	250	5	+	Pisum sativum	common cis-acting element in promoter and enhancer regions
GhACO25	CAAT-box	CAAAT	321	5	+	Pisum sativum	common cis-acting element in promoter and enhancer regions
GhACO25	CAAT-box	CAAT	324	4	-	Nicotiana glutinosa
GhACO25	CAAT-box	CAAT	354	4	+	Nicotiana glutinosa
GhACO25	CAAT-box	CAAAT	382	5	-	Pisum sativum	common cis-acting element in promoter and enhancer regions
GhACO25	CAAT-box	CAAT	574	4	-	Nicotiana glutinosa
GhACO25	CAAT-box	CAAAT	606	5	+	Pisum sativum	common cis-acting element in promoter and enhancer regions
GhACO25	CAAT-box	CAAT	657	4	+	Nicotiana glutinosa
GhACO25	CAAT-box	CAAT	741	4	+	Nicotiana glutinosa
GhACO25	CAAT-box	CAAT	756	4	+	Nicotiana glutinosa
GhACO25	CAAT-box	CAAT	793	4	+	Nicotiana glutinosa
GhACO25	CAAT-box	CAAT	833	4	+	Nicotiana glutinosa
GhACO25	CAAT-box	CAAT	837	4	+	Nicotiana glutinosa
GhACO25	CAAT-box	CAAT	869	4	+	Nicotiana glutinosa
GhACO25	CAAT-box	CAAT	902	4	+	Nicotiana glutinosa
GhACO25	CAAT-box	CCAAT	1037	5	-	Arabidopsis thaliana	common cis-acting element in promoter and enhancer regions
GhACO25	CAAT-box	CAAAT	1337	5	-	Pisum sativum	common cis-acting element in promoter and enhancer regions
GhACO25	CAAT-box	CCAAT	1360	5	-	Arabidopsis thaliana	common cis-acting element in promoter and enhancer regions
GhACO25	CAAT-box	CAAT	1380	4	-	Nicotiana glutinosa
GhACO25	CAAT-box	CCAAT	1413	5	+	Arabidopsis thaliana	common cis-acting element in promoter and enhancer regions
GhACO25	CAAT-box	CAAT	1414	4	+	Nicotiana glutinosa
GhACO25	CAAT-box	CAAT	1445	4	+	Nicotiana glutinosa
GhACO25	CAAT-box	CAAT	1527	4	-	Nicotiana glutinosa
GhACO25	CAAT-box	CAAT	1531	4	-	Nicotiana glutinosa
GhACO25	CAAT-box	CAAAT	1568	5	-	Pisum sativum	common cis-acting element in promoter and enhancer regions
GhACO25	CAAT-box	CAAT	1574	4	+	Nicotiana glutinosa
GhACO25	CAAT-box	CAAT	1582	4	-	Nicotiana glutinosa
GhACO25	CAAT-box	CCAAT	1596	5	+	Arabidopsis thaliana	common cis-acting element in promoter and enhancer regions
GhACO25	CAAT-box	CAAT	1597	4	+	Nicotiana glutinosa
GhACO25	CAAT-box	CAAAT	1604	5	+	Pisum sativum	common cis-acting element in promoter and enhancer regions
GhACO25	CAAT-box	CAAT	1772	4	+	Nicotiana glutinosa
GhACO25	CAAT-box	CCAAT	1891	5	-	Arabidopsis thaliana	common cis-acting element in promoter and enhancer regions
GhACO25	CAAT-box	CAAAT	1956	5	+	Pisum sativum	common cis-acting element in promoter and enhancer regions
GhACO25	CAAT-box	CAAT	1961	4	-	Nicotiana glutinosa
GhACO25	CAAT-box	CAAT	1986	4	+	Nicotiana glutinosa
GhACO25	ATCT-motif	AATCTAATCC	1035	9	-	Pisum sativum	part of a conserved DNA module involved in light responsiveness
GhACO25	TCA-element	CCATCTTTTT	131	9	+	Nicotiana tabacum	cis-acting element involved in salicylic acid responsiveness
GhACO25	TCA-element	CCATCTTTTT	1861	9	-	Nicotiana tabacum	cis-acting element involved in salicylic acid responsiveness
GhACO25	WRE3	CCACCT	1221	6	+	Pisum sativum
GhACO25	Myb-binding site	CAACAG	76	6	+	Nicotiana tabacum
GhACO25	Myb	CAACTG	96	6	+	Arabidopsis thaliana
GhACO25	Myb	TAACTG	1124	6	+	Arabidopsis thaliana
GhACO25	Myb	TAACTG	1141	6	-	Arabidopsis thaliana
GhACO25	Myb	TAACTG	1720	6	-	Arabidopsis thaliana
GhACO25	TATA	TATAAAAT	1186	8	+	Arabidopsis thaliana
GhACO25	TATA	TATAAAAT	1268	8	+	Arabidopsis thaliana
GhACO25	TATA	TATAAAAT	1728	8	-	Arabidopsis thaliana
GhACO25	W box	TTGACC	950	6	+	Arabidopsis thaliana
GhACO25	AT-rich sequence	TAAAATACT	1928	9	-	Pisum sativum	element for maximal elicitor-mediated activation (2copies)
GhACO25	Unnamed__4	CTCC	210	4	+	Petroselinum hortense
GhACO25	Unnamed__4	CTCC	282	4	+	Petroselinum hortense
GhACO25	Unnamed__4	CTCC	415	4	-	Petroselinum hortense
GhACO25	Unnamed__4	CTCC	422	4	-	Petroselinum hortense
GhACO25	Unnamed__4	CTCC	772	4	+	Petroselinum hortense
GhACO25	Unnamed__4	CTCC	1089	4	+	Petroselinum hortense
GhACO25	Unnamed__4	CTCC	1225	4	+	Petroselinum hortense
GhACO25	Unnamed__4	CTCC	1903	4	-	Petroselinum hortense
GhACO25	MBS	CAACTG	96	6	+	Arabidopsis thaliana	MYB binding site involved in drought-inducibility
GhACO25	TATC-box	TATCCCA	1022	7	-	Oryza sativa	cis-acting element involved in gibberellin-responsiveness
GhACO25	chs-CMA1a	TTACTTAA	1149	8	+	Daucus carota	part of a light responsive element
GhACO25	ABRE	CACGTG	1018	6	-	Arabidopsis thaliana	cis-acting element involved in the abscisic acid responsiveness
GhACO25	ABRE	ACGTG	1019	5	+	Arabidopsis thaliana	cis-acting element involved in the abscisic acid responsiveness
GhGA20X45		motif_sequence	552	4	-	organism	short_function
GhGA20X45		motif_sequence	810	4	+	organism	short_function
GhGA20X45		motif_sequence	1488	4	+	organism	short_function
GhGA20X45		motif_sequence	1648	4	+	organism	short_function
GhGA20X45	Myc	TCTCTTA	1837	7	+	Arabidopsis thaliana
GhGA20X45	Myc	TCTCTTA	1875	7	+	Arabidopsis thaliana
GhGA20X45	TCT-motif	TCTTAC	1877	6	+	Arabidopsis thaliana	part of a light responsive element
GhGA20X45	MRE	AACCTAA	933	7	-	Petroselinum crispum	MYB binding site involved in light responsiveness
GhGA20X45	G-box	TACGTG	1046	6	-	Arabidopsis thaliana	cis-acting regulatory element involved in light responsiveness
GhGA20X45	ABRE3a	TACGTG	1046	6	-	Zea mays
GhGA20X45	Unnamed__1	CGTGG	52	5	-	Zea mays
GhGA20X45	MYB	TAACCA	8	6	-	Arabidopsis thaliana
GhGA20X45	MYB	CAACCA	76	6	+	Arabidopsis thaliana
GhGA20X45	MYB	CAACCA	183	6	+	Arabidopsis thaliana
GhGA20X45	MYB	CAACCA	276	6	+	Arabidopsis thaliana
GhGA20X45	MYB	CAACCA	448	6	-	Arabidopsis thaliana
GhGA20X45	MYB	TAACCA	1300	6	-	Arabidopsis thaliana
GhGA20X45	MYB	CAACAG	1680	6	-	Arabidopsis thaliana
GhGA20X45	MYC	CATGTG	93	6	+	Arabidopsis thaliana
GhGA20X45	MYC	CATGTG	127	6	-	Arabidopsis thaliana
GhGA20X45	MYC	CAATTG	1139	6	-	Arabidopsis thaliana
GhGA20X45	MYC	CAATTG	1296	6	-	Arabidopsis thaliana
GhGA20X45	AT~TATA-box	TATATA	394	6	+	Arabidopsis thaliana
GhGA20X45	AT~TATA-box	TATATA	396	6	+	Arabidopsis thaliana
GhGA20X45	AT~TATA-box	TATATA	398	6	+	Arabidopsis thaliana
GhGA20X45	AT~TATA-box	TATATA	773	6	+	Arabidopsis thaliana
GhGA20X45	AT~TATA-box	TATATA	775	6	+	Arabidopsis thaliana
GhGA20X45	AT~TATA-box	TATATA	777	6	+	Arabidopsis thaliana
GhGA20X45	AT~TATA-box	TATATA	846	6	+	Arabidopsis thaliana
GhGA20X45	AT~TATA-box	TATATA	1033	6	-	Arabidopsis thaliana
GhGA20X45	AT~TATA-box	TATATA	1035	6	-	Arabidopsis thaliana
GhGA20X45	AT~TATA-box	TATATA	1079	6	-	Arabidopsis thaliana
GhGA20X45	AT~TATA-box	TATATA	1534	6	-	Arabidopsis thaliana
GhGA20X45	STRE	AGGGG	505	5	+	Arabidopsis thaliana
GhGA20X45	STRE	AGGGG	1274	5	-	Arabidopsis thaliana
GhGA20X45	STRE	AGGGG	1745	5	-	Arabidopsis thaliana
GhGA20X45	Box 4	ATTAAT	329	6	+	Petroselinum crispum	part of a conserved DNA module involved in light responsiveness
GhGA20X45	Box 4	ATTAAT	1644	6	-	Petroselinum crispum	part of a conserved DNA module involved in light responsiveness
GhGA20X45	MYB-like sequence	TAACCA	8	6	-	Arabidopsis thaliana
GhGA20X45	MYB-like sequence	TAACCA	1300	6	-	Arabidopsis thaliana
GhGA20X45	GARE-motif	TCTGTTG	1679	7	+	Brassica oleracea	gibberellin-responsive element
GhGA20X45	CAAT-box	CAAT	20	4	+	Nicotiana glutinosa
GhGA20X45	CAAT-box	CAAT	108	4	+	Nicotiana glutinosa
GhGA20X45	CAAT-box	CAAT	144	4	+	Nicotiana glutinosa
GhGA20X45	CAAT-box	CAAT	151	4	+	Nicotiana glutinosa
GhGA20X45	CAAT-box	CAAAT	192	5	+	Pisum sativum	common cis-acting element in promoter and enhancer regions
GhGA20X45	CAAT-box	CAAT	253	4	+	Nicotiana glutinosa
GhGA20X45	CAAT-box	CCAAT	300	5	+	Arabidopsis thaliana	common cis-acting element in promoter and enhancer regions
GhGA20X45	CAAT-box	CAAT	301	4	+	Nicotiana glutinosa
GhGA20X45	CAAT-box	CAAT	340	4	-	Nicotiana glutinosa
GhGA20X45	CAAT-box	CAAT	511	4	+	Nicotiana glutinosa
GhGA20X45	CAAT-box	CCAAT	556	5	-	Arabidopsis thaliana	common cis-acting element in promoter and enhancer regions
GhGA20X45	CAAT-box	CAAAT	564	5	+	Pisum sativum	common cis-acting element in promoter and enhancer regions
GhGA20X45	CAAT-box	CCAAT	591	5	+	Arabidopsis thaliana	common cis-acting element in promoter and enhancer regions
GhGA20X45	CAAT-box	CAAT	592	4	+	Nicotiana glutinosa
GhGA20X45	CAAT-box	CCAAT	606	5	-	Arabidopsis thaliana	common cis-acting element in promoter and enhancer regions
GhGA20X45	CAAT-box	CAAT	629	4	-	Nicotiana glutinosa
GhGA20X45	CAAT-box	CAAAT	637	5	-	Pisum sativum	common cis-acting element in promoter and enhancer regions
GhGA20X45	CAAT-box	CCAAT	653	5	-	Arabidopsis thaliana	common cis-acting element in promoter and enhancer regions
GhGA20X45	CAAT-box	CAAT	695	4	+	Nicotiana glutinosa
GhGA20X45	CAAT-box	CAAT	804	4	-	Nicotiana glutinosa
GhGA20X45	CAAT-box	CAAAT	828	5	+	Pisum sativum	common cis-acting element in promoter and enhancer regions
GhGA20X45	CAAT-box	CAAT	836	4	-	Nicotiana glutinosa
GhGA20X45	CAAT-box	CAAT	930	4	+	Nicotiana glutinosa
GhGA20X45	CAAT-box	CAAT	1007	4	+	Nicotiana glutinosa
GhGA20X45	CAAT-box	CAAT	1063	4	+	Nicotiana glutinosa
GhGA20X45	CAAT-box	CAAT	1084	4	-	Nicotiana glutinosa
GhGA20X45	CAAT-box	CCAAT	1102	5	+	Arabidopsis thaliana	common cis-acting element in promoter and enhancer regions
GhGA20X45	CAAT-box	CAAT	1103	4	+	Nicotiana glutinosa
GhGA20X45	CAAT-box	CAAT	1125	4	-	Nicotiana glutinosa
GhGA20X45	CAAT-box	CAAT	1134	4	+	Nicotiana glutinosa
GhGA20X45	CAAT-box	CAAT	1139	4	+	Nicotiana glutinosa
GhGA20X45	CAAT-box	CAAT	1141	4	-	Nicotiana glutinosa
GhGA20X45	CAAT-box	CCAAT	1210	5	-	Arabidopsis thaliana	common cis-acting element in promoter and enhancer regions
GhGA20X45	CAAT-box	CAAAT	1257	5	+	Pisum sativum	common cis-acting element in promoter and enhancer regions
GhGA20X45	CAAT-box	CAAT	1262	4	+	Nicotiana glutinosa
GhGA20X45	CAAT-box	CAAT	1296	4	+	Nicotiana glutinosa
GhGA20X45	CAAT-box	CCAAT	1298	5	-	Arabidopsis thaliana	common cis-acting element in promoter and enhancer regions
GhGA20X45	CAAT-box	CCAAT	1312	5	+	Arabidopsis thaliana	common cis-acting element in promoter and enhancer regions
GhGA20X45	CAAT-box	CAAT	1313	4	+	Nicotiana glutinosa
GhGA20X45	CAAT-box	CAAT	1331	4	-	Nicotiana glutinosa
GhGA20X45	CAAT-box	CAAAT	1398	5	+	Pisum sativum	common cis-acting element in promoter and enhancer regions
GhGA20X45	CAAT-box	CAAT	1439	4	+	Nicotiana glutinosa
GhGA20X45	CAAT-box	CAAAT	1702	5	+	Pisum sativum	common cis-acting element in promoter and enhancer regions
GhGA20X45	CAAT-box	CAAT	1731	4	-	Nicotiana glutinosa
GhGA20X45	CAAT-box	CAAAT	1788	5	+	Pisum sativum	common cis-acting element in promoter and enhancer regions
GhGA20X45	CAAT-box	CAAT	1856	4	+	Nicotiana glutinosa
GhGA20X45	CAAT-box	CAAT	1987	4	-	Nicotiana glutinosa
GhGA20X45	TATA-box	TATA	25	4	+	Arabidopsis thaliana	core promoter element around -30 of transcription start
GhGA20X45	TATA-box	TATA	60	4	+	Arabidopsis thaliana	core promoter element around -30 of transcription start
GhGA20X45	TATA-box	ccTATAAAaa	300	9	+	Arabidopsis thaliana	core promoter element around -30 of transcription start
GhGA20X45	TATA-box	TATA	312	4	+	Arabidopsis thaliana	core promoter element around -30 of transcription start
GhGA20X45	TATA-box	ATATAT	393	6	+	Brassica napus	core promoter element around -30 of transcription start
GhGA20X45	TATA-box	TATATA	394	6	+	Arabidopsis thaliana	core promoter element around -30 of transcription start
GhGA20X45	TATA-box	ATATAT	395	6	+	Brassica napus	core promoter element around -30 of transcription start
GhGA20X45	TATA-box	TATATA	396	6	+	Arabidopsis thaliana	core promoter element around -30 of transcription start
GhGA20X45	TATA-box	ATATAT	397	6	+	Brassica napus	core promoter element around -30 of transcription start
GhGA20X45	TATA-box	TATATA	398	6	+	Arabidopsis thaliana	core promoter element around -30 of transcription start
GhGA20X45	TATA-box	ATATAT	399	6	+	Brassica napus	core promoter element around -30 of transcription start
GhGA20X45	TATA-box	TATA	400	4	+	Arabidopsis thaliana	core promoter element around -30 of transcription start
GhGA20X45	TATA-box	TATAAA	412	6	-	Helianthus annuus	core promoter element around -30 of transcription start
GhGA20X45	TATA-box	TATAA	413	5	-	Arabidopsis thaliana	core promoter element around -30 of transcription start
GhGA20X45	TATA-box	TATA	414	4	+	Arabidopsis thaliana	core promoter element around -30 of transcription start
GhGA20X45	TATA-box	ATTATA	594	6	+	Brassica napus	core promoter element around -30 of transcription start
GhGA20X45	TATA-box	TATAA	595	5	-	Arabidopsis thaliana	core promoter element around -30 of transcription start
GhGA20X45	TATA-box	TATA	596	4	+	Arabidopsis thaliana	core promoter element around -30 of transcription start
GhGA20X45	TATA-box	ccTATAAAaa	669	9	+	Arabidopsis thaliana	core promoter element around -30 of transcription start
GhGA20X45	TATA-box	ATTATA	771	6	+	Brassica napus	core promoter element around -30 of transcription start
GhGA20X45	TATA-box	TATATAA	772	7	-	Arabidopsis thaliana	core promoter element around -30 of transcription start
GhGA20X45	TATA-box	TATATA	773	6	+	Arabidopsis thaliana	core promoter element around -30 of transcription start
GhGA20X45	TATA-box	ATATAT	774	6	+	Brassica napus	core promoter element around -30 of transcription start
GhGA20X45	TATA-box	TATATA	775	6	+	Arabidopsis thaliana	core promoter element around -30 of transcription start
GhGA20X45	TATA-box	ATATAT	776	6	+	Brassica napus	core promoter element around -30 of transcription start
GhGA20X45	TATA-box	TATATA	777	6	+	Arabidopsis thaliana	core promoter element around -30 of transcription start
GhGA20X45	TATA-box	ATATAA	778	6	+	Brassica oleracea	core promoter element around -30 of transcription start
GhGA20X45	TATA-box	TATA	779	4	+	Arabidopsis thaliana	core promoter element around -30 of transcription start
GhGA20X45	TATA-box	ATATAT	845	6	+	Brassica napus	core promoter element around -30 of transcription start
GhGA20X45	TATA-box	TATATA	846	6	+	Arabidopsis thaliana	core promoter element around -30 of transcription start
GhGA20X45	TATA-box	ATATAA	847	6	+	Brassica oleracea	core promoter element around -30 of transcription start
GhGA20X45	TATA-box	TATA	848	4	+	Arabidopsis thaliana	core promoter element around -30 of transcription start
GhGA20X45	TATA-box	TATTTAAA	917	8	+	Arabidopsis thaliana	core promoter element around -30 of transcription start
GhGA20X45	TATA-box	TAAAGATT	946	8	-	Arabidopsis thaliana	core promoter element around -30 of transcription start
GhGA20X45	TATA-box	ATATAA	964	6	+	Brassica oleracea	core promoter element around -30 of transcription start
GhGA20X45	TATA-box	TATA	965	4	+	Arabidopsis thaliana	core promoter element around -30 of transcription start
GhGA20X45	TATA-box	ATATAT	1032	6	-	Brassica napus	core promoter element around -30 of transcription start
GhGA20X45	TATA-box	TATATA	1033	6	-	Arabidopsis thaliana	core promoter element around -30 of transcription start
GhGA20X45	TATA-box	ATATAT	1034	6	-	Brassica napus	core promoter element around -30 of transcription start
GhGA20X45	TATA-box	TATATA	1035	6	-	Arabidopsis thaliana	core promoter element around -30 of transcription start
GhGA20X45	TATA-box	ATATAA	1036	6	+	Brassica oleracea	core promoter element around -30 of transcription start
GhGA20X45	TATA-box	TATA	1037	4	-	Arabidopsis thaliana	core promoter element around -30 of transcription start
GhGA20X45	TATA-box	ATATAT	1078	6	-	Brassica napus	core promoter element around -30 of transcription start
GhGA20X45	TATA-box	TATATA	1079	6	-	Arabidopsis thaliana	core promoter element around -30 of transcription start
GhGA20X45	TATA-box	ATATAT	1080	6	-	Brassica napus	core promoter element around -30 of transcription start
GhGA20X45	TATA-box	TATA	1081	4	-	Arabidopsis thaliana	core promoter element around -30 of transcription start
GhGA20X45	TATA-box	ATATAA	1388	6	+	Brassica oleracea	core promoter element around -30 of transcription start
GhGA20X45	TATA-box	TATA	1389	4	-	Arabidopsis thaliana	core promoter element around -30 of transcription start
GhGA20X45	TATA-box	ATATAT	1505	6	-	Brassica napus	core promoter element around -30 of transcription start
GhGA20X45	TATA-box	TATA	1506	4	-	Arabidopsis thaliana	core promoter element around -30 of transcription start
GhGA20X45	TATA-box	TATACA	1532	6	-	Helianthus annuus	core promoter element around -30 of transcription start
GhGA20X45	TATA-box	TATATA	1534	6	-	Arabidopsis thaliana	core promoter element around -30 of transcription start
GhGA20X45	TATA-box	ATATAT	1535	6	-	Brassica napus	core promoter element around -30 of transcription start
GhGA20X45	TATA-box	TATA	1536	4	-	Arabidopsis thaliana	core promoter element around -30 of transcription start
GhGA20X45	TATA-box	ccTATAAAaa	1747	9	+	Arabidopsis thaliana	core promoter element around -30 of transcription start
GhGA20X45	TATA-box	TATAAAA	1801	7	-	Pisum sativum	core promoter element around -30 of transcription start
GhGA20X45	TATA-box	TATAAA	1802	6	-	Helianthus annuus	core promoter element around -30 of transcription start
GhGA20X45	TATA-box	TATAA	1803	5	-	Arabidopsis thaliana	core promoter element around -30 of transcription start
GhGA20X45	TATA-box	TATA	1804	4	-	Arabidopsis thaliana	core promoter element around -30 of transcription start
GhGA20X45	TATA-box	ATTATA	1948	6	+	Brassica napus	core promoter element around -30 of transcription start
GhGA20X45	TATA-box	TATAA	1949	5	-	Arabidopsis thaliana	core promoter element around -30 of transcription start
GhGA20X45	TATA-box	TATA	1950	4	-	Arabidopsis thaliana	core promoter element around -30 of transcription start
GhGA20X45	G-Box	CACGTT	978	6	-	Pisum sativum	cis-acting regulatory element involved in light responsiveness
GhGA20X45	Myb-binding site	CAACAG	1680	6	-	Nicotiana tabacum
GhGA20X45	GT1-motif	GGTTAAT	9	7	+	Avena sativa	light responsive element
GhGA20X45	GT1-motif	GGTTAA	642	6	+	Arabidopsis thaliana	light responsive element
GhGA20X45	GT1-motif	GGTTAA	644	6	-	Arabidopsis thaliana	light responsive element
GhGA20X45	GT1-motif	GGTTAA	1301	6	+	Arabidopsis thaliana	light responsive element
GhGA20X45	GT1-motif	GGTTAA	1780	6	-	Arabidopsis thaliana	light responsive element
GhGA20X45	ATCT-motif	AATCTAATCC	35	9	+	Pisum sativum	part of a conserved DNA module involved in light responsiveness
GhGA20X45	ARE	AAACCA	1212	6	-	Zea mays	cis-acting regulatory element essential for the anaerobic induction
GhGA20X45	ARE	AAACCA	1376	6	+	Zea mays	cis-acting regulatory element essential for the anaerobic induction
GhGA20X45	ARE	AAACCA	1458	6	-	Zea mays	cis-acting regulatory element essential for the anaerobic induction
GhGA20X45	ARE	AAACCA	1519	6	+	Zea mays	cis-acting regulatory element essential for the anaerobic induction
GhGA20X45	ARE	AAACCA	1715	6	+	Zea mays	cis-acting regulatory element essential for the anaerobic induction
GhGA20X45	MBS	CAACTG	4	6	+	Arabidopsis thaliana	MYB binding site involved in drought-inducibility
GhGA20X45	O2-site	GATGATGTGG	1051	9	+	Zea mays	cis-acting regulatory element involved in zein metabolism regulation
GhGA20X45	O2-site	GATGATGTGG	1341	9	-	Zea mays	cis-acting regulatory element involved in zein metabolism regulation
GhGA20X45	Unnamed__4	CTCC	286	4	-	Petroselinum hortense
GhGA20X45	Unnamed__4	CTCC	289	4	-	Petroselinum hortense
GhGA20X45	Unnamed__4	CTCC	784	4	-	Petroselinum hortense
GhGA20X45	W box	TTGACC	508	6	-	Arabidopsis thaliana
GhGA20X45	AAGAA-motif	GAAAGAA	424	7	+	Avena sativa
GhGA20X45	Myb	CAACTG	4	6	+	Arabidopsis thaliana
GhGA20X45	Myb	TAACTG	1094	6	+	Arabidopsis thaliana
GhGA20X45	Myb	TAACTG	1318	6	-	Arabidopsis thaliana
GhGA20X45	TATA	TATAAAAT	965	8	+	Arabidopsis thaliana
GhGA20X45	TATA	TATAAAAT	1800	8	-	Arabidopsis thaliana
GhGA20X45	NON	CAACGGCCACG	46	10	+	Nicotiana tabacum
GhGA20X45	ABRE4	CACGTA	1046	6	+	Zea mays
GhGA20X45	ABRE	ACGTG	979	5	+	Arabidopsis thaliana	cis-acting element involved in the abscisic acid responsiveness
GhGA20X45	ABRE	ACGTG	1046	5	-	Arabidopsis thaliana	cis-acting element involved in the abscisic acid responsiveness
GhACO26		motif_sequence	497	4	+	organism	short_function
GhACO26		motif_sequence	541	4	+	organism	short_function
GhACO26		motif_sequence	679	4	-	organism	short_function
GhACO26		motif_sequence	754	4	-	organism	short_function
GhACO26		motif_sequence	1114	4	+	organism	short_function
GhACO26		motif_sequence	1176	4	+	organism	short_function
GhACO26		motif_sequence	1537	4	+	organism	short_function
GhACO26		motif_sequence	1661	4	+	organism	short_function
GhACO26		motif_sequence	1701	4	+	organism	short_function
GhACO26		motif_sequence	1954	4	-	organism	short_function
GhACO26		motif_sequence	1992	4	-	organism	short_function
GhACO26	Myc	TCTCTTA	1060	7	+	Arabidopsis thaliana
GhACO26	ATC-motif	AGTAATCT	822	8	-	Spinacia oleracea	part of a conserved DNA module involved in light responsiveness
GhACO26	ERE	ATTTTAAA	203	8	+	Nicotiana glutinos
GhACO26	ERE	ATTTTAAA	971	8	-	Nicotiana glutinos
GhACO26	ERE	ATTTTAAA	1958	8	+	Nicotiana glutinos
GhACO26	CGTCA-motif	CGTCA	1618	5	+	Hordeum vulgare	cis-acting regulatory element involved in the MeJA-responsiveness
GhACO26	CGTCA-motif	CGTCA	1711	5	+	Hordeum vulgare	cis-acting regulatory element involved in the MeJA-responsiveness
GhACO26	CAT-box	GCCACT	660	6	-	Arabidopsis thaliana	cis-acting regulatory element related to meristem expression
GhACO26	Unnamed__1	GAATTTAATTAA	1300	11	+	Glycine max	60K protein binding site
GhACO26	MYB	CAACCA	1943	6	+	Arabidopsis thaliana
GhACO26	MYC	CATTTG	596	6	-	Arabidopsis thaliana
GhACO26	MYC	CATTTG	704	6	+	Arabidopsis thaliana
GhACO26	MYC	CATTTG	1227	6	-	Arabidopsis thaliana
GhACO26	TGACG-motif	TGACG	1618	5	-	Hordeum vulgare	cis-acting regulatory element involved in the MeJA-responsiveness
GhACO26	TGACG-motif	TGACG	1711	5	-	Hordeum vulgare	cis-acting regulatory element involved in the MeJA-responsiveness
GhACO26	AT~TATA-box	TATATA	1004	6	-	Arabidopsis thaliana
GhACO26	AT~TATA-box	TATATA	1365	6	-	Arabidopsis thaliana
GhACO26	AT~TATA-box	TATATA	1377	6	-	Arabidopsis thaliana
GhACO26	AT~TATA-box	TATATA	1379	6	-	Arabidopsis thaliana
GhACO26	STRE	AGGGG	815	5	-	Arabidopsis thaliana
GhACO26	chs-CMA2a	TCACTTGA	799	8	+	Petroselinum crispum	part of a light responsive element
GhACO26	as-1	TGACG	1618	5	-	Arabidopsis thaliana
GhACO26	as-1	TGACG	1711	5	-	Arabidopsis thaliana
GhACO26	WUN-motif	TTATTACAT	1064	9	+	Nicotiana glutinosa
GhACO26	Box 4	ATTAAT	1359	6	-	Petroselinum crispum	part of a conserved DNA module involved in light responsiveness
GhACO26	Box 4	ATTAAT	1496	6	-	Petroselinum crispum	part of a conserved DNA module involved in light responsiveness
GhACO26	Box 4	ATTAAT	1722	6	-	Petroselinum crispum	part of a conserved DNA module involved in light responsiveness
GhACO26	TATA-box	TATA	117	4	+	Arabidopsis thaliana	core promoter element around -30 of transcription start
GhACO26	TATA-box	TATA	295	4	+	Arabidopsis thaliana	core promoter element around -30 of transcription start
GhACO26	TATA-box	TATA	532	4	+	Arabidopsis thaliana	core promoter element around -30 of transcription start
GhACO26	TATA-box	TATA	819	4	+	Arabidopsis thaliana	core promoter element around -30 of transcription start
GhACO26	TATA-box	TATA	844	4	+	Arabidopsis thaliana	core promoter element around -30 of transcription start
GhACO26	TATA-box	TACAAAA	952	7	-	Oryza sativa	core promoter element around -30 of transcription start
GhACO26	TATA-box	TATACA	955	6	-	Helianthus annuus	core promoter element around -30 of transcription start
GhACO26	TATA-box	TATA	957	4	+	Arabidopsis thaliana	core promoter element around -30 of transcription start
GhACO26	TATA-box	TATTTAAA	969	8	+	Arabidopsis thaliana	core promoter element around -30 of transcription start
GhACO26	TATA-box	TATAAAA	980	7	-	Pisum sativum	core promoter element around -30 of transcription start
GhACO26	TATA-box	TATAAA	981	6	-	Helianthus annuus	core promoter element around -30 of transcription start
GhACO26	TATA-box	TATAA	982	5	-	Arabidopsis thaliana	core promoter element around -30 of transcription start
GhACO26	TATA-box	TATA	983	4	+	Arabidopsis thaliana	core promoter element around -30 of transcription start
GhACO26	TATA-box	TACATAAA	990	8	+	Oryza sativa	core promoter element around -30 of transcription start
GhACO26	TATA-box	ATATAT	1003	6	-	Brassica napus	core promoter element around -30 of transcription start
GhACO26	TATA-box	TATATA	1004	6	-	Arabidopsis thaliana	core promoter element around -30 of transcription start
GhACO26	TATA-box	ATATAA	1005	6	+	Brassica oleracea	core promoter element around -30 of transcription start
GhACO26	TATA-box	TATA	1006	4	-	Arabidopsis thaliana	core promoter element around -30 of transcription start
GhACO26	TATA-box	ATTATA	1020	6	+	Brassica napus	core promoter element around -30 of transcription start
GhACO26	TATA-box	TATAA	1021	5	-	Arabidopsis thaliana	core promoter element around -30 of transcription start
GhACO26	TATA-box	TATA	1022	4	-	Arabidopsis thaliana	core promoter element around -30 of transcription start
GhACO26	TATA-box	ATATAT	1043	6	-	Brassica napus	core promoter element around -30 of transcription start
GhACO26	TATA-box	TATA	1044	4	-	Arabidopsis thaliana	core promoter element around -30 of transcription start
GhACO26	TATA-box	TATAAAA	1234	7	-	Pisum sativum	core promoter element around -30 of transcription start
GhACO26	TATA-box	TATAAA	1235	6	-	Helianthus annuus	core promoter element around -30 of transcription start
GhACO26	TATA-box	TATAA	1236	5	-	Arabidopsis thaliana	core promoter element around -30 of transcription start
GhACO26	TATA-box	TATA	1237	4	-	Arabidopsis thaliana	core promoter element around -30 of transcription start
GhACO26	TATA-box	ATATAA	1241	6	+	Brassica oleracea	core promoter element around -30 of transcription start
GhACO26	TATA-box	TATA	1242	4	-	Arabidopsis thaliana	core promoter element around -30 of transcription start
GhACO26	TATA-box	TATACA	1296	6	-	Helianthus annuus	core promoter element around -30 of transcription start
GhACO26	TATA-box	TATA	1298	4	-	Arabidopsis thaliana	core promoter element around -30 of transcription start
GhACO26	TATA-box	ATTATA	1363	6	+	Brassica napus	core promoter element around -30 of transcription start
GhACO26	TATA-box	TATATAA	1364	7	-	Arabidopsis thaliana	core promoter element around -30 of transcription start
GhACO26	TATA-box	TATATA	1365	6	-	Arabidopsis thaliana	core promoter element around -30 of transcription start
GhACO26	TATA-box	ATATAA	1366	6	+	Brassica oleracea	core promoter element around -30 of transcription start
GhACO26	TATA-box	TATA	1367	4	-	Arabidopsis thaliana	core promoter element around -30 of transcription start
GhACO26	TATA-box	ATTATA	1375	6	+	Brassica napus	core promoter element around -30 of transcription start
GhACO26	TATA-box	TATATAA	1376	7	-	Arabidopsis thaliana	core promoter element around -30 of transcription start
GhACO26	TATA-box	TATATA	1377	6	-	Arabidopsis thaliana	core promoter element around -30 of transcription start
GhACO26	TATA-box	ATATAT	1378	6	-	Brassica napus	core promoter element around -30 of transcription start
GhACO26	TATA-box	TATATA	1379	6	-	Arabidopsis thaliana	core promoter element around -30 of transcription start
GhACO26	TATA-box	ATATAT	1380	6	-	Brassica napus	core promoter element around -30 of transcription start
GhACO26	TATA-box	TATA	1381	4	-	Arabidopsis thaliana	core promoter element around -30 of transcription start
GhACO26	TATA-box	TATA	1463	4	-	Arabidopsis thaliana	core promoter element around -30 of transcription start
GhACO26	TATA-box	ATATAA	1471	6	+	Brassica oleracea	core promoter element around -30 of transcription start
GhACO26	TATA-box	TATA	1472	4	-	Arabidopsis thaliana	core promoter element around -30 of transcription start
GhACO26	TATA-box	ATATAA	1692	6	+	Brassica oleracea	core promoter element around -30 of transcription start
GhACO26	TATA-box	TATA	1693	4	-	Arabidopsis thaliana	core promoter element around -30 of transcription start
GhACO26	TATA-box	TATA	1732	4	-	Arabidopsis thaliana	core promoter element around -30 of transcription start
GhACO26	TATA-box	TATTTAAA	1787	8	-	Arabidopsis thaliana	core promoter element around -30 of transcription start
GhACO26	TATA-box	TATA	1843	4	-	Arabidopsis thaliana	core promoter element around -30 of transcription start
GhACO26	TATA-box	ATATAT	1884	6	-	Brassica napus	core promoter element around -30 of transcription start
GhACO26	TATA-box	TATA	1885	4	-	Arabidopsis thaliana	core promoter element around -30 of transcription start
GhACO26	CAAT-box	CAAT	7	4	-	Nicotiana glutinosa
GhACO26	CAAT-box	CAAT	28	4	-	Nicotiana glutinosa
GhACO26	CAAT-box	CAAT	72	4	-	Nicotiana glutinosa
GhACO26	CAAT-box	CAAT	131	4	+	Nicotiana glutinosa
GhACO26	CAAT-box	CAAAT	145	5	+	Pisum sativum	common cis-acting element in promoter and enhancer regions
GhACO26	CAAT-box	CCAAT	154	5	-	Arabidopsis thaliana	common cis-acting element in promoter and enhancer regions
GhACO26	CAAT-box	CAAAT	178	5	-	Pisum sativum	common cis-acting element in promoter and enhancer regions
GhACO26	CAAT-box	CAAT	194	4	+	Nicotiana glutinosa
GhACO26	CAAT-box	CCCAATTT	220	8	-	Arabidopsis thaliana	common cis-acting element in promoter and enhancer regions
GhACO26	CAAT-box	CCAAT	222	5	-	Arabidopsis thaliana	common cis-acting element in promoter and enhancer regions
GhACO26	CAAT-box	CAAT	234	4	-	Nicotiana glutinosa
GhACO26	CAAT-box	CAAT	395	4	+	Nicotiana glutinosa
GhACO26	CAAT-box	CCAAT	415	5	-	Arabidopsis thaliana	common cis-acting element in promoter and enhancer regions
GhACO26	CAAT-box	CAAT	438	4	+	Nicotiana glutinosa
GhACO26	CAAT-box	CAAT	445	4	+	Nicotiana glutinosa
GhACO26	CAAT-box	CCAAT	490	5	-	Arabidopsis thaliana	common cis-acting element in promoter and enhancer regions
GhACO26	CAAT-box	CAAT	516	4	+	Nicotiana glutinosa
GhACO26	CAAT-box	CAAAT	526	5	+	Pisum sativum	common cis-acting element in promoter and enhancer regions
GhACO26	CAAT-box	CAAAT	596	5	+	Pisum sativum	common cis-acting element in promoter and enhancer regions
GhACO26	CAAT-box	CAAT	629	4	+	Nicotiana glutinosa
GhACO26	CAAT-box	CCAAT	635	5	+	Arabidopsis thaliana	common cis-acting element in promoter and enhancer regions
GhACO26	CAAT-box	CAAT	636	4	+	Nicotiana glutinosa
GhACO26	CAAT-box	CAAAT	705	5	-	Pisum sativum	common cis-acting element in promoter and enhancer regions
GhACO26	CAAT-box	CCAAT	712	5	+	Arabidopsis thaliana	common cis-acting element in promoter and enhancer regions
GhACO26	CAAT-box	CAAT	713	4	+	Nicotiana glutinosa
GhACO26	CAAT-box	CAAAT	737	5	+	Pisum sativum	common cis-acting element in promoter and enhancer regions
GhACO26	CAAT-box	CAAT	854	4	+	Nicotiana glutinosa
GhACO26	CAAT-box	CAAAT	856	5	-	Pisum sativum	common cis-acting element in promoter and enhancer regions
GhACO26	CAAT-box	CAAT	934	4	-	Nicotiana glutinosa
GhACO26	CAAT-box	CAAT	999	4	-	Nicotiana glutinosa
GhACO26	CAAT-box	CCAAT	1025	5	-	Arabidopsis thaliana	common cis-acting element in promoter and enhancer regions
GhACO26	CAAT-box	CAAT	1053	4	-	Nicotiana glutinosa
GhACO26	CAAT-box	CAAT	1071	4	-	Nicotiana glutinosa
GhACO26	CAAT-box	CAAT	1170	4	-	Nicotiana glutinosa
GhACO26	CAAT-box	CAAAT	1227	5	+	Pisum sativum	common cis-acting element in promoter and enhancer regions
GhACO26	CAAT-box	CAAT	1247	4	-	Nicotiana glutinosa
GhACO26	CAAT-box	CAAT	1252	4	-	Nicotiana glutinosa
GhACO26	CAAT-box	CAAT	1329	4	-	Nicotiana glutinosa
GhACO26	CAAT-box	CAAAT	1423	5	+	Pisum sativum	common cis-acting element in promoter and enhancer regions
GhACO26	CAAT-box	CAAT	1556	4	+	Nicotiana glutinosa
GhACO26	CAAT-box	CAAT	1586	4	+	Nicotiana glutinosa
GhACO26	CAAT-box	CAAT	1646	4	+	Nicotiana glutinosa
GhACO26	CAAT-box	CAAT	1670	4	-	Nicotiana glutinosa
GhACO26	CAAT-box	CAAAT	1679	5	+	Pisum sativum	common cis-acting element in promoter and enhancer regions
GhACO26	CAAT-box	CAAT	1714	4	+	Nicotiana glutinosa
GhACO26	CAAT-box	CAAT	1739	4	-	Nicotiana glutinosa
GhACO26	CAAT-box	CCAAT	1834	5	+	Arabidopsis thaliana	common cis-acting element in promoter and enhancer regions
GhACO26	CAAT-box	CAAT	1835	4	+	Nicotiana glutinosa
GhACO26	CAAT-box	CAAAT	1864	5	-	Pisum sativum	common cis-acting element in promoter and enhancer regions
GhACO26	CAAT-box	CAAT	1908	4	-	Nicotiana glutinosa
GhACO26	CAAT-box	CAAT	1981	4	+	Nicotiana glutinosa
GhACO26	CAAT-box	CAAT	1986	4	+	Nicotiana glutinosa
GhACO26	TC-rich repeats	GTTTTCTTAC	364	9	-	Nicotiana tabacum	cis-acting element involved in defense and stress responsiveness
GhACO26	GT1-motif	GGTTAAT	1852	7	-	Avena sativa	light responsive element
GhACO26	GT1-motif	GGTTAA	1853	6	-	Arabidopsis thaliana	light responsive element
GhACO26	WRE3	CCACCT	276	6	+	Pisum sativum
GhACO26	WRE3	CCACCT	331	6	+	Pisum sativum
GhACO26	WRE3	CCACCT	471	6	-	Pisum sativum
GhACO26	TCA-element	CCATCTTTTT	1102	9	-	Nicotiana tabacum	cis-acting element involved in salicylic acid responsiveness
GhACO26	ARE	AAACCA	81	6	+	Zea mays	cis-acting regulatory element essential for the anaerobic induction
GhACO26	ARE	AAACCA	87	6	+	Zea mays	cis-acting regulatory element essential for the anaerobic induction
GhACO26	ARE	AAACCA	474	6	-	Zea mays	cis-acting regulatory element essential for the anaerobic induction
GhACO26	ARE	AAACCA	1027	6	-	Zea mays	cis-acting regulatory element essential for the anaerobic induction
GhACO26	AT-rich sequence	TAAAATACT	200	9	-	Pisum sativum	element for maximal elicitor-mediated activation (2copies)
GhACO26	W box	TTGACC	442	6	-	Arabidopsis thaliana
GhACO26	W box	TTGACC	1671	6	+	Arabidopsis thaliana
GhACO26	Unnamed__4	CTCC	198	4	-	Petroselinum hortense
GhACO26	Unnamed__4	CTCC	226	4	-	Petroselinum hortense
GhACO26	Unnamed__4	CTCC	361	4	-	Petroselinum hortense
GhACO26	Unnamed__4	CTCC	424	4	+	Petroselinum hortense
GhACO26	Unnamed__4	CTCC	743	4	+	Petroselinum hortense
GhACO26	Unnamed__4	CTCC	1954	4	-	Petroselinum hortense
GhACO26	TATA	TATAAAAT	979	8	-	Arabidopsis thaliana
GhACO26	circadian	CAAAGATATC	41	9	-	Lycopersicon esculentum	cis-acting regulatory element involved in circadian control
GhACO26	circadian	CAAAGATATC	1201	9	+	Lycopersicon esculentum	cis-acting regulatory element involved in circadian control
GhACO26	TATC-box	TATCCCA	290	7	-	Oryza sativa	cis-acting element involved in gibberellin-responsiveness
GhACO26	AT1-motif	AATTATTTTTTATT	1775	13	-	Solanum tuberosum	part of a light responsive module
GhACO26	I-box	cCATATCCAAT	124	10	+	Flaveria trinervia	part of a light responsive element
GhACO26	I-box	atGATAAGGTC	599	10	+	Helianthus annuus	part of a light responsive element
GhGA20X46	AAGAA-motif	gGTAAAGAAA	607	9	-	Avena sativa
GhGA20X46	Myb	CAACTG	393	6	-	Arabidopsis thaliana
GhGA20X46	Myb	CAACTG	916	6	-	Arabidopsis thaliana
GhGA20X46	AT-rich sequence	TAAAATACT	1150	9	-	Pisum sativum	element for maximal elicitor-mediated activation (2copies)
GhGA20X46	Unnamed__4	CTCC	26	4	+	Petroselinum hortense
GhGA20X46	Unnamed__4	CTCC	751	4	+	Petroselinum hortense
GhGA20X46	Unnamed__4	CTCC	954	4	-	Petroselinum hortense
GhGA20X46	Unnamed__4	CTCC	1223	4	+	Petroselinum hortense
GhGA20X46	Unnamed__4	CTCC	1459	4	+	Petroselinum hortense
GhGA20X46	Unnamed__4	CTCC	1474	4	+	Petroselinum hortense
GhGA20X46	Unnamed__4	CTCC	1491	4	+	Petroselinum hortense
GhGA20X46	Unnamed__4	CTCC	1567	4	+	Petroselinum hortense
GhGA20X46	Unnamed__4	CTCC	1720	4	+	Petroselinum hortense
GhGA20X46	MBS	CAACTG	393	6	-	Arabidopsis thaliana	MYB binding site involved in drought-inducibility
GhGA20X46	MBS	CAACTG	916	6	-	Arabidopsis thaliana	MYB binding site involved in drought-inducibility
GhGA20X46	ARE	AAACCA	1005	6	+	Zea mays	cis-acting regulatory element essential for the anaerobic induction
GhGA20X46	ARE	AAACCA	1297	6	-	Zea mays	cis-acting regulatory element essential for the anaerobic induction
GhGA20X46	ARE	AAACCA	1594	6	+	Zea mays	cis-acting regulatory element essential for the anaerobic induction
GhGA20X46	O2-site	GTTGACGTGA	918	9	+	Zea mays	cis-acting regulatory element involved in zein metabolism regulation
GhGA20X46	chs-CMA2c	ATATACGTGAAGG	1724	12	-	Daucus carota	part of a light responsive element
GhGA20X46	WRE3	CCACCT	696	6	-	Pisum sativum
GhGA20X46	GATA-motif	AAGGATAAGG	742	9	-	Solanum tuberosum	part of a light responsive element
GhGA20X46	GT1-motif	GGTTAAT	67	7	+	Avena sativa	light responsive element
GhGA20X46	GT1-motif	GGTTAA	580	6	-	Arabidopsis thaliana	light responsive element
GhGA20X46	DRE	TACCGACAT	1316	9	+	Arabidopsis thaliana	cis-acting element involved in dehydration, low-temp, salt stresses
GhGA20X46	TC-rich repeats	GTTTTCTTAC	378	9	-	Nicotiana tabacum	cis-acting element involved in defense and stress responsiveness
GhGA20X46	Unnamed__2	AACCTAACCT	577	9	+	Petroselinum hortense
GhGA20X46	Unnamed__2	AACCTAACCT	704	9	-	Petroselinum hortense
GhGA20X46	AT1-motif	AATTATTTTTTATT	355	13	+	Solanum tuberosum	part of a light responsive module
GhGA20X46	I-box	AAGATAAGGCT	50	10	-	Gossypium hirsutum	part of a light responsive element
GhGA20X46	I-box	ccttatcct	742	9	+	Arabidopsis thaliana	part of a light responsive element
GhGA20X46	I-box	TGATAATGT	1840	9	+	Solanum tuberosum	part of a light responsive element
GhGA20X46	ABRE	ACGTG	630	5	-	Arabidopsis thaliana	cis-acting element involved in the abscisic acid responsiveness
GhGA20X46	ABRE	ACGTG	1986	5	-	Arabidopsis thaliana	cis-acting element involved in the abscisic acid responsiveness
GhGA20X46	circadian	CAAAGATATC	1646	9	-	Lycopersicon esculentum	cis-acting regulatory element involved in circadian control
GhGA20X46	TGA-element	AACGAC	1189	6	-	Brassica oleracea	auxin-responsive element
GhGA20X46	Unnamed__6	taTAAATATct	1509	10	+	Zea mays
GhGA20X46	Unnamed__6	taTAAATATct	1661	10	+	Zea mays
GhGA20X46	MYC	CATGTG	1211	6	-	Arabidopsis thaliana
GhGA20X46	MYC	CATGTG	1287	6	+	Arabidopsis thaliana
GhGA20X46	MYC	CAATTG	1374	6	-	Arabidopsis thaliana
GhGA20X46	MYC	CATTTG	1450	6	+	Arabidopsis thaliana
GhGA20X46	MYC	CATTTG	1555	6	+	Arabidopsis thaliana
GhGA20X46	TGACG-motif	TGACG	109	5	+	Hordeum vulgare	cis-acting regulatory element involved in the MeJA-responsiveness
GhGA20X46	TGACG-motif	TGACG	1877	5	+	Hordeum vulgare	cis-acting regulatory element involved in the MeJA-responsiveness
GhGA20X46	MYB	CAACCA	855	6	+	Arabidopsis thaliana
GhGA20X46	G-box	TAAACGTG	630	8	-	Brassica oleracea	cis-acting regulatory element involved in light responsiveness
GhGA20X46	CGTCA-motif	CGTCA	109	5	-	Hordeum vulgare	cis-acting regulatory element involved in the MeJA-responsiveness
GhGA20X46	CGTCA-motif	CGTCA	1877	5	-	Hordeum vulgare	cis-acting regulatory element involved in the MeJA-responsiveness
GhGA20X46	LTR	CCGAAA	153	6	-	Hordeum vulgare	cis-acting element involved in low-temperature responsiveness
GhGA20X46	ERE	ATTTTAAA	589	8	+	Nicotiana glutinos
GhGA20X46	GA-motif	ATAGATAA	1830	8	+	Arabidopsis thaliana	part of a light responsive element
GhGA20X46		motif_sequence	3	4	-	organism	short_function
GhGA20X46		motif_sequence	12	4	+	organism	short_function
GhGA20X46		motif_sequence	157	4	-	organism	short_function
GhGA20X46		motif_sequence	299	4	+	organism	short_function
GhGA20X46		motif_sequence	749	4	+	organism	short_function
GhGA20X46		motif_sequence	865	4	+	organism	short_function
GhGA20X46		motif_sequence	876	4	+	organism	short_function
GhGA20X46		motif_sequence	1066	4	+	organism	short_function
GhGA20X46		motif_sequence	1210	4	-	organism	short_function
GhGA20X46		motif_sequence	1382	4	-	organism	short_function
GhGA20X46		motif_sequence	1670	4	+	organism	short_function
GhGA20X46		motif_sequence	1871	4	-	organism	short_function
GhGA20X46		motif_sequence	1951	4	+	organism	short_function
GhGA20X46	G-Box	CACGTT	630	6	+	Pisum sativum	cis-acting regulatory element involved in light responsiveness
GhGA20X46	G-Box	CACGTT	1986	6	+	Pisum sativum	cis-acting regulatory element involved in light responsiveness
GhGA20X46	TATA-box	ATATAA	7	6	+	Brassica oleracea	core promoter element around -30 of transcription start
GhGA20X46	TATA-box	TATA	8	4	+	Arabidopsis thaliana	core promoter element around -30 of transcription start
GhGA20X46	TATA-box	TATAAAA	59	7	-	Pisum sativum	core promoter element around -30 of transcription start
GhGA20X46	TATA-box	TATAAA	60	6	-	Helianthus annuus	core promoter element around -30 of transcription start
GhGA20X46	TATA-box	TATAA	61	5	-	Arabidopsis thaliana	core promoter element around -30 of transcription start
GhGA20X46	TATA-box	TATA	62	4	+	Arabidopsis thaliana	core promoter element around -30 of transcription start
GhGA20X46	TATA-box	TATA	141	4	+	Arabidopsis thaliana	core promoter element around -30 of transcription start
GhGA20X46	TATA-box	ATATAT	175	6	+	Brassica napus	core promoter element around -30 of transcription start
GhGA20X46	TATA-box	TATA	176	4	+	Arabidopsis thaliana	core promoter element around -30 of transcription start
GhGA20X46	TATA-box	TATACA	180	6	-	Helianthus annuus	core promoter element around -30 of transcription start
GhGA20X46	TATA-box	TATA	182	4	+	Arabidopsis thaliana	core promoter element around -30 of transcription start
GhGA20X46	TATA-box	ATATAA	228	6	+	Brassica oleracea	core promoter element around -30 of transcription start
GhGA20X46	TATA-box	TATA	229	4	+	Arabidopsis thaliana	core promoter element around -30 of transcription start
GhGA20X46	TATA-box	TATAAAA	345	7	-	Pisum sativum	core promoter element around -30 of transcription start
GhGA20X46	TATA-box	TATAAA	346	6	-	Helianthus annuus	core promoter element around -30 of transcription start
GhGA20X46	TATA-box	TATAA	347	5	-	Arabidopsis thaliana	core promoter element around -30 of transcription start
GhGA20X46	TATA-box	TATA	348	4	+	Arabidopsis thaliana	core promoter element around -30 of transcription start
GhGA20X46	TATA-box	ccTATAAAaa	373	9	-	Arabidopsis thaliana	core promoter element around -30 of transcription start
GhGA20X46	TATA-box	TATAAAA	374	7	-	Pisum sativum	core promoter element around -30 of transcription start
GhGA20X46	TATA-box	TATAAA	375	6	-	Helianthus annuus	core promoter element around -30 of transcription start
GhGA20X46	TATA-box	TATAA	376	5	-	Arabidopsis thaliana	core promoter element around -30 of transcription start
GhGA20X46	TATA-box	TATA	377	4	+	Arabidopsis thaliana	core promoter element around -30 of transcription start
GhGA20X46	TATA-box	ATATAA	421	6	+	Brassica oleracea	core promoter element around -30 of transcription start
GhGA20X46	TATA-box	TATA	422	4	+	Arabidopsis thaliana	core promoter element around -30 of transcription start
GhGA20X46	TATA-box	taTATAAAtc	468	9	-	Arabidopsis thaliana	core promoter element around -30 of transcription start
GhGA20X46	TATA-box	TATAAAT	469	7	-	Brassica juncea	core promoter element around -30 of transcription start
GhGA20X46	TATA-box	TATAAA	470	6	-	Helianthus annuus	core promoter element around -30 of transcription start
GhGA20X46	TATA-box	TATATAA	471	7	-	Arabidopsis thaliana	core promoter element around -30 of transcription start
GhGA20X46	TATA-box	TATATA	472	6	+	Arabidopsis thaliana	core promoter element around -30 of transcription start
GhGA20X46	TATA-box	ATATAA	473	6	+	Brassica oleracea	core promoter element around -30 of transcription start
GhGA20X46	TATA-box	TATA	474	4	+	Arabidopsis thaliana	core promoter element around -30 of transcription start
GhGA20X46	TATA-box	ATTATA	528	6	+	Brassica napus	core promoter element around -30 of transcription start
GhGA20X46	TATA-box	TATAA	529	5	-	Arabidopsis thaliana	core promoter element around -30 of transcription start
GhGA20X46	TATA-box	TATA	530	4	+	Arabidopsis thaliana	core promoter element around -30 of transcription start
GhGA20X46	TATA-box	ATTATA	536	6	+	Brassica napus	core promoter element around -30 of transcription start
GhGA20X46	TATA-box	TATAA	537	5	-	Arabidopsis thaliana	core promoter element around -30 of transcription start
GhGA20X46	TATA-box	TATA	538	4	+	Arabidopsis thaliana	core promoter element around -30 of transcription start
GhGA20X46	TATA-box	TATAAAA	551	7	-	Pisum sativum	core promoter element around -30 of transcription start
GhGA20X46	TATA-box	TATAAA	552	6	-	Helianthus annuus	core promoter element around -30 of transcription start
GhGA20X46	TATA-box	TATATAA	553	7	-	Arabidopsis thaliana	core promoter element around -30 of transcription start
GhGA20X46	TATA-box	TATATA	554	6	+	Arabidopsis thaliana	core promoter element around -30 of transcription start
GhGA20X46	TATA-box	ATATAA	555	6	+	Brassica oleracea	core promoter element around -30 of transcription start
GhGA20X46	TATA-box	TATA	556	4	+	Arabidopsis thaliana	core promoter element around -30 of transcription start
GhGA20X46	TATA-box	ATATAT	560	6	+	Brassica napus	core promoter element around -30 of transcription start
GhGA20X46	TATA-box	TATA	561	4	+	Arabidopsis thaliana	core promoter element around -30 of transcription start
GhGA20X46	TATA-box	TATA	586	4	+	Arabidopsis thaliana	core promoter element around -30 of transcription start
GhGA20X46	TATA-box	TATTTAAA	591	8	-	Arabidopsis thaliana	core promoter element around -30 of transcription start
GhGA20X46	TATA-box	TATA	597	4	+	Arabidopsis thaliana	core promoter element around -30 of transcription start
GhGA20X46	TATA-box	TATA	662	4	+	Arabidopsis thaliana	core promoter element around -30 of transcription start
GhGA20X46	TATA-box	TATAAAA	667	7	-	Pisum sativum	core promoter element around -30 of transcription start
GhGA20X46	TATA-box	TATAAA	668	6	-	Helianthus annuus	core promoter element around -30 of transcription start
GhGA20X46	TATA-box	TATAA	669	5	-	Arabidopsis thaliana	core promoter element around -30 of transcription start
GhGA20X46	TATA-box	TATA	670	4	+	Arabidopsis thaliana	core promoter element around -30 of transcription start
GhGA20X46	TATA-box	ATTATA	686	6	+	Brassica napus	core promoter element around -30 of transcription start
GhGA20X46	TATA-box	TATATAA	687	7	-	Arabidopsis thaliana	core promoter element around -30 of transcription start
GhGA20X46	TATA-box	TATATA	688	6	+	Arabidopsis thaliana	core promoter element around -30 of transcription start
GhGA20X46	TATA-box	TATA	690	4	+	Arabidopsis thaliana	core promoter element around -30 of transcription start
GhGA20X46	TATA-box	ATATAT	809	6	+	Brassica napus	core promoter element around -30 of transcription start
GhGA20X46	TATA-box	TATA	810	4	+	Arabidopsis thaliana	core promoter element around -30 of transcription start
GhGA20X46	TATA-box	ccTATAAAaa	902	9	+	Arabidopsis thaliana	core promoter element around -30 of transcription start
GhGA20X46	TATA-box	ATATAT	969	6	+	Brassica napus	core promoter element around -30 of transcription start
GhGA20X46	TATA-box	TATATA	970	6	+	Arabidopsis thaliana	core promoter element around -30 of transcription start
GhGA20X46	TATA-box	ATATAT	971	6	+	Brassica napus	core promoter element around -30 of transcription start
GhGA20X46	TATA-box	TATATA	972	6	+	Arabidopsis thaliana	core promoter element around -30 of transcription start
GhGA20X46	TATA-box	ATATAT	973	6	+	Brassica napus	core promoter element around -30 of transcription start
GhGA20X46	TATA-box	TATATA	974	6	+	Arabidopsis thaliana	core promoter element around -30 of transcription start
GhGA20X46	TATA-box	ATATAT	975	6	+	Brassica napus	core promoter element around -30 of transcription start
GhGA20X46	TATA-box	TATA	976	4	+	Arabidopsis thaliana	core promoter element around -30 of transcription start
GhGA20X46	TATA-box	TATAAA	1018	6	-	Helianthus annuus	core promoter element around -30 of transcription start
GhGA20X46	TATA-box	TATAA	1019	5	-	Arabidopsis thaliana	core promoter element around -30 of transcription start
GhGA20X46	TATA-box	TATA	1020	4	-	Arabidopsis thaliana	core promoter element around -30 of transcription start
GhGA20X46	TATA-box	ATATAT	1122	6	-	Brassica napus	core promoter element around -30 of transcription start
GhGA20X46	TATA-box	TATA	1123	4	-	Arabidopsis thaliana	core promoter element around -30 of transcription start
GhGA20X46	TATA-box	TATAAAA	1193	7	-	Pisum sativum	core promoter element around -30 of transcription start
GhGA20X46	TATA-box	TATAAA	1194	6	-	Helianthus annuus	core promoter element around -30 of transcription start
GhGA20X46	TATA-box	TATAA	1195	5	-	Arabidopsis thaliana	core promoter element around -30 of transcription start
GhGA20X46	TATA-box	TATA	1196	4	-	Arabidopsis thaliana	core promoter element around -30 of transcription start
GhGA20X46	TATA-box	ATATAT	1256	6	-	Brassica napus	core promoter element around -30 of transcription start
GhGA20X46	TATA-box	TATATA	1257	6	-	Arabidopsis thaliana	core promoter element around -30 of transcription start
GhGA20X46	TATA-box	ATATAT	1258	6	-	Brassica napus	core promoter element around -30 of transcription start
GhGA20X46	TATA-box	TATATA	1259	6	-	Arabidopsis thaliana	core promoter element around -30 of transcription start
GhGA20X46	TATA-box	ATATAT	1260	6	-	Brassica napus	core promoter element around -30 of transcription start
GhGA20X46	TATA-box	TATATA	1261	6	-	Arabidopsis thaliana	core promoter element around -30 of transcription start
GhGA20X46	TATA-box	ATATAA	1262	6	+	Brassica oleracea	core promoter element around -30 of transcription start
GhGA20X46	TATA-box	TATA	1263	4	-	Arabidopsis thaliana	core promoter element around -30 of transcription start
GhGA20X46	TATA-box	TATA	1311	4	-	Arabidopsis thaliana	core promoter element around -30 of transcription start
GhGA20X46	TATA-box	TATAAAA	1331	7	-	Pisum sativum	core promoter element around -30 of transcription start
GhGA20X46	TATA-box	TATAAA	1332	6	-	Helianthus annuus	core promoter element around -30 of transcription start
GhGA20X46	TATA-box	TATAA	1333	5	-	Arabidopsis thaliana	core promoter element around -30 of transcription start
GhGA20X46	TATA-box	TATA	1334	4	-	Arabidopsis thaliana	core promoter element around -30 of transcription start
GhGA20X46	TATA-box	TATACA	1399	6	-	Helianthus annuus	core promoter element around -30 of transcription start
GhGA20X46	TATA-box	TATA	1401	4	-	Arabidopsis thaliana	core promoter element around -30 of transcription start
GhGA20X46	TATA-box	TATA	1409	4	-	Arabidopsis thaliana	core promoter element around -30 of transcription start
GhGA20X46	TATA-box	TATATA	1505	6	-	Arabidopsis thaliana	core promoter element around -30 of transcription start
GhGA20X46	TATA-box	TATATTTATATTT	1506	12	-	Avena sativa	core promoter element around -30 of transcription start
GhGA20X46	TATA-box	TATATA	1507	6	-	Arabidopsis thaliana	core promoter element around -30 of transcription start
GhGA20X46	TATA-box	ATATAA	1508	6	+	Brassica oleracea	core promoter element around -30 of transcription start
GhGA20X46	TATA-box	TATA	1509	4	-	Arabidopsis thaliana	core promoter element around -30 of transcription start
GhGA20X46	TATA-box	ATATAT	1514	6	-	Brassica napus	core promoter element around -30 of transcription start
GhGA20X46	TATA-box	TATATA	1515	6	-	Arabidopsis thaliana	core promoter element around -30 of transcription start
GhGA20X46	TATA-box	ATATAT	1516	6	-	Brassica napus	core promoter element around -30 of transcription start
GhGA20X46	TATA-box	TATATA	1517	6	-	Arabidopsis thaliana	core promoter element around -30 of transcription start
GhGA20X46	TATA-box	ATATAT	1518	6	-	Brassica napus	core promoter element around -30 of transcription start
GhGA20X46	TATA-box	TATA	1519	4	-	Arabidopsis thaliana	core promoter element around -30 of transcription start
GhGA20X46	TATA-box	TATACA	1523	6	-	Helianthus annuus	core promoter element around -30 of transcription start
GhGA20X46	TATA-box	TATA	1525	4	-	Arabidopsis thaliana	core promoter element around -30 of transcription start
GhGA20X46	TATA-box	ATTATA	1634	6	+	Brassica napus	core promoter element around -30 of transcription start
GhGA20X46	TATA-box	TATAA	1635	5	-	Arabidopsis thaliana	core promoter element around -30 of transcription start
GhGA20X46	TATA-box	TATA	1636	4	-	Arabidopsis thaliana	core promoter element around -30 of transcription start
GhGA20X46	TATA-box	TATATA	1657	6	-	Arabidopsis thaliana	core promoter element around -30 of transcription start
GhGA20X46	TATA-box	TATA	1659	4	-	Arabidopsis thaliana	core promoter element around -30 of transcription start
GhGA20X46	TATA-box	tcTATAAATAgg	1730	11	-	Nicotiana tabacum	core promoter element around -30 of transcription start
GhGA20X46	TATA-box	TATATA	1732	6	-	Arabidopsis thaliana	core promoter element around -30 of transcription start
GhGA20X46	TATA-box	ATATAT	1733	6	-	Brassica napus	core promoter element around -30 of transcription start
GhGA20X46	TATA-box	TATATA	1734	6	-	Arabidopsis thaliana	core promoter element around -30 of transcription start
GhGA20X46	TATA-box	TATA	1736	4	-	Arabidopsis thaliana	core promoter element around -30 of transcription start
GhGA20X46	TATA-box	TATACA	1744	6	-	Helianthus annuus	core promoter element around -30 of transcription start
GhGA20X46	TATA-box	TATA	1746	4	-	Arabidopsis thaliana	core promoter element around -30 of transcription start
GhGA20X46	TATA-box	TATAAA	1757	6	-	Helianthus annuus	core promoter element around -30 of transcription start
GhGA20X46	TATA-box	TATAA	1758	5	-	Arabidopsis thaliana	core promoter element around -30 of transcription start
GhGA20X46	TATA-box	TATA	1759	4	-	Arabidopsis thaliana	core promoter element around -30 of transcription start
GhGA20X46	TATA-box	TATACA	1765	6	-	Helianthus annuus	core promoter element around -30 of transcription start
GhGA20X46	TATA-box	TATATA	1767	6	-	Arabidopsis thaliana	core promoter element around -30 of transcription start
GhGA20X46	TATA-box	ATATAT	1768	6	-	Brassica napus	core promoter element around -30 of transcription start
GhGA20X46	TATA-box	TATATA	1769	6	-	Arabidopsis thaliana	core promoter element around -30 of transcription start
GhGA20X46	TATA-box	ATATAT	1770	6	-	Brassica napus	core promoter element around -30 of transcription start
GhGA20X46	TATA-box	TATA	1771	4	-	Arabidopsis thaliana	core promoter element around -30 of transcription start
GhGA20X46	TATA-box	TATA	1803	4	-	Arabidopsis thaliana	core promoter element around -30 of transcription start
GhGA20X46	TATA-box	ATATAT	1826	6	-	Brassica napus	core promoter element around -30 of transcription start
GhGA20X46	TATA-box	TATATA	1827	6	-	Arabidopsis thaliana	core promoter element around -30 of transcription start
GhGA20X46	TATA-box	TATA	1829	4	-	Arabidopsis thaliana	core promoter element around -30 of transcription start
GhGA20X46	TATA-box	ATTATA	1969	6	+	Brassica napus	core promoter element around -30 of transcription start
GhGA20X46	TATA-box	TATAA	1970	5	-	Arabidopsis thaliana	core promoter element around -30 of transcription start
GhGA20X46	TATA-box	TATA	1971	4	-	Arabidopsis thaliana	core promoter element around -30 of transcription start
GhGA20X46	TATA-box	ATTATA	1974	6	+	Brassica napus	core promoter element around -30 of transcription start
GhGA20X46	TATA-box	TATAA	1975	5	-	Arabidopsis thaliana	core promoter element around -30 of transcription start
GhGA20X46	TATA-box	TATA	1976	4	-	Arabidopsis thaliana	core promoter element around -30 of transcription start
GhGA20X46	CAAT-box	CAAT	89	4	-	Nicotiana glutinosa
GhGA20X46	CAAT-box	CAAT	107	4	-	Nicotiana glutinosa
GhGA20X46	CAAT-box	CAAAT	213	5	+	Pisum sativum	common cis-acting element in promoter and enhancer regions
GhGA20X46	CAAT-box	CAAT	235	4	-	Nicotiana glutinosa
GhGA20X46	CAAT-box	CAAT	262	4	-	Nicotiana glutinosa
GhGA20X46	CAAT-box	CAAAT	336	5	+	Pisum sativum	common cis-acting element in promoter and enhancer regions
GhGA20X46	CAAT-box	CAAT	518	4	+	Nicotiana glutinosa
GhGA20X46	CAAT-box	CAAAT	658	5	+	Pisum sativum	common cis-acting element in promoter and enhancer regions
GhGA20X46	CAAT-box	CAAT	783	4	+	Nicotiana glutinosa
GhGA20X46	CAAT-box	CAAT	939	4	-	Nicotiana glutinosa
GhGA20X46	CAAT-box	CCAAT	951	5	-	Arabidopsis thaliana	common cis-acting element in promoter and enhancer regions
GhGA20X46	CAAT-box	CAAT	983	4	-	Nicotiana glutinosa
GhGA20X46	CAAT-box	CAAT	1051	4	-	Nicotiana glutinosa
GhGA20X46	CAAT-box	CAAT	1098	4	-	Nicotiana glutinosa
GhGA20X46	CAAT-box	CAAT	1141	4	-	Nicotiana glutinosa
GhGA20X46	CAAT-box	CAAT	1161	4	+	Nicotiana glutinosa
GhGA20X46	CAAT-box	CAAT	1207	4	-	Nicotiana glutinosa
GhGA20X46	CAAT-box	CCAAT	1366	5	-	Arabidopsis thaliana	common cis-acting element in promoter and enhancer regions
GhGA20X46	CAAT-box	CAAT	1374	4	+	Nicotiana glutinosa
GhGA20X46	CAAT-box	CCAAT	1376	5	-	Arabidopsis thaliana	common cis-acting element in promoter and enhancer regions
GhGA20X46	CAAT-box	CAAAT	1429	5	+	Pisum sativum	common cis-acting element in promoter and enhancer regions
GhGA20X46	CAAT-box	CAAAT	1451	5	-	Pisum sativum	common cis-acting element in promoter and enhancer regions
GhGA20X46	CAAT-box	CAAAT	1556	5	-	Pisum sativum	common cis-acting element in promoter and enhancer regions
GhGA20X46	CAAT-box	CCAAT	1615	5	+	Arabidopsis thaliana	common cis-acting element in promoter and enhancer regions
GhGA20X46	CAAT-box	CAAT	1616	4	+	Nicotiana glutinosa
GhGA20X46	CAAT-box	CAAT	1629	4	+	Nicotiana glutinosa
GhGA20X46	CAAT-box	CAAT	1643	4	-	Nicotiana glutinosa
GhGA20X46	CAAT-box	CAAT	1696	4	+	Nicotiana glutinosa
GhGA20X46	CAAT-box	CAAAT	1762	5	-	Pisum sativum	common cis-acting element in promoter and enhancer regions
GhGA20X46	CAAT-box	CAAT	1849	4	-	Nicotiana glutinosa
GhGA20X46	CAAT-box	CAAAT	1909	5	+	Pisum sativum	common cis-acting element in promoter and enhancer regions
GhGA20X46	Box 4	ATTAAT	324	6	+	Petroselinum crispum	part of a conserved DNA module involved in light responsiveness
GhGA20X46	Box 4	ATTAAT	352	6	+	Petroselinum crispum	part of a conserved DNA module involved in light responsiveness
GhGA20X46	STRE	AGGGG	761	5	-	Arabidopsis thaliana
GhGA20X46	STRE	AGGGG	1476	5	-	Arabidopsis thaliana
GhGA20X46	STRE	AGGGG	1722	5	-	Arabidopsis thaliana
GhGA20X46	as-1	TGACG	109	5	+	Arabidopsis thaliana
GhGA20X46	as-1	TGACG	1877	5	+	Arabidopsis thaliana
GhGA20X46	WUN-motif	CCATTTCAA	1494	9	+	Nicotiana glutinosa
GhGA20X46	AT~TATA-box	TATATAAA	470	8	-	Arabidopsis thaliana
GhGA20X46	AT~TATA-box	TATATA	472	6	+	Arabidopsis thaliana
GhGA20X46	AT~TATA-box	TATATAAA	552	8	-	Arabidopsis thaliana
GhGA20X46	AT~TATA-box	TATATA	554	6	+	Arabidopsis thaliana
GhGA20X46	AT~TATA-box	TATATA	688	6	+	Arabidopsis thaliana
GhGA20X46	AT~TATA-box	TATATA	970	6	+	Arabidopsis thaliana
GhGA20X46	AT~TATA-box	TATATA	972	6	+	Arabidopsis thaliana
GhGA20X46	AT~TATA-box	TATATA	974	6	+	Arabidopsis thaliana
GhGA20X46	AT~TATA-box	TATATA	1257	6	-	Arabidopsis thaliana
GhGA20X46	AT~TATA-box	TATATA	1259	6	-	Arabidopsis thaliana
GhGA20X46	AT~TATA-box	TATATA	1261	6	-	Arabidopsis thaliana
GhGA20X46	AT~TATA-box	TATATA	1505	6	-	Arabidopsis thaliana
GhGA20X46	AT~TATA-box	TATATA	1507	6	-	Arabidopsis thaliana
GhGA20X46	AT~TATA-box	TATATA	1515	6	-	Arabidopsis thaliana
GhGA20X46	AT~TATA-box	TATATA	1517	6	-	Arabidopsis thaliana
GhGA20X46	AT~TATA-box	TATATA	1657	6	-	Arabidopsis thaliana
GhGA20X46	AT~TATA-box	TATATA	1732	6	-	Arabidopsis thaliana
GhGA20X46	AT~TATA-box	TATATA	1734	6	-	Arabidopsis thaliana
GhGA20X46	AT~TATA-box	TATATA	1767	6	-	Arabidopsis thaliana
GhGA20X46	AT~TATA-box	TATATA	1769	6	-	Arabidopsis thaliana
GhGA20X46	AT~TATA-box	TATATA	1827	6	-	Arabidopsis thaliana
GhACO27	WUN-motif	AAATTACTA	270	9	-	Nicotiana glutinosa
GhACO27	WUN-motif	AAATTACT	271	8	-	Nicotiana glutinosa
GhACO27	AT~TATA-box	TATATAAA	738	8	-	Arabidopsis thaliana
GhACO27	AT~TATA-box	TATATA	740	6	+	Arabidopsis thaliana
GhACO27	AT~TATA-box	TATATA	750	6	+	Arabidopsis thaliana
GhACO27	AT~TATA-box	TATATAAA	927	8	-	Arabidopsis thaliana
GhACO27	AT~TATA-box	TATATA	929	6	+	Arabidopsis thaliana
GhACO27	AT~TATA-box	TATATA	1028	6	-	Arabidopsis thaliana
GhACO27	AT~TATA-box	TATATA	1030	6	-	Arabidopsis thaliana
GhACO27	AT~TATA-box	TATATA	1032	6	-	Arabidopsis thaliana
GhACO27	AT~TATA-box	TATATA	1285	6	-	Arabidopsis thaliana
GhACO27	AT~TATA-box	TATATAAA	1358	8	-	Arabidopsis thaliana
GhACO27	AT~TATA-box	TATATA	1360	6	-	Arabidopsis thaliana
GhACO27	AT~TATA-box	TATATA	1362	6	-	Arabidopsis thaliana
GhACO27	AT~TATA-box	TATATA	1364	6	-	Arabidopsis thaliana
GhACO27	AT~TATA-box	TATATA	1396	6	-	Arabidopsis thaliana
GhACO27	AT~TATA-box	TATATA	1423	6	-	Arabidopsis thaliana
GhACO27	AT~TATA-box	TATATA	1485	6	-	Arabidopsis thaliana
GhACO27	AT~TATA-box	TATATA	1487	6	-	Arabidopsis thaliana
GhACO27	AT~TATA-box	TATATA	1557	6	-	Arabidopsis thaliana
GhACO27	AT~TATA-box	TATATA	1559	6	-	Arabidopsis thaliana
GhACO27	AT~TATA-box	TATATA	1561	6	-	Arabidopsis thaliana
GhACO27	AT~TATA-box	TATATA	1696	6	-	Arabidopsis thaliana
GhACO27	AT~TATA-box	TATATA	1784	6	-	Arabidopsis thaliana
GhACO27	AT~TATA-box	TATATA	1889	6	-	Arabidopsis thaliana
GhACO27	AT~TATA-box	TATATA	1891	6	-	Arabidopsis thaliana
GhACO27	Box 4	ATTAAT	135	6	+	Petroselinum crispum	part of a conserved DNA module involved in light responsiveness
GhACO27	Box 4	ATTAAT	144	6	+	Petroselinum crispum	part of a conserved DNA module involved in light responsiveness
GhACO27	Box 4	ATTAAT	208	6	+	Petroselinum crispum	part of a conserved DNA module involved in light responsiveness
GhACO27	Box 4	ATTAAT	745	6	+	Petroselinum crispum	part of a conserved DNA module involved in light responsiveness
GhACO27	Box 4	ATTAAT	893	6	+	Petroselinum crispum	part of a conserved DNA module involved in light responsiveness
GhACO27	Box 4	ATTAAT	1209	6	-	Petroselinum crispum	part of a conserved DNA module involved in light responsiveness
GhACO27	Box 4	ATTAAT	1821	6	-	Petroselinum crispum	part of a conserved DNA module involved in light responsiveness
GhACO27	TCA	TCATCTTCAT	1828	9	+	Pisum sativum
GhACO27	AuxRR-core	GGTCCAT	60	7	-	Nicotiana tabacum	cis-acting regulatory element involved in auxin responsiveness
GhACO27	TATA-box	ATATAA	26	6	+	Brassica oleracea	core promoter element around -30 of transcription start
GhACO27	TATA-box	TATA	27	4	+	Arabidopsis thaliana	core promoter element around -30 of transcription start
GhACO27	TATA-box	TATAAA	76	6	-	Helianthus annuus	core promoter element around -30 of transcription start
GhACO27	TATA-box	TATAA	77	5	-	Arabidopsis thaliana	core promoter element around -30 of transcription start
GhACO27	TATA-box	TATA	78	4	+	Arabidopsis thaliana	core promoter element around -30 of transcription start
GhACO27	TATA-box	TATAAATA	123	8	-	Daucus carota	core promoter element around -30 of transcription start
GhACO27	TATA-box	TATAAAT	124	7	-	Brassica juncea	core promoter element around -30 of transcription start
GhACO27	TATA-box	TATAAA	125	6	-	Helianthus annuus	core promoter element around -30 of transcription start
GhACO27	TATA-box	TATAA	126	5	-	Arabidopsis thaliana	core promoter element around -30 of transcription start
GhACO27	TATA-box	TATA	127	4	+	Arabidopsis thaliana	core promoter element around -30 of transcription start
GhACO27	TATA-box	ATTATA	148	6	+	Brassica napus	core promoter element around -30 of transcription start
GhACO27	TATA-box	TATAA	149	5	-	Arabidopsis thaliana	core promoter element around -30 of transcription start
GhACO27	TATA-box	TATA	150	4	+	Arabidopsis thaliana	core promoter element around -30 of transcription start
GhACO27	TATA-box	ATATAA	181	6	+	Brassica oleracea	core promoter element around -30 of transcription start
GhACO27	TATA-box	TATA	182	4	+	Arabidopsis thaliana	core promoter element around -30 of transcription start
GhACO27	TATA-box	TATA	268	4	+	Arabidopsis thaliana	core promoter element around -30 of transcription start
GhACO27	TATA-box	TATA	361	4	+	Arabidopsis thaliana	core promoter element around -30 of transcription start
GhACO27	TATA-box	TACAAAA	387	7	+	Oryza sativa	core promoter element around -30 of transcription start
GhACO27	TATA-box	TATTTAAA	541	8	+	Arabidopsis thaliana	core promoter element around -30 of transcription start
GhACO27	TATA-box	taTATAAAtc	736	9	-	Arabidopsis thaliana	core promoter element around -30 of transcription start
GhACO27	TATA-box	TATAAAT	737	7	-	Brassica juncea	core promoter element around -30 of transcription start
GhACO27	TATA-box	TATAAA	738	6	-	Helianthus annuus	core promoter element around -30 of transcription start
GhACO27	TATA-box	TATATAA	739	7	-	Arabidopsis thaliana	core promoter element around -30 of transcription start
GhACO27	TATA-box	TATATA	740	6	+	Arabidopsis thaliana	core promoter element around -30 of transcription start
GhACO27	TATA-box	ATATAT	741	6	+	Brassica napus	core promoter element around -30 of transcription start
GhACO27	TATA-box	TATA	742	4	+	Arabidopsis thaliana	core promoter element around -30 of transcription start
GhACO27	TATA-box	ATATAT	749	6	+	Brassica napus	core promoter element around -30 of transcription start
GhACO27	TATA-box	TATATA	750	6	+	Arabidopsis thaliana	core promoter element around -30 of transcription start
GhACO27	TATA-box	ATATAA	751	6	+	Brassica oleracea	core promoter element around -30 of transcription start
GhACO27	TATA-box	TATA	752	4	+	Arabidopsis thaliana	core promoter element around -30 of transcription start
GhACO27	TATA-box	TATAAAT	760	7	-	Brassica juncea	core promoter element around -30 of transcription start
GhACO27	TATA-box	TATAAA	761	6	-	Helianthus annuus	core promoter element around -30 of transcription start
GhACO27	TATA-box	TATAA	762	5	-	Arabidopsis thaliana	core promoter element around -30 of transcription start
GhACO27	TATA-box	TATA	763	4	+	Arabidopsis thaliana	core promoter element around -30 of transcription start
GhACO27	TATA-box	TATA	863	4	+	Arabidopsis thaliana	core promoter element around -30 of transcription start
GhACO27	TATA-box	TACAAAA	878	7	-	Oryza sativa	core promoter element around -30 of transcription start
GhACO27	TATA-box	TATACA	881	6	-	Helianthus annuus	core promoter element around -30 of transcription start
GhACO27	TATA-box	TATA	883	4	+	Arabidopsis thaliana	core promoter element around -30 of transcription start
GhACO27	TATA-box	TATAAAA	926	7	-	Pisum sativum	core promoter element around -30 of transcription start
GhACO27	TATA-box	TATAAA	927	6	-	Helianthus annuus	core promoter element around -30 of transcription start
GhACO27	TATA-box	TATATAA	928	7	-	Arabidopsis thaliana	core promoter element around -30 of transcription start
GhACO27	TATA-box	TATATA	929	6	+	Arabidopsis thaliana	core promoter element around -30 of transcription start
GhACO27	TATA-box	ATATAA	930	6	+	Brassica oleracea	core promoter element around -30 of transcription start
GhACO27	TATA-box	TATA	931	4	+	Arabidopsis thaliana	core promoter element around -30 of transcription start
GhACO27	TATA-box	ATATAT	1027	6	-	Brassica napus	core promoter element around -30 of transcription start
GhACO27	TATA-box	TATATTTATATTT	1028	12	+	Avena sativa	core promoter element around -30 of transcription start
GhACO27	TATA-box	ATATAT	1029	6	-	Brassica napus	core promoter element around -30 of transcription start
GhACO27	TATA-box	TATATA	1030	6	-	Arabidopsis thaliana	core promoter element around -30 of transcription start
GhACO27	TATA-box	ATATAT	1031	6	-	Brassica napus	core promoter element around -30 of transcription start
GhACO27	TATA-box	TATATA	1032	6	-	Arabidopsis thaliana	core promoter element around -30 of transcription start
GhACO27	TATA-box	ATATAT	1033	6	-	Brassica napus	core promoter element around -30 of transcription start
GhACO27	TATA-box	TATA	1034	4	-	Arabidopsis thaliana	core promoter element around -30 of transcription start
GhACO27	TATA-box	TATTTAAA	1036	8	+	Arabidopsis thaliana	core promoter element around -30 of transcription start
GhACO27	TATA-box	TATAAAA	1118	7	-	Pisum sativum	core promoter element around -30 of transcription start
GhACO27	TATA-box	TATAAA	1119	6	-	Helianthus annuus	core promoter element around -30 of transcription start
GhACO27	TATA-box	TATAA	1120	5	-	Arabidopsis thaliana	core promoter element around -30 of transcription start
GhACO27	TATA-box	TATA	1121	4	-	Arabidopsis thaliana	core promoter element around -30 of transcription start
GhACO27	TATA-box	ATTATA	1283	6	+	Brassica napus	core promoter element around -30 of transcription start
GhACO27	TATA-box	TATATAA	1284	7	-	Arabidopsis thaliana	core promoter element around -30 of transcription start
GhACO27	TATA-box	TATATA	1285	6	-	Arabidopsis thaliana	core promoter element around -30 of transcription start
GhACO27	TATA-box	ATATAT	1286	6	-	Brassica napus	core promoter element around -30 of transcription start
GhACO27	TATA-box	TATA	1287	4	-	Arabidopsis thaliana	core promoter element around -30 of transcription start
GhACO27	TATA-box	taTATAAAg	1357	9	-	Lycopersicon esculentum	core promoter element around -30 of transcription start
GhACO27	TATA-box	TATAAA	1358	6	-	Helianthus annuus	core promoter element around -30 of transcription start
GhACO27	TATA-box	TATATAA	1359	7	-	Arabidopsis thaliana	core promoter element around -30 of transcription start
GhACO27	TATA-box	TATATA	1360	6	-	Arabidopsis thaliana	core promoter element around -30 of transcription start
GhACO27	TATA-box	ATATAT	1361	6	-	Brassica napus	core promoter element around -30 of transcription start
GhACO27	TATA-box	TATATA	1362	6	-	Arabidopsis thaliana	core promoter element around -30 of transcription start
GhACO27	TATA-box	ATATAT	1363	6	-	Brassica napus	core promoter element around -30 of transcription start
GhACO27	TATA-box	TATATA	1364	6	-	Arabidopsis thaliana	core promoter element around -30 of transcription start
GhACO27	TATA-box	ATATAA	1365	6	+	Brassica oleracea	core promoter element around -30 of transcription start
GhACO27	TATA-box	TATA	1366	4	-	Arabidopsis thaliana	core promoter element around -30 of transcription start
GhACO27	TATA-box	ATTATA	1394	6	+	Brassica napus	core promoter element around -30 of transcription start
GhACO27	TATA-box	TATATAA	1395	7	-	Arabidopsis thaliana	core promoter element around -30 of transcription start
GhACO27	TATA-box	TATATA	1396	6	-	Arabidopsis thaliana	core promoter element around -30 of transcription start
GhACO27	TATA-box	ATATAT	1397	6	-	Brassica napus	core promoter element around -30 of transcription start
GhACO27	TATA-box	TATA	1398	4	-	Arabidopsis thaliana	core promoter element around -30 of transcription start
GhACO27	TATA-box	ATATAA	1416	6	+	Brassica oleracea	core promoter element around -30 of transcription start
GhACO27	TATA-box	TATA	1417	4	-	Arabidopsis thaliana	core promoter element around -30 of transcription start
GhACO27	TATA-box	ATTATA	1421	6	+	Brassica napus	core promoter element around -30 of transcription start
GhACO27	TATA-box	TATATAA	1422	7	-	Arabidopsis thaliana	core promoter element around -30 of transcription start
GhACO27	TATA-box	TATATA	1423	6	-	Arabidopsis thaliana	core promoter element around -30 of transcription start
GhACO27	TATA-box	ATATAA	1424	6	+	Brassica oleracea	core promoter element around -30 of transcription start
GhACO27	TATA-box	TATA	1425	4	-	Arabidopsis thaliana	core promoter element around -30 of transcription start
GhACO27	TATA-box	TATACA	1454	6	-	Helianthus annuus	core promoter element around -30 of transcription start
GhACO27	TATA-box	TATA	1456	4	-	Arabidopsis thaliana	core promoter element around -30 of transcription start
GhACO27	TATA-box	ATTATA	1483	6	+	Brassica napus	core promoter element around -30 of transcription start
GhACO27	TATA-box	TATATAA	1484	7	-	Arabidopsis thaliana	core promoter element around -30 of transcription start
GhACO27	TATA-box	TATATA	1485	6	-	Arabidopsis thaliana	core promoter element around -30 of transcription start
GhACO27	TATA-box	ATATAT	1486	6	-	Brassica napus	core promoter element around -30 of transcription start
GhACO27	TATA-box	TATATA	1487	6	-	Arabidopsis thaliana	core promoter element around -30 of transcription start
GhACO27	TATA-box	ATATAT	1488	6	-	Brassica napus	core promoter element around -30 of transcription start
GhACO27	TATA-box	TATA	1489	4	-	Arabidopsis thaliana	core promoter element around -30 of transcription start
GhACO27	TATA-box	TATTTAAA	1491	8	+	Arabidopsis thaliana	core promoter element around -30 of transcription start
GhACO27	TATA-box	TATTTAAA	1493	8	-	Arabidopsis thaliana	core promoter element around -30 of transcription start
GhACO27	TATA-box	TATAAAA	1520	7	-	Pisum sativum	core promoter element around -30 of transcription start
GhACO27	TATA-box	TATAAA	1521	6	-	Helianthus annuus	core promoter element around -30 of transcription start
GhACO27	TATA-box	TATAA	1522	5	-	Arabidopsis thaliana	core promoter element around -30 of transcription start
GhACO27	TATA-box	TATA	1523	4	-	Arabidopsis thaliana	core promoter element around -30 of transcription start
GhACO27	TATA-box	ATATAT	1535	6	-	Brassica napus	core promoter element around -30 of transcription start
GhACO27	TATA-box	TATATTTATATTT	1536	12	+	Avena sativa	core promoter element around -30 of transcription start
GhACO27	TATA-box	ATATAT	1556	6	-	Brassica napus	core promoter element around -30 of transcription start
GhACO27	TATA-box	TATATA	1557	6	-	Arabidopsis thaliana	core promoter element around -30 of transcription start
GhACO27	TATA-box	ATATAT	1558	6	-	Brassica napus	core promoter element around -30 of transcription start
GhACO27	TATA-box	TATATA	1559	6	-	Arabidopsis thaliana	core promoter element around -30 of transcription start
GhACO27	TATA-box	ATATAT	1560	6	-	Brassica napus	core promoter element around -30 of transcription start
GhACO27	TATA-box	TATATA	1561	6	-	Arabidopsis thaliana	core promoter element around -30 of transcription start
GhACO27	TATA-box	ATATAA	1562	6	+	Brassica oleracea	core promoter element around -30 of transcription start
GhACO27	TATA-box	TATA	1563	4	-	Arabidopsis thaliana	core promoter element around -30 of transcription start
GhACO27	TATA-box	TATA	1582	4	-	Arabidopsis thaliana	core promoter element around -30 of transcription start
GhACO27	TATA-box	TACATAAA	1632	8	-	Oryza sativa	core promoter element around -30 of transcription start
GhACO27	TATA-box	TATACA	1636	6	-	Helianthus annuus	core promoter element around -30 of transcription start
GhACO27	TATA-box	TATA	1638	4	-	Arabidopsis thaliana	core promoter element around -30 of transcription start
GhACO27	TATA-box	ATATAT	1695	6	-	Brassica napus	core promoter element around -30 of transcription start
GhACO27	TATA-box	TATATA	1696	6	-	Arabidopsis thaliana	core promoter element around -30 of transcription start
GhACO27	TATA-box	ATATAA	1697	6	+	Brassica oleracea	core promoter element around -30 of transcription start
GhACO27	TATA-box	TATA	1698	4	-	Arabidopsis thaliana	core promoter element around -30 of transcription start
GhACO27	TATA-box	TATTTAAA	1704	8	-	Arabidopsis thaliana	core promoter element around -30 of transcription start
GhACO27	TATA-box	TATACA	1747	6	-	Helianthus annuus	core promoter element around -30 of transcription start
[truncated: 53,703 more rows]

## Sheet: Full Details
Summary of 2ODD gene family members containing the corresponding cis-regulatory elements
Light Rensponsive Elements																								Stress Related Cis-Elements																Growth & Development
ACE	G-Box	AT1-motif	GATA-motif	ATC-motif	GT1-motif	I-box	chs-CMA1a	chs-CMA2a	LS7	Box II	Box 4	L-box	GA-motif	AE-box	TCCC-motif	AAAC-motif	ATCT-motif	LAMP-element	Sp1	TCT-motif	Gap-box	MRE	3-AF1 binding site	WUN-motif	WRE3	TC-rich repeats	ARE	GC-motif	MBS	LTR	as-1	circadian	O2-site	MYB	MYB recognition site	DRE core	DRE1	MYC	STRE	CCGTCC-box	Box III	HD-Zip 1	HD-Zip 3	GCN4_motif	W box	MBSI	AT-rich element	CTAG-motif	RY-element
GhACO22	GhP4H17	GhACO23	GhP4H17	GhACO25	GhACO22	GhSRG19	GhACO22	GhACO26	GhLDOX7	GhP4H17	GhACO22	GhGA20OX44	GhGA20OX44	GhACO22	GhP4H17	GhAOP39	GhSRG19	GhCODM6	GhACO23	GhSRG19	GhAOP9	GhGA20OX45	GhGA20OX44	GhP4H17	GhGA20OX44	GhP4H17	GhACO22	GhAOP36	GhGA20OX44	GhACO24	GhP4H17	GhP4H17	GhP4H17	GhACO22	GhACO22	GhACO24	GhP4H8	GhACO22	GhACO23	GhP4H18	GhP4H17	GhGA20OX20	GhGA20OX44	GhGA20OX44	GhACO22	GhAOP10	GhACO23	GhGA20OX44	GhGA20OX44
GhGA20OX44	GhACO23	GhACO26	GhACO23	GhACO26	GhP4H17	GhACO26	GhACO25	GhAOP38	GhSRG14	GhP4H6	GhP4H17	GhGA20OX4	GhGA20OX46	GhP4H17	GhSRG19	GhGA20OX50	GhACO25	GhGA20OX21	GhAOP35	GhACO25	GhSRG22	GhCODM6	GhAOP12	GhACO23	GhACO25	GhGA20OX44	GhP4H17	GhAOP10	GhACO25	GhACO24	GhACO23	GhACO26	GhACO23	GhP4H17	GhSRG19	GhP4H6	GhH6H19	GhP4H17	GhSRG19	GhP4H20	GhP4H6	GhP4H18	GhAOP37	GhSRG10	GhSRG19	GhAOP11	GhCODM6	GhGA2OX4	GhSRG22
GhGA20OX21	GhSRG19	GhGA20OX46	GhACO24	GhAOP36	GhACO23	GhGA20OX46	GhSRG21	GhAOP11		GhGA2OX11	GhACO23	GhFLS2	GhGA20OX21	GhACO24	GhACO24	GhGA20OX23	GhGA20OX45	GhSRG11	GhAOP9	GhGA20OX45	GhAOP39	GhAOP35	GhP4H18	GhGA20OX44	GhACO26	GhACO26	GhACO23	GhH6H7	GhGA20OX45	GhGA20OX46	GhSRG19	GhGA20OX46	GhGA20OX45	GhACO23	GhSRG19	GhSRG13	GhACO53	GhACO23	GhACO24	GhFNS1	GhGA20OX26	GhH6H19	GhF6H6	GhAOP36	GhACO24	GhP4H7	GhP4H19	GhP4H20	GhSRG12
GhSRG11	GhACO24	GhACO27	GhGA20OX46	GhAOP10	GhSRG19	GhACO27	GhSRG10	GhP4H19		GhGA2OX4	GhSRG19	GhACO46	GhSRG10	GhP4H6	GhP4H6	GhAOP41	GhP4H6	GhAOP37	GhGA2OX11	GhACO27	GhFNS4	GhAOP36	GhLDOX12	GhACO26	GhGA20OX46	GhGA20OX46	GhSRG19	GhH6H19	GhGA20OX46	GhCODM6	GhACO24	GhSRG21	GhGA20OX46	GhSRG19	GhP4H18	GhP4H20	GhIDS3-2	GhSRG19	GhGA20OX44	GhSRG3	GhSRG12	GhAOP45	GhACO1	GhAOP10	GhACO25	GhGA3OX12	GhP4H7	GhP4H11	GhF6H21
GhAOP38	GhGA20OX44	GhCODM6	GhP4H6	GhAOP12	GhACO24	GhGA20OX47	GhGA20OX2	GhSRG22		GhGA20OX26	GhACO24		GhSRG11	GhGA20OX47	GhGA20OX2	GhAOP23	GhGA20OX20	GhGA20OX48	GhP4H10	GhP4H6	GhNCS3	GhSRG19	GhACO52	GhGA20OX46	GhACO27	GhACO27	GhACO24	GhIDS3-1	GhGA20OX20	GhGA20OX47	GhACO26	GhP4H6	GhACO27	GhACO24	GhP4H19	GhFNS1	GhNCS5	GhACO24	GhGA20OX45	GhP4H11	GhSRG16	GhP4H14	GhF3H2	GhP4H19	GhGA20OX45	GhGA3OX7	GhP4H8	GhF6H1	GhAOP45
GhGA2OX11	GhACO25	GhGA20OX21	GhCODM6	GhLDOX2	GhGA20OX44	GhGA20OX21	GhGA3OX11	GhGA2OX4		GhSRG12	GhGA20OX44		GhAOP9	GhSRG10	GhGA3OX6	GhAOP24	GhAOP35	GhF3H9	GhCODM5	GhCODM6	GhF3H10	GhSRG11	GhF3H6	GhACO27	GhCODM6	GhSRG21	GhGA20OX45	GhACO32	GhGA20OX21	GhGA20OX47	GhGA20OX46	GhCODM6	GhGA20OX20	GhGA20OX44	GhP4H7	GhFNS3	GhNCS3	GhGA20OX44	GhACO26	GhIDS3-6	GhSRG16	GhACO9	GhGA2OX6	GhP4H7	GhACO26	GhF3H9	GhGA3OX12	GhNCS3	GhH6H10
GhAOP12	GhGA20OX45	GhAOP37	GhGA20OX20	GhSRG3	GhGA20OX45	GhGA20OX2	GhAOP37	GhP4H7		GhGA3OX7	GhACO25		GhAOP38	GhAOP36	GhGA20OX26	GhAOP49	GhAOP9	GhH6H7	GhAOP43	GhGA20OX20	GhGA20OX51	GhGA3OX11	GhF6H5	GhCODM6	GhGA20OX20	GhP4H6	GhACO26	GhAOP1	GhAOP36	GhGA20OX47	GhCODM6	GhGA20OX2	GhGA20OX47	GhACO25	GhP4H8	GhP4H11	GhAOP42	GhACO25	GhGA20OX46	GhIDS3-2	GhAOP25	GhFLS3	GhAOP3	GhACO53	GhACO27	GhH6H7	GhGA3OX7	GhACO1	GhCODM2
GhSRG22	GhGA20OX46	GhAOP11	GhSRG10	GhGA20OX49	GhACO26	GhAOP9	GhAOP12	GhSRG12		GhF6H6	GhGA20OX45		GhAOP12	GhGA20OX2	GhGA20OX48	GhAOP29	GhAOP10	GhH6H19	GhLDOX7	GhGA20OX21	GhGA2OX5	GhAOP9	GhGA20OX24	GhGA20OX20	GhSRG11	GhCODM6	GhGA20OX46	GhAOP4	GhGA20OX2	GhGA20OX47	GhGA20OX20	GhSRG19	GhGA20OX2	GhGA20OX45	GhLDOX12	GhIDS3-6	GhACO2	GhGA20OX45	GhCODM6	GhF3H6	GhH6H1	GhFLS4	GhAOP4	GhP4H9	GhCODM6	GhACO29	GhH6H19	GhACO5	GhGA20OX6
GhSRG12	GhP4H6	GhP4H18	GhSRG19	GhAOP17	GhGA20OX46	GhAOP37	GhP4H19	GhGA20OX48		GhIDS3-6	GhACO26		GhLDOX2	GhAOP38	GhP4H22	GhFLS2	GhAOP38	GhP4H11	GhH6H10	GhAOP35	GhSRG16	GhAOP37	GhF6H18	GhGA20OX47	GhAOP37	GhGA20OX47	GhACO27	GhH6H2	GhSRG19	GhAOP36	GhSRG19	GhAOP37	GhSRG19	GhACO26	GhLDOX5	GhIDS3-2	GhACO4	GhACO26	GhGA20OX20	GhCODM7	GhGA20OX8	GhGA20OX31	GhLDOX8	GhP4H21	GhGA20OX20	GhACO53	GhFNS3	GhACO33	GhCODM3
GhACO53	GhCODM6	GhGA3OX6	GhAOP9	GhAOP24	GhACO27	GhAOP38	GhGA3OX6	GhGA20OX22		GhGA20OX49	GhGA20OX46		GhGA3OX12	GhP4H19	GhP4H12	GhCODM3	GhAOP12	GhF6H1	GhGA2OX1	GhGA20OX2	GhAOP27	GhAOP10	GhACO2	GhGA20OX21	GhAOP38	GhAOP35	GhP4H6	GhP4H15	GhAOP10	GhGA3OX11	GhSRG11	GhAOP38	GhGA3OX11	GhGA20OX46	GhACO52	GhNCS4	GhAOP4	GhGA20OX46	GhGA20OX47	GhGA2OX12	GhACO12	GhGA20OX7	GhSRG5	GhF6H1	GhGA20OX47	GhAOP15	GhAOP39	GhACO6	GhGA20OX8
GhCODM5	GhGA20OX20	GhSRG12	GhAOP37	GhAOP49	GhP4H6	GhGA3OX6	GhGA2OX4	GhNCS4		GhF3H5	GhACO27		GhGA3OX7	GhGA3OX6	GhGA20OX49	GhF6H13	GhSRG22	GhNCS5	GhSRG5	GhSRG19	GhF6H18	GhAOP38	GhACO32	GhAOP36	GhSRG23	GhSRG10	GhCODM6	GhP4H2	GhAOP38	GhGA2OX11	GhAOP9	GhSRG23	GhAOP37	GhACO27	GhACO29	GhNCS5	GhH6H2	GhACO27	GhGA20OX21	GhACO6	GhSRG11	GhF6H2	GhP4H15	GhIDS3-6	GhSRG10	GhF6H26	GhCODM5	GhACO34	GhGA20OX35
GhF6H6	GhGA20OX47	GhFNS3	GhAOP10	GhACO7	GhGA20OX20	GhSRG23	GhSRG23	GhNCS5		GhF3H6	GhSRG21		GhACO29	GhGA2OX4	GhF3H10	GhF6H11	GhGA2OX4	GhNCS3	GhGA20OX30	GhSRG11	GhIDS3-3	GhAOP12	GhP4H13	GhSRG19	GhSRG12	GhSRG19	GhGA20OX20	GhP4H16	GhGA2OX11	GhGA2OX11	GhAOP37	GhLDOX2	GhAOP10	GhSRG21	GhACO53	GhNCS3	GhSRG17	GhP4H6	GhAOP35	GhACO7		GhFLS1	GhP4H2	GhIDS3-2	GhAOP36	GhIDS3-1	GhACO54	GhACO35	GhACO16
GhFNS4	GhGA20OX21	GhSRG3	GhAOP38	GhGA20OX6	GhGA20OX47	GhLDOX2	GhGA20OX26	GhNCS3		GhSRG16	GhP4H6		GhACO53	GhSRG23	GhF3H5	GhACO17	GhSRG23	GhGA20OX50	GhACO37	GhGA3OX11	GhGA20OX27	GhP4H18	GhGA20OX28	GhSRG11	GhGA3OX12	GhGA3OX11	GhGA20OX47	GhFLS1	GhAOP12	GhGA2OX11	GhAOP38	GhGA20OX26	GhAOP11	GhP4H6	GhF6H1	GhGA20OX3	GhGA20OX31	GhCODM6	GhSRG10	GhACO36		GhF6H3	GhFLS1	GhGA20OX22	GhSRG19	GhAOP42	GhACO30	GhAOP2	GhH6H15
GhFNS2	GhAOP35	GhF6H6	GhAOP11	GhGA20OX1	GhGA20OX21	GhGA20OX26	GhGA3OX12	GhF6H26		GhAOP43	GhCODM6		GhFNS2	GhGA20OX26	GhAOP47	GhACO44	GhSRG12	GhGA20OX23	GhGA2OX8	GhAOP9	GhACO31	GhAOP13	GhACO35	GhGA3OX11	GhSRG13	GhAOP10	GhGA20OX21	GhGA20OX34	GhGA3OX6	GhAOP12	GhAOP13	GhSRG12	GhGA3OX6	GhCODM6	GhLDOX6	GhF3H11	GhGA20OX7	GhGA20OX20	GhAOP36	GhIDS3-4		GhH6H11	GhACO12	GhLDOX6	GhSRG11	GhAOP46	GhGA20OX24	GhAOP3	GhF3H4
GhLDOX6	GhSRG11	GhFNS2	GhAOP12	GhGA20OX34	GhSRG10	GhGA3OX12	GhSRG13	GhACO4		GhAOP45	GhGA20OX20		GhGA20OX3	GhSRG13	GhAOP27	GhACO18	GhGA3OX12	GhCODM7	GhSRG11	GhAOP37	GhSRG17	GhP4H7	GhGA20OX4	GhAOP9	GhP4H20	GhP4H19	GhAOP35	GhF3H8	GhSRG22	GhAOP12	GhSRG22	GhGA20OX48	GhLDOX12	GhGA20OX20	GhF3H5	GhF3H6	GhF6H2	GhGA20OX47	GhGA20OX2	GhSRG5		GhF6H11	GhLDOX9	GhACO54	GhGA3OX11	GhAOP47	GhF6H22	GhAOP31
GhGA20OX50	GhGA3OX11	GhGA20OX22	GhAOP13	GhGA20OX36	GhAOP36	GhSRG13	GhGA3OX7	GhACO6		GhAOP25	GhGA20OX47		GhSRG20	GhACO28	GhACO4		GhSRG13	GhAOP25	GhF6H27	GhAOP10	GhSRG4	GhSRG23	GhAOP5	GhAOP38	GhGA20OX48	GhGA3OX6	GhSRG10	GhACO17	GhSRG23	GhP4H19	GhNCS6	GhF3H9	GhGA20OX26	GhGA20OX21	GhGA20OX50	GhGA20OX51	GhGA2OX7	GhGA20OX21	GhSRG11	GhAOP7		GhLDOX3	GhF6H27	GhF3H6	GhAOP9	GhAOP26	GhF6H25	GhCODM4
GhF6H5	GhAOP9	GhNCS3	GhP4H19	GhGA20OX10	GhGA20OX2	GhGA20OX48	GhFNS3	GhACO34		GhAOP26	GhGA20OX21		GhAOP15	GhACO52	GhACO6		GhLDOX5	GhACO1	GhF6H17	GhAOP38	GhSRG5	GhLDOX12	GhGA20OX31	GhGA2OX11	GhGA3OX7	GhSRG22	GhAOP36	GhH6H17	GhLDOX12	GhGA3OX6	GhP4H7	GhP4H9	GhGA3OX12	GhAOP35	GhACO54	GhGA20OX24	GhGA20OX1	GhAOP35	GhAOP9	GhP4H15		GhF6H27	GhGA20OX43	GhACO30	GhAOP10	GhAOP29	GhSRG16	GhAOP33
GhF6H21	GhAOP10	GhF6H4	GhGA3OX6	GhH6H13	GhSRG19	GhGA3OX7	GhAOP40	GhAOP2		GhAOP28	GhAOP35		GhACO54	GhP4H21	GhACO34		GhGA20OX48	GhAOP29	GhACO50	GhGA2OX11	GhFLS3	GhLDOX2	GhGA20OX7	GhAOP12	GhH6H7	GhGA2OX4	GhGA20OX2	GhGA20OX25	GhLDOX2	GhNCS6	GhLDOX12	GhF6H1	GhLDOX5	GhSRG10	GhF3H6	GhCODM7	GhLDOX10	GhAOP36	GhAOP37	GhP4H2		GhACO50	GhGA20OX19	GhF6H26	GhP4H19	GhACO32	GhAOP44	GhACO38
GhF6H24	GhAOP38	GhF6H22	GhSRG22	GhGA20OX14	GhAOP37	GhH6H7	GhAOP14	GhACO8		GhH6H1	GhSRG10		GhF6H22	GhAOP40	GhP4H13		GhGA3OX7	GhACO5		GhAOP12	GhF3H7	GhGA3OX12	GhF6H2	GhP4H18	GhH6H19	GhP4H7	GhSRG19	GhIDS3-5	GhGA20OX26	GhP4H7	GhLDOX2	GhIDS3-6	GhGA20OX48	GhAOP36	GhF6H21	GhF6H26	GhF6H3	GhGA20OX2	GhAOP10	GhAOP32				GhF6H22	GhGA3OX6	GhP4H1	GhACO4	GhSRG8
GhF6H22	GhAOP11	GhAOP20	GhGA2OX4	GhH6H4	GhAOP10	GhP4H9	GhP4H12	GhF6H2		GhGA20OX28	GhAOP36		GhSRG16	GhAOP14	GhGA20OX28		GhAOP40	GhACO33		GhAOP13	GhGA2OX7	GhSRG13	GhCODM3	GhAOP13	GhACO53	GhLDOX12	GhGA3OX11	GhLDOX11	GhSRG12	GhP4H8	GhGA3OX12	GhIDS3-2	GhGA3OX7	GhGA20OX2	GhCODM7	GhAOP42	GhGA2OX2	GhSRG19	GhAOP38	GhF6H2				GhSRG16	GhGA2OX4	GhP4H13	GhACO34	GhACO11
GhF6H25	GhGA2OX11	GhAOP21	GhP4H7	GhF6H8	GhAOP38	GhF6H1	GhNCS3	GhGA20OX33		GhGA20OX4	GhGA20OX2		GhAOP41	GhFNS4	GhAOP3		GhAOP14	GhP4H13		GhSRG22	GhGA20OX33	GhLDOX5	GhGA20OX37	GhGA2OX4	GhSRG3	GhSRG12	GhAOP37		GhGA3OX12	GhLDOX12	GhSRG13	GhNCS3	GhF3H9	GhSRG19	GhCODM9	GhAOP20	GhGA20OX37	GhSRG11	GhAOP11	GhF6H3				GhAOP17	GhP4H7	GhH6H2	GhGA20OX28	GhGA20OX12
GhAOP46	GhAOP12	GhAOP49	GhLDOX12	GhACO50	GhAOP11	GhNCS3	GhLDOX6	GhF6H3		GhSRG17	GhSRG19		GhAOP20	GhNCS4	GhAOP31		GhNCS3	GhLDOX8		GhGA2OX4	GhGA2OX2	GhGA3OX7	GhACO40	GhSRG23	GhF6H1	GhGA3OX12	GhAOP10		GhSRG13	GhLDOX12	GhP4H20	GhLDOX6	GhACO28	GhSRG11	GhF6H24	GhAOP27	GhGA20OX10	GhGA3OX11	GhGA2OX11	GhNCS2				GhAOP18	GhLDOX12	GhLDOX8	GhACO35	GhNCS2
GhAOP24	GhAOP13	GhAOP29	GhSRG12		GhGA2OX11	GhF3H10	GhGA20OX51	GhF6H12		GhSRG4	GhSRG11		GhAOP23	GhF3H10	GhSRG4		GhLDOX6	GhGA3OX1		GhP4H7	GhGA20OX9	GhF3H9	GhACO15	GhSRG12	GhP4H22	GhP4H20	GhAOP11		GhP4H20	GhP4H20	GhLDOX5	GhGA20OX3	GhACO52	GhAOP9	GhF6H26	GhGA20OX27	GhH6H11	GhAOP9	GhAOP12	GhGA20OX14				GhAOP19	GhLDOX2	GhGA20OX29	GhH6H10	GhGA2OX9
GhAOP49	GhSRG22	GhGA20OX27	GhGA3OX12		GhAOP12	GhF6H5	GhGA20OX24	GhACO43		GhLDOX10	GhGA3OX11		GhLDOX7	GhF3H5	GhGA3OX1		GhF3H5	GhCODM2		GhSRG23	GhACO41	GhH6H7	GhGA2OX10	GhSRG13	GhP4H12	GhGA20OX48	GhP4H18		GhGA20OX48	GhLDOX5	GhGA20OX48	GhSRG20	GhH6H7	GhAOP37	GhF6H25	GhACO31	GhACO45	GhAOP37	GhP4H18	GhGA20OX15				GhAOP44	GhGA3OX12	GhGA20OX5	GhACO8	GhH6H15
GhF3H2	GhGA2OX4	GhACO4	GhP4H20		GhP4H18	GhGA2OX5	GhF6H4	GhGA2OX10		GhGA20OX8	GhAOP9		GhACO2	GhAOP15	GhCODM2		GhGA20OX50	GhCODM1		GhGA20OX26	GhH6H11	GhH6H19	GhGA20OX40	GhGA20OX48	GhGA20OX49	GhF3H9	GhAOP13		GhGA3OX7	GhACO28	GhGA3OX7	GhGA20OX51	GhH6H19	GhAOP10	GhAOP43	GhP4H13	GhGA20OX41	GhAOP10	GhAOP13	GhNCS1				GhAOP45	GhP4H20	GhF3H3	GhGA20OX4	GhNCS1
GhP4H1	GhSRG23	GhACO5	GhLDOX5		GhAOP13	GhSRG16	GhGA2OX12	GhH6H18		GhGA20OX9	GhAOP37		GhGA20OX27	GhF3H11	GhP4H15		GhGA20OX3	GhCODM4		GhSRG12	GhH6H14	GhACO29	GhGA20OX41	GhH6H19	GhNCS4	GhACO28	GhP4H19		GhACO28	GhACO52	GhACO28	GhF6H5	GhP4H21	GhAOP38	GhF6H19	GhACO7	GhACO48	GhAOP38	GhSRG22	GhSRG1				GhAOP24	GhGA20OX48	GhGA2OX7	GhACO9	GhF6H17
GhAOP1	GhP4H8	GhACO6	GhGA20OX48		GhP4H19	GhAOP44	GhIDS3-1	GhH6H6		GhACO12	GhAOP10		GhACO4	GhACO54	GhFLS4		GhF3H6	GhF6H23		GhGA3OX12	GhGA20OX15	GhACO53	GhP4H5	GhACO29	GhLDOX6	GhACO52	GhGA3OX6		GhACO52	GhFNS1	GhACO52	GhGA20OX24	GhSRG3	GhAOP11	GhACO1	GhACO36	GhACO21	GhAOP11	GhGA2OX4	GhGA20OX39				GhAOP27	GhACO28	GhGA20OX1	GhIDS3-4	GhF3H1
GhH6H10	GhLDOX12	GhP4H13	GhGA3OX7		GhSRG22	GhAOP46	GhSRG16	GhACO50		GhGA2OX8	GhAOP38		GhP4H1	GhF3H6	GhP4H2		GhGA20OX51	GhAOP32		GhSRG13	GhH6H16	GhP4H9	GhACO47	GhACO53	GhF3H10	GhP4H21	GhSRG22		GhH6H7	GhP4H10	GhACO29	GhCODM7	GhF6H1	GhGA2OX11	GhACO3	GhLDOX8		GhGA2OX11	GhP4H8	GhGA20OX16				GhAOP28	GhACO52	GhGA20OX33	GhGA20OX5
GhACO36	GhGA3OX12	GhAOP2	GhF3H9		GhGA2OX4	GhAOP47	GhAOP42	GhACO51		GhSRG11	GhAOP11		GhP4H13	GhGA20OX51	GhGA20OX7		GhACO30	GhSRG8		GhP4H20	GhF6H29	GhFNS1	GhLDOX4	GhP4H9	GhF3H5	GhFNS1	GhGA2OX4		GhACO29	GhAOP39	GhACO53	GhF6H20	GhF6H6	GhAOP12	GhACO4	GhAOP7		GhAOP12	GhLDOX12	GhSRG2				GhAOP29	GhH6H7	GhCODM3	GhACO37
GhAOP6	GhSRG13	GhAOP30	GhH6H7		GhP4H7	GhAOP24	GhAOP18			GhF6H29	GhGA2OX11		GhACO7	GhACO30	GhP4H3		GhGA20OX24	GhCODM3		GhLDOX5	GhGA20OX43	GhFNS3	GhACO48	GhP4H10	GhGA20OX50	GhP4H11	GhP4H7		GhACO53	GhAOP39	GhFNS1	GhF6H22	GhP4H22	GhP4H18	GhP4H1	GhP4H15		GhP4H18	GhLDOX2	GhGA20OX18				GhACO2	GhH6H19	GhDAO2	GhAOP7
GhSRG5	GhLDOX5	GhACO8	GhCODM5		GhSRG23	GhAOP49	GhAOP19				GhAOP12		GhAOP1	GhF6H5	GhF6H15		GhF6H4	GhGA20OX37		GhGA20OX48	GhACO20	GhAOP39		GhSRG3	GhAOP15	GhAOP14	GhSRG23		GhFNS1	GhSRG3	GhFNS3	GhAOP41	GhIDS3-6	GhP4H19	GhGA20OX28	GhCODM1		GhAOP13	GhGA20OX26	GhF6H17				GhAOP1	GhACO29	GhH6H11	GhF3H7
GhGA20OX6	GhGA3OX7	GhAOP31	GhP4H11		GhP4H8	GhACO1	GhAOP47				GhP4H18		GhAOP2	GhGA20OX24	GhFLS1		GhF6H24	GhF6H12		GhGA3OX7	GhF3H1	GhSRG3		GhF6H1	GhGA20OX23	GhF6H1	GhP4H8		GhFNS3	GhCODM5	GhP4H10	GhAOP23	GhGA20OX49	GhGA3OX6	GhAOP4	GhGA20OX6		GhP4H19	GhSRG12	GhLDOX4				GhAOP4	GhACO53	GhACO15	GhACO10
GhFLS4	GhF3H9	GhLDOX8	GhFNS4		GhLDOX12	GhAOP28	GhAOP29				GhAOP13		GhAOP30	GhF6H4	GhGA20OX36		GhF6H25	GhNCS2		GhACO29		GhFNS4		GhF6H6	GhF3H6	GhF6H6	GhLDOX12		GhP4H10	GhP4H11	GhAOP39	GhACO1	GhGA20OX22	GhSRG22	GhH6H10	GhP4H16		GhGA3OX6	GhGA3OX12	GhACO48				GhP4H14	GhP4H21	GhH6H14	GhFLS4
GhFLS1	GhACO28	GhACO37	GhFNS2		GhLDOX2	GhACO2	GhGA20OX27				GhP4H19		GhACO36	GhCODM7	GhF6H10		GhAOP19	GhACO17		GhACO53		GhFNS2		GhP4H22	GhF6H5	GhP4H22	GhLDOX1		GhP4H11	GhIDS3-6	GhP4H11	GhLDOX7	GhLDOX6	GhGA2OX4	GhGA2OX1	GhAOP32		GhSRG22	GhP4H20	GhACO21				GhSRG17	GhFNS3	GhH6H3	GhGA20OX31
GhSRG8	GhACO52	GhACO10	GhIDS3-6		GhGA20OX26	GhF3H2	GhH6H1				GhGA3OX6		GhLDOX8	GhIDS3-1	GhACO41		GhAOP45	GhNCS1		GhP4H10		GhIDS3-6		GhP4H12	GhF6H21	GhIDS3-6	GhGA20OX26		GhF6H1	GhIDS3-6	GhAOP40	GhP4H1	GhF3H10	GhP4H7	GhACO36	GhP4H3		GhGA2OX4	GhLDOX5	GhF3H1				GhSRG4	GhP4H10	GhH6H5	GhF6H23
GhACO39	GhH6H7	GhSRG6	GhIDS3-2		GhSRG12	GhH6H8	GhH6H8				GhGA2OX4		GhAOP6	GhAOP16	GhF6H13		GhAOP24	GhH6H17		GhAOP39		GhIDS3-2		GhFNS2	GhCODM7	GhGA20OX22	GhGA3OX12		GhP4H22	GhIDS3-2	GhAOP14	GhACO7	GhSRG20	GhSRG23	GhH6H2	GhACO39		GhP4H7	GhGA20OX48	GhSRG14				GhP4H16	GhP4H11	GhACO44	GhSRG6
GhF6H10	GhH6H19	GhP4H4	GhNCS4		GhGA3OX12	GhP4H13	GhGA2OX6				GhNCS6		GhIDS3-4	GhAOP17	GhGA2OX10		GhAOP49	GhF6H29		GhP4H11		GhGA20OX49		GhIDS3-6	GhCODM9	GhNCS5	GhSRG13		GhIDS3-6	GhGA20OX49	GhF6H1	GhAOP30	GhF3H11	GhP4H8	GhH6H9	GhGA3OX3		GhSRG23	GhGA3OX7					GhP4H3	GhAOP40	GhGA3OX5	GhP4H4
GhH6H12	GhACO29	GhACO38	GhF3H10		GhSRG13	GhGA20OX28	GhAOP30				GhP4H7		GhSRG5	GhAOP21	GhH6H4		GhF6H18	GhF6H27		GhAOP40		GhNCS5		GhIDS3-2	GhGA2OX12	GhLDOX6	GhP4H20		GhIDS3-2	GhGA20OX49	GhF6H6	GhH6H10	GhF3H6	GhLDOX12	GhGA20OX4	GhACO41		GhP4H8	GhF3H9					GhSRG6	GhAOP14		GhACO38
GhGA20OX38	GhP4H9	GhGA20OX1	GhF3H11		GhP4H20	GhAOP2	GhGA2OX1				GhSRG23		GhGA20OX29	GhAOP24	GhH6H17		GhH6H1	GhF6H16		GhAOP14		GhNCS3		GhNCS5	GhAOP16	GhF3H10	GhLDOX5		GhNCS5	GhNCS4	GhP4H22	GhACO36	GhGA20OX51	GhLDOX1	GhSRG17	GhACO13		GhLDOX12	GhACO28					GhP4H4	GhF6H1		GhF6H15
GhF6H13	GhFNS1	GhGA20OX8	GhACO54		GhLDOX5	GhAOP3	GhH6H2				GhP4H8		GhGA20OX30	GhAOP49	GhSRG11		GhH6H8	GhAOP8		GhF6H1		GhF3H10		GhNCS3	GhAOP42	GhGA20OX50	GhGA20OX48		GhLDOX6	GhNCS5	GhP4H12	GhH6H2	GhGA20OX24	GhGA20OX26	GhAOP6	GhH6H11		GhLDOX1	GhACO52					GhCODM3	GhF6H6		GhFLS1
GhLDOX3	GhFNS3	GhACO11	GhF3H6		GhGA20OX48	GhAOP31	GhH6H9				GhLDOX12		GhGA20OX5	GhACO1	GhGA20OX40		GhACO5			GhF6H6		GhSRG20		GhLDOX6	GhAOP18	GhGA20OX3	GhGA3OX7		GhGA20OX3	GhNCS5	GhIDS3-6	GhACO9	GhF6H22	GhSRG12	GhSRG4	GhACO14		GhGA20OX26	GhACO29					GhLDOX10	GhFNS4		GhGA2OX2
GhF6H29	GhP4H10	GhDAO2	GhF6H5		GhGA3OX7	GhGA20OX4	GhAOP7				GhLDOX1		GhAOP7	GhAOP27	GhF6H27		GhGA20OX28			GhFNS4		GhAOP15		GhF3H5	GhAOP43	GhAOP15	GhF3H9		GhGA20OX51	GhGA20OX3	GhIDS3-2	GhFLS3	GhAOP17	GhGA3OX12	GhAOP7	GhH6H12		GhSRG12	GhACO53					GhGA20OX34	GhFNS2		GhACO11
GhGA20OX40	GhAOP39	GhACO40	GhF6H21		GhACO28	GhFLS2	GhP4H15				GhGA20OX26		GhGA20OX6	GhAOP29	GhGA3OX5		GhAOP3			GhFNS2		GhACO30		GhGA20OX50	GhAOP19	GhGA20OX23	GhACO28		GhF6H5	GhF3H6	GhNCS4	GhF3H3	GhAOP43	GhSRG13	GhP4H15	GhACO16		GhGA3OX12	GhP4H9					GhGA3OX3	GhIDS3-6		GhGA20OX36
GhACO44	GhSRG3	GhACO14	GhCODM9		GhACO52	GhSRG5	GhF3H7				GhGA3OX12		GhF3H7	GhACO3	GhACO18		GhGA2OX1			GhGA20OX49		GhF6H21		GhAOP15	GhAOP45	GhGA20OX51	GhACO52		GhGA20OX24	GhF6H21	GhNCS5	GhSRG6	GhAOP44	GhP4H20	GhCODM4	GhH6H3		GhSRG13	GhFNS3					GhGA20OX10	GhGA20OX22		GhGA3OX2
GhGA3OX5	GhP4H11	GhGA20OX11	GhF6H24		GhH6H7	GhGA20OX29	GhP4H2				GhSRG13		GhF3H3	GhF3H2	GhAOP8		GhAOP31			GhGA20OX22		GhCODM7		GhF3H11	GhAOP21	GhGA20OX24	GhH6H7		GhF6H20	GhCODM7	GhNCS3	GhP4H4	GhAOP20	GhLDOX5	GhGA20OX6	GhH6H18		GhP4H20	GhP4H10					GhACO12	GhNCS4		GhACO41
GhSRG2	GhF6H1	GhDAO1	GhF6H22		GhH6H19	GhAOP7	GhF3H3				GhP4H20		GhAOP32	GhH6H1			GhH6H2			GhNCS3		GhF6H20		GhGA20OX23	GhAOP25	GhF6H4	GhH6H19		GhCODM9	GhCODM7	GhLDOX6	GhF6H15	GhAOP45	GhGA20OX48	GhAOP32	GhLDOX3		GhLDOX5	GhSRG3					GhACO13	GhNCS5		GhH6H12
GhAOP8	GhF6H6	GhH6H14	GhF6H25		GhACO29	GhP4H15	GhAOP32				GhLDOX5		GhSRG6	GhH6H8			GhH6H9			GhLDOX6		GhF6H26		GhACO54	GhACO1	GhF6H21	GhACO29		GhGA2OX5	GhCODM7	GhF3H10	GhGA20OX36	GhAOP21	GhGA3OX7	GhGA20OX7	GhGA20OX42		GhGA20OX48	GhP4H11					GhH6H11	GhNCS3		GhGA20OX11
GhSRG14	GhP4H22	GhNCS2	GhGA2OX5		GhACO53	GhF3H7	GhGA2OX7				GhGA20OX48		GhGA20OX32	GhACO5			GhSRG17			GhF3H10		GhIDS3-1		GhGA20OX51	GhAOP28	GhCODM7	GhACO53		GhAOP43	GhCODM7	GhF3H5	GhH6H12	GhAOP47	GhF3H9	GhP4H3	GhGA20OX25		GhGA3OX7	GhF6H1					GhACO43	GhLDOX6		GhACO15
	GhP4H12	GhH6H5	GhGA2OX12		GhP4H9	GhFLS4	GhGA20OX1				GhGA3OX7		GhLDOX10	GhACO33			GhSRG5			GhF3H5		GhSRG16		GhGA20OX24	GhAOP29	GhCODM9	GhP4H9		GhAOP21	GhCODM7	GhGA20OX3	GhF6H11	GhAOP23	GhACO28	GhF6H2	GhF6H16		GhF3H9	GhF6H6					GhACO15	GhGA20OX50		GhGA2OX10
	GhFNS4	GhNCS1	GhAOP42		GhP4H21	GhP4H2	GhLDOX10				GhF3H9		GhGA20OX8	GhACO6			GhAOP7			GhGA20OX50		GhAOP41		GhF6H4	GhACO2	GhF6H25	GhP4H21		GhAOP22	GhF6H20	GhAOP15	GhNCS2	GhAOP48	GhACO52	GhGA2OX7	GhACO19		GhACO28	GhP4H22					GhH6H3	GhGA20OX3		GhGA2OX3
	GhFNS2	GhSRG11	GhAOP43		GhFNS1	GhF3H3	GhGA20OX34				GhACO52		GhGA20OX37	GhACO34			GhAOP32			GhGA20OX3		GhAOP17		GhF6H26	GhF3H2	GhGA2OX5	GhFNS1		GhAOP47	GhCODM9	GhF3H11	GhGA2OX9	GhAOP25	GhH6H7	GhACO38	GhLDOX11		GhACO52	GhP4H12					GhGA2OX8	GhGA20OX23		GhSRG1
	GhIDS3-6	GhGA3OX10	GhAOP44		GhFNS3	GhF6H23	GhACO39				GhH6H7		GhF6H12	GhAOP1			GhF6H2			GhSRG20		GhAOP44		GhF6H22	GhACO32	GhSRG16	GhFNS3		GhAOP48	GhF6H22	GhACO54	GhACO17	GhLDOX7	GhH6H19	GhSRG7	GhSRG18		GhH6H7	GhFNS4					GhGA20OX14	GhF3H6		GhACO44
	GhIDS3-2	GhF6H8	GhAOP20		GhP4H10	GhAOP32	GhGA20OX37				GhH6H19		GhACO40	GhACO35			GhSRG6			GhAOP15		GhAOP20		GhGA2OX5	GhGA20OX28	GhAOP16	GhP4H10		GhAOP24	GhGA2OX5	GhF3H6	GhLDOX9	GhAOP26	GhACO29	GhCODM3	GhF6H17		GhH6H19	GhFNS2					GhACO17	GhGA20OX51		GhAOP34
	GhGA20OX49	GhF6H29	GhAOP22		GhAOP39	GhGA20OX7	GhDAO2				GhACO29		GhACO13	GhH6H2			GhGA20OX1			GhGA20OX23		GhAOP45		GhIDS3-1	GhAOP4	GhAOP17	GhAOP39		GhF6H19	GhGA2OX5	GhGA20OX51	GhNCS1	GhACO2	GhACO53	GhGA2OX2	GhLDOX4		GhACO29	GhIDS3-6					GhH6H16	GhF6H5		GhIDS3-5
	GhGA20OX22	GhF6H28	GhAOP47		GhCODM5	GhF6H2	GhF6H10				GhACO53		GhGA2OX10	GhH6H9			GhSRG8			GhF3H6		GhAOP21		GhSRG16	GhH6H10	GhAOP43	GhSRG3		GhAOP49	GhGA2OX5	GhACO30	GhH6H17	GhIDS3-3	GhP4H9	GhACO39	GhACO50		GhACO53	GhGA20OX49					GhSRG11	GhGA20OX24		GhSRG18
	GhNCS4	GhACO44	GhAOP48		GhP4H11	GhSRG6	GhGA3OX3				GhP4H9		GhH6H5	GhAOP5			GhACO39			GhGA20OX51		GhAOP46		GhAOP16	GhGA20OX4	GhAOP44	GhCODM5		GhACO1	GhGA2OX12	GhF6H5	GhF6H29	GhACO3	GhP4H21	GhGA20OX35			GhP4H9	GhGA20OX22					GhF6H28	GhF6H4		GhF6H17
	GhLDOX6	GhGA20OX16	GhAOP24		GhAOP40	GhGA20OX32	GhACO40				GhP4H21		GhGA2OX3	GhIDS3-4			GhDAO2			GhACO30		GhAOP23		GhAOP41	GhP4H14	GhAOP21	GhP4H11		GhAOP26	GhGA2OX12	GhGA20OX24	GhF6H28	GhACO4	GhFNS1	GhF6H10			GhP4H21	GhNCS4					GhGA20OX40	GhCODM7		GhLDOX4
	GhF3H10	GhAOP34	GhAOP49		GhF6H1	GhSRG7	GhGA20OX10				GhFNS1		GhSRG11	GhSRG5			GhGA3OX3			GhF6H5		GhF6H19		GhAOP17	GhLDOX8	GhAOP24	GhAOP40		GhACO2	GhIDS3-1	GhF6H4	GhF6H27	GhACO31	GhFNS3	GhF6H12			GhFNS1	GhNCS5					GhF6H27	GhF6H22		GhACO49
	GhF3H5	GhACO49	GhACO1		GhF6H6	GhSRG8	GhACO12				GhFNS3		GhGA20OX39	GhGA3OX1			GhACO12			GhGA20OX24		GhLDOX7		GhAOP18	GhAOP5	GhAOP49	GhF6H6		GhACO5	GhIDS3-1	GhCODM7	GhACO44	GhACO32	GhP4H10	GhGA20OX11			GhFNS3	GhNCS3					GhACO45	GhGA2OX5		GhSRG14
	GhGA20OX50		GhLDOX7		GhP4H22	GhGA3OX9	GhACO43				GhP4H10		GhGA3OX4	GhCODM2			GhGA20OX38			GhF6H4		GhAOP29		GhAOP43	GhSRG17	GhAOP28	GhP4H22		GhACO35	GhIDS3-1	GhF6H20	GhGA3OX4	GhP4H13	GhAOP39	GhDAO1			GhP4H10	GhF3H10					GhF3H4	GhGA2OX12
	GhAOP15		GhAOP27		GhP4H12	GhF6H3	GhDAO1				GhAOP39		GhGA20OX16	GhP4H15			GhDAO1			GhCODM7		GhF6H18		GhAOP19	GhSRG4	GhAOP29	GhP4H12		GhAOP4	GhSRG16	GhF6H24	GhACO46	GhAOP1	GhCODM5	GhF3H8			GhAOP39	GhF3H5					GhGA20OX42	GhIDS3-1
	GhF3H11		GhAOP28		GhFNS4	GhGA20OX34	GhH6H14				GhSRG3		GhP4H5	GhCODM1			GhF3H8			GhCODM9		GhF3H2		GhAOP45	GhFLS2	GhACO32	GhFNS4		GhH6H10	GhAOP18	GhF6H22	GhSRG2	GhAOP30	GhP4H11	GhACO15			GhSRG3	GhGA20OX50					GhF6H16	GhSRG16
	GhGA20OX23		GhACO4		GhFNS2	GhGA20OX8	GhF6H13				GhCODM5		GhGA20OX25	GhP4H2			GhACO15			GhF6H24		GhH6H1		GhAOP21	GhGA3OX1	GhACO5	GhFNS2		GhH6H2	GhAOP18	GhF6H25	GhACO19	GhAOP4	GhAOP40	GhH6H4			GhCODM5	GhSRG20					GhIDS3-5	GhAOP16
	GhACO54		GhF3H2		GhIDS3-6	GhACO11	GhF6H11				GhP4H11		GhGA20OX17	GhF3H3			GhF6H11			GhF6H26		GhH6H8		GhAOP47	GhCODM2	GhACO33	GhIDS3-2		GhH6H9	GhAOP18	GhIDS3-1	GhAOP8	GhH6H2	GhAOP14	GhSRG1			GhAOP40	GhGA20OX23					GhSRG18	GhAOP17
	GhF3H6		GhACO32		GhIDS3-2	GhGA20OX36	GhNCS2				GhAOP40		GhACO20	GhP4H16			GhGA2OX10			GhF6H22		GhACO5		GhAOP23	GhGA20OX5	GhACO6	GhGA20OX49		GhACO9	GhAOP19	GhAOP41		GhH6H9	GhF6H1	GhLDOX3			GhAOP14	GhGA20OX51					GhGA20OX18	GhAOP42
	GhGA20OX51		GhACO5		GhGA20OX49	GhGA20OX9	GhGA2OX8				GhAOP14		GhACO50	GhP4H3			GhH6H4			GhF6H25		GhACO33		GhF6H19	GhACO37	GhACO34	GhGA20OX22		GhAOP5	GhAOP19	GhAOP17		GhGA20OX4	GhP4H22	GhF6H29			GhF6H1	GhF6H5					GhLDOX4	GhAOP18
	GhACO30		GhACO33		GhGA20OX22	GhGA20OX10	GhGA20OX15				GhF6H1			GhF6H2			GhSRG11			GhSRG16		GhP4H13		GhAOP25	GhAOP7	GhP4H13	GhNCS3		GhAOP6	GhAOP45	GhAOP42		GhAOP5	GhP4H12	GhGA3OX5			GhF6H6	GhGA20OX24					GhACO20	GhAOP43
	GhF6H5		GhACO6		GhNCS3	GhACO41	GhACO17				GhF6H6			GhGA20OX32			GhF6H28			GhAOP16		GhGA20OX28		GhLDOX7	GhP4H15	GhAOP2	GhF3H10		GhIDS3-4	GhAOP47	GhAOP18		GhAOP6	GhFNS4	GhGA20OX41			GhP4H22	GhF6H4						GhAOP19
	GhF6H21		GhACO34		GhLDOX6	GhACO12	GhLDOX9				GhP4H22			GhF6H15			GhGA20OX42			GhAOP41		GhAOP2		GhAOP26	GhCODM4	GhAOP3	GhGA20OX50		GhSRG5	GhAOP24	GhAOP43		GhIDS3-4	GhFNS2	GhACO19			GhP4H12	GhCODM7						GhAOP44
	GhCODM7		GhP4H1		GhF3H10	GhACO42	GhNCS1				GhP4H12			GhF6H3			GhGA20OX25			GhAOP17		GhAOP3		GhAOP29	GhF3H7	GhAOP4	GhGA20OX3		GhFLS3	GhAOP24	GhAOP19		GhSRG4	GhIDS3-6	GhIDS3-5			GhFNS4	GhCODM9						GhAOP20
	GhF6H20		GhGA20OX28		GhF3H5	GhH6H12	GhGA2OX3				GhFNS4			GhGA20OX8			GhF6H16			GhAOP42		GhH6H10		GhACO2	GhACO10	GhAOP31	GhSRG20		GhCODM2	GhAOP25	GhAOP20		GhFLS2	GhIDS3-2	GhF3H1			GhIDS3-6	GhF6H26						GhAOP45
	GhF6H24		GhAOP4		GhGA20OX50	GhH6H13	GhSRG11				GhFNS2			GhGA20OX35			GhSRG18			GhAOP18		GhAOP31		GhIDS3-3	GhF3H3	GhH6H2	GhAOP15		GhGA20OX30	GhAOP49	GhAOP45		GhGA3OX1	GhGA20OX49				GhIDS3-2	GhF6H22						GhAOP47
	GhF6H26		GhH6H10		GhGA20OX3	GhACO16	GhGA3OX10				GhIDS3-6			GhGA3OX2			GhGA20OX18			GhAOP19		GhH6H2		GhGA20OX27	GhAOP32	GhP4H14	GhF3H11		GhACO37	GhLDOX7	GhAOP46		GhGA20OX29	GhGA20OX22				GhGA20OX49	GhGA2OX5						GhAOP48
	GhF6H22		GhAOP31		GhSRG20	GhH6H3	GhLDOX3				GhIDS3-2			GhF6H12			GhLDOX4			GhAOP44		GhGA20OX4		GhACO4	GhGA2OX7	GhACO9	GhGA20OX23		GhAOP7	GhLDOX7	GhAOP22		GhCODM2	GhNCS4				GhGA20OX22	GhGA2OX12						GhAOP24
	GhF6H25		GhH6H9		GhAOP15	GhACO17	GhF6H29				GhGA20OX49			GhACO40			GhACO49			GhAOP20		GhACO9		GhACO31	GhGA20OX32	GhAOP6	GhACO54		GhP4H16	GhLDOX7	GhAOP47		GhF3H7	GhNCS5				GhNCS4	GhIDS3-1						GhAOP25
	GhGA2OX5		GhGA20OX4		GhF3H11	GhLDOX9	GhGA20OX39				GhGA20OX22			GhACO12			GhACO20			GhAOP45		GhAOP6		GhF3H2	GhP4H4	GhGA3OX1	GhF3H6		GhAOP32	GhAOP27	GhAOP23		GhACO10	GhNCS3				GhNCS5	GhSRG16						GhAOP49
	GhGA2OX12		GhACO9		GhGA20OX23	GhH6H4	GhGA20OX40				GhNCS4			GhACO43			GhACO50			GhAOP21		GhFLS2		GhACO32	GhFLS1	GhAOP7	GhGA20OX51		GhP4H3	GhAOP27	GhAOP24		GhFLS4	GhLDOX6				GhNCS3	GhAOP16						GhACO1
	GhSRG16		GhAOP5		GhACO54	GhH6H16	GhGA3OX4				GhNCS5			GhACO15			GhF3H1			GhAOP48		GhFLS3		GhH6H1	GhGA20OX33	GhCODM4	GhACO30		GhF6H2	GhAOP27	GhF6H19		GhGA20OX31	GhF3H10				GhLDOX6	GhAOP41						GhAOP27
	GhAOP41		GhSRG17		GhF3H6	GhLDOX3	GhGA3OX5				GhNCS3			GhNCS2						GhAOP24		GhGA20OX29		GhH6H8	GhGA3OX9	GhACO10	GhF6H5		GhGA2OX7	GhF6H18	GhAOP49		GhF3H3	GhF3H5				GhF3H10	GhAOP17						GhAOP28
	GhAOP17		GhSRG4		GhACO30	GhACO44	GhACO46				GhLDOX6			GhGA2OX8						GhF6H19		GhCODM2		GhP4H1	GhCODM3	GhP4H2	GhGA20OX24		GhSRG6	GhACO2	GhACO1		GhAOP32	GhGA20OX50				GhF3H5	GhAOP42						GhIDS3-3
	GhAOP42		GhFLS3		GhF6H5	GhGA3OX4	GhGA20OX41				GhF3H10			GhGA2OX9						GhAOP49		GhGA20OX30		GhP4H13	GhLDOX10	GhF3H3	GhF6H4		GhGA20OX32	GhIDS3-3	GhAOP26		GhGA2OX7	GhGA20OX3				GhGA20OX50	GhAOP43						GhACO3
	GhAOP18		GhGA20OX30		GhGA20OX24	GhGA3OX5	GhGA20OX25				GhF3H5			GhNCS1						GhACO1		GhGA20OX5		GhACO7	GhGA20OX36	GhP4H16	GhF6H21		GhACO38	GhIDS3-3	GhAOP27		GhGA20OX32	GhSRG20				GhGA20OX3	GhAOP19						GhGA20OX27
	GhAOP43		GhACO37		GhF6H4	GhGA20OX41	GhGA20OX17				GhGA20OX50			GhSRG1						GhAOP26		GhAOP7		GhGA20OX28	GhGA20OX37	GhP4H3	GhCODM7		GhF6H15	GhIDS3-3	GhAOP28		GhP4H4	GhAOP15				GhSRG20	GhAOP44						GhACO31
	GhAOP19		GhGA20OX6		GhF6H20	GhF6H16	GhLDOX11				GhGA20OX3			GhGA20OX41						GhAOP27		GhP4H15		GhAOP2	GhGA20OX9	GhGA20OX1	GhF6H20		GhGA3OX8	GhACO3	GhAOP29		GhF6H15	GhF3H11				GhAOP15	GhAOP45						GhF3H2
	GhAOP44		GhACO10		GhCODM9	GhACO19	GhAOP8				GhSRG20			GhGA20OX25						GhF6H18		GhCODM1		GhGA2OX6	GhACO40	GhSRG7	GhCODM9		GhSRG7	GhACO3	GhGA20OX27		GhSRG7	GhGA20OX23				GhF3H11	GhAOP21						GhACO32
	GhAOP20		GhP4H2		GhF6H24	GhGA20OX17	GhF6H17				GhAOP15			GhACO18						GhACO2		GhF3H7		GhAOP3	GhGA20OX10	GhSRG8	GhF6H24		GhSRG8	GhGA20OX27	GhACO4		GhGA20OX33	GhACO54				GhGA20OX23	GhAOP22						GhACO5
	GhAOP45		GhF6H23		GhF6H26	GhGA20OX43	GhGA20OX19				GhF3H11			GhF6H16						GhIDS3-3		GhP4H2		GhAOP30	GhACO41	GhGA3OX9	GhF6H26		GhGA3OX9	GhACO4	GhACO31		GhGA20OX8	GhF3H6				GhACO54	GhAOP47						GhACO6
	GhAOP46		GhAOP32		GhF6H22	GhGA20OX19					GhGA20OX23			GhIDS3-5						GhACO3		GhGA20OX31		GhH6H10	GhH6H11	GhLDOX10	GhF6H22		GhF6H3	GhACO31	GhH6H8		GhGA20OX37	GhGA20OX51				GhF3H6	GhAOP23						GhACO34
	GhAOP23		GhAOP33		GhGA2OX5	GhACO49					GhACO54			GhGA20OX18						GhGA20OX27		GhGA20OX7		GhACO36	GhGA20OX12	GhGA20OX35	GhF6H25		GhGA20OX34	GhACO31	GhACO5		GhGA20OX9	GhACO30				GhGA20OX51	GhAOP48						GhP4H1
	GhAOP24		GhP4H3		GhGA2OX12	GhACO20					GhF3H6			GhF6H17						GhACO4		GhSRG6		GhAOP31	GhGA20OX13	GhGA20OX37	GhGA2OX5		GhGA2OX2	GhACO32	GhACO33		GhACO40	GhF6H5				GhACO30	GhAOP24						GhP4H13
	GhAOP25		GhF6H2		GhIDS3-1	GhACO21					GhGA20OX51			GhLDOX4						GhH6H1		GhACO38		GhP4H14	GhH6H13	GhF6H12	GhGA2OX12		GhGA20OX8	GhACO32	GhACO6		GhACO41	GhGA20OX24				GhF6H5	GhF6H19						GhACO35
	GhAOP49		GhACO38		GhSRG16	GhACO51					GhACO30			GhF3H1						GhH6H8		GhGA20OX1		GhLDOX8	GhH6H14	GhACO40	GhIDS3-1		GhACO11	GhACO32	GhACO34		GhACO12	GhF6H4				GhGA20OX24	GhAOP25						GhH6H10
	GhLDOX7		GhGA20OX1		GhAOP41						GhGA20OX24			GhSRG14						GhACO5		GhFLS1		GhSRG17	GhF6H11	GhACO12	GhSRG16		GhGA3OX3	GhACO32	GhP4H13		GhACO42	GhF6H21				GhF6H4	GhAOP49						GhAOP31
	GhAOP26		GhF6H15		GhAOP17						GhF6H4									GhACO33		GhGA3OX8		GhAOP6	GhACO16	GhACO13	GhAOP16		GhGA20OX10	GhACO33	GhACO7		GhACO13	GhCODM7				GhF6H21	GhACO1						GhP4H14
	GhAOP27		GhFLS1		GhAOP42						GhF6H21									GhACO6		GhSRG7		GhIDS3-4	GhGA2OX8	GhH6H11	GhAOP41		GhACO12	GhACO6	GhGA20OX28		GhGA20OX38	GhF6H20				GhCODM7	GhLDOX7						GhACO9
	GhAOP28		GhSRG7		GhAOP18						GhCODM7									GhACO34		GhSRG8		GhSRG4	GhGA2OX9	GhGA20OX11	GhAOP17		GhH6H11	GhP4H1	GhAOP1		GhGA20OX12	GhCODM9				GhF6H20	GhAOP26						GhAOP5
	GhAOP29		GhSRG8		GhAOP19						GhF6H20									GhP4H1		GhGA3OX9		GhFLS2	GhGA20OX15	GhGA20OX38	GhAOP42		GhH6H12	GhP4H1	GhAOP30		GhH6H13	GhF6H24				GhCODM9	GhAOP27						GhSRG17
	GhF6H18		GhLDOX10		GhAOP44						GhF6H24									GhP4H13		GhLDOX10		GhSRG5	GhLDOX9	GhACO43	GhAOP18		GhGA20OX38	GhP4H13	GhH6H10		GhACO15	GhF6H26				GhF6H24	GhAOP29						GhSRG4
	GhIDS3-3		GhF6H3		GhAOP20						GhF6H26									GhGA20OX28		GhGA20OX35		GhFLS3	GhH6H5	GhGA20OX13	GhAOP43		GhGA20OX12	GhP4H13	GhACO36		GhACO16	GhF6H22				GhF6H26	GhF6H18						GhFLS2
	GhACO3		GhACO39		GhAOP21						GhF6H22									GhACO35		GhACO11		GhGA3OX1	GhH6H18	GhACO15	GhAOP19		GhF3H8	GhP4H13	GhH6H2		GhGA2OX8	GhF6H25				GhF6H22	GhACO2						GhFLS3
	GhGA20OX27		GhACO11		GhAOP47						GhF6H25									GhGA2OX6		GhGA3OX2		GhCODM2	GhSRG11	GhH6H14	GhAOP44		GhF6H11	GhGA20OX28	GhH6H9		GhGA2OX9	GhGA2OX5				GhF6H25	GhIDS3-3						GhGA3OX1
	GhACO4		GhGA20OX36		GhAOP23						GhGA2OX5									GhAOP3		GhGA20OX37		GhGA20OX30	GhF6H8	GhNCS2	GhAOP20		GhH6H3	GhGA2OX6	GhGA20OX4		GhGA20OX15	GhGA2OX12				GhGA2OX5	GhACO3						GhGA20OX29
	GhACO31		GhGA20OX37		GhAOP48						GhGA2OX12									GhAOP4		GhGA3OX3		GhCODM1	GhH6H6	GhGA2OX9	GhAOP21		GhGA2OX8	GhAOP4	GhP4H14		GhLDOX9	GhIDS3-1				GhGA2OX12	GhACO31						GhCODM2
	GhF3H2		GhDAO2		GhAOP24						GhIDS3-1									GhH6H10		GhACO12		GhCODM4	GhACO46	GhGA20OX15	GhAOP46		GhGA20OX14	GhAOP4	GhACO9		GhH6H4	GhSRG16				GhIDS3-1	GhF3H2						GhGA20OX5
	GhACO32		GhGA3OX3		GhF6H19						GhSRG16									GhGA2OX1		GhH6H12		GhF3H7	GhGA20OX16	GhGA2OX10	GhAOP22		GhGA2OX9	GhH6H2	GhAOP5		GhH6H5	GhAOP41				GhSRG16	GhACO5						GhACO37
	GhH6H1		GhACO40		GhAOP25						GhAOP16									GhAOP31		GhGA20OX11		GhFLS4	GhP4H5	GhLDOX9	GhAOP47		GhH6H15	GhH6H2	GhSRG17		GhH6H17	GhAOP17				GhAOP16	GhACO33						GhAOP7
	GhH6H8		GhACO12		GhAOP49						GhAOP41									GhH6H2		GhGA20OX13		GhF3H3	GhF6H16	GhNCS1	GhAOP23		GhH6H17	GhH6H9	GhAOP6		GhGA3OX10	GhAOP42				GhAOP41	GhACO6						GhCODM1
	GhACO5		GhACO13		GhLDOX7						GhAOP17									GhH6H9		GhH6H3		GhGA20OX7	GhACO19	GhH6H17	GhAOP24		GhSRG11	GhGA20OX4	GhIDS3-4		GhSRG1	GhAOP18				GhAOP17	GhACO34						GhCODM4
	GhACO33		GhH6H11		GhAOP26						GhAOP42									GhGA20OX4		GhGA20OX14		GhF6H2	GhIDS3-5	GhLDOX3	GhF6H19		GhGA3OX10	GhP4H14	GhSRG4		GhLDOX3	GhAOP43				GhAOP42	GhACO7						GhGA20OX6
	GhACO6		GhH6H12		GhAOP27						GhAOP18									GhP4H14		GhH6H18		GhSRG6	GhAOP8	GhF6H29	GhAOP25		GhSRG1	GhP4H14	GhFLS2		GhACO44	GhAOP19				GhAOP18	GhGA20OX28						GhACO10
	GhACO34		GhGA20OX11		GhF6H18						GhAOP43									GhAOP5		GhF6H29		GhP4H4	GhSRG18	GhH6H6	GhAOP49		GhGA20OX39	GhACO9	GhGA20OX29		GhGA3OX4	GhAOP44				GhAOP43	GhAOP1						GhFLS4
	GhP4H1		GhGA20OX38		GhIDS3-3						GhAOP19									GhSRG17		GhACO45		GhACO38	GhF6H17	GhF6H30	GhACO1		GhACO46	GhAOP5	GhGA20OX5		GhGA3OX5	GhAOP20				GhAOP19	GhAOP2						GhGA20OX31
	GhP4H13		GhGA20OX13		GhGA20OX27						GhAOP44									GhAOP6		GhAOP34		GhGA20OX1	GhACO47	GhGA20OX40	GhAOP27		GhF3H4	GhAOP6	GhACO37		GhACO46	GhAOP45				GhAOP44	GhGA2OX6						GhAOP32
	GhACO7		GhDAO1		GhACO4						GhAOP20									GhFLS2		GhGA20OX42		GhF6H15	GhLDOX4	GhF6H27	GhAOP28		GhSRG2	GhIDS3-4	GhAOP7		GhGA20OX41	GhAOP21				GhAOP20	GhAOP30						GhAOP33
	GhGA20OX28		GhF3H8		GhACO31						GhAOP45									GhSRG5		GhSRG2		GhGA3OX8	GhACO48	GhACO44	GhAOP29		GhGA20OX25	GhIDS3-4	GhP4H15		GhP4H5	GhAOP46				GhAOP45	GhAOP4						GhP4H3
	GhAOP1		GhACO15		GhACO32						GhAOP21									GhFLS3		GhACO18		GhGA20OX33	GhACO50	GhGA3OX4	GhACO2		GhF6H16	GhFLS2	GhCODM1		GhACO19	GhAOP22				GhAOP21	GhGA2OX1						GhF6H2
	GhACO35		GhACO16		GhH6H1						GhAOP46									GhGA20OX29		GhIDS3-5		GhSRG8	GhACO51	GhGA3OX5	GhIDS3-3		GhIDS3-5	GhSRG5	GhCODM4		GhGA20OX17	GhAOP47				GhAOP46	GhH6H2						GhGA2OX7
	GhAOP2		GhNCS2		GhH6H8						GhAOP47									GhCODM2		GhAOP8		GhLDOX10	GhSRG14	GhP4H5	GhACO3		GhAOP8	GhSRG5	GhGA20OX6		GhSRG18	GhAOP23				GhAOP22	GhH6H9						GhP4H4
	GhAOP3		GhGA20OX15		GhACO5						GhAOP23									GhGA20OX30		GhSRG18		GhF6H3		GhGA20OX25	GhACO4		GhSRG18	GhSRG5	GhACO10		GhGA20OX43	GhAOP48				GhAOP47	GhGA20OX4						GhACO38
	GhAOP30		GhGA2OX10		GhACO33						GhAOP48									GhAOP7		GhGA20OX18		GhGA20OX34		GhACO18	GhACO31		GhLDOX4	GhGA3OX1	GhFLS4		GhACO47	GhAOP24				GhAOP23	GhP4H14						GhGA20OX1
	GhAOP4		GhLDOX9		GhACO6						GhAOP24									GhP4H15		GhF6H17		GhACO11		GhACO19	GhF3H2		GhACO48	GhCODM2	GhP4H2		GhACO48	GhF6H19				GhAOP48	GhACO9						GhFLS1
	GhH6H10		GhH6H15		GhACO34						GhF6H19									GhCODM4		GhLDOX4		GhGA20OX9		GhSRG18	GhACO32		GhACO20	GhGA20OX30	GhGA20OX31		GhACO49	GhAOP25				GhAOP24	GhLDOX8						GhGA3OX8
	GhGA2OX1		GhH6H16		GhP4H1						GhAOP25									GhGA20OX6		GhACO48		GhACO40		GhF6H17	GhH6H1		GhACO21	GhCODM1	GhF3H3		GhACO20	GhAOP49				GhF6H19	GhAOP5						GhSRG7
	GhACO36		GhNCS1		GhP4H13						GhAOP49									GhF3H7		GhACO20		GhGA20OX10		GhLDOX4	GhH6H8		GhACO51	GhCODM4	GhP4H16			GhACO1				GhAOP25	GhSRG17						GhGA3OX9
	GhAOP31		GhGA2OX3		GhACO7						GhACO1									GhFLS4		GhACO21		GhACO13		GhGA20OX19	GhACO5		GhSRG14	GhFLS4	GhF6H23			GhLDOX7				GhAOP49	GhIDS3-4						GhLDOX10
	GhH6H2		GhH6H18		GhGA20OX28						GhAOP26									GhP4H2		GhF3H1		GhH6H11		GhACO49	GhACO33			GhFLS4	GhGA20OX7			GhAOP26				GhACO1	GhSRG4						GhF6H3
	GhH6H9		GhLDOX3		GhACO35						GhAOP27									GhF3H3				GhH6H12		GhACO50	GhACO6			GhP4H2	GhAOP33			GhAOP27				GhLDOX7	GhFLS2						GhGA2OX2
	GhGA20OX4		GhF6H29		GhAOP2						GhAOP28									GhF6H23				GhGA20OX38		GhACO51	GhP4H1			GhGA20OX31	GhP4H3			GhAOP28				GhAOP26	GhSRG5						GhACO39
	GhP4H14		GhH6H6		GhGA2OX6						GhAOP29									GhAOP32				GhACO43			GhP4H13			GhP4H16	GhGA2OX7			GhAOP29				GhAOP27	GhFLS3						GhGA20OX8
	GhACO9		GhF6H27		GhAOP3						GhF6H18									GhF6H2				GhDAO1			GhACO7			GhP4H16	GhGA20OX32			GhF6H18				GhAOP28	GhGA3OX1						GhACO11
	GhSRG17		GhGA3OX5		GhAOP4						GhIDS3-3									GhGA2OX7				GhACO15			GhGA20OX28			GhF6H23	GhP4H4			GhACO2				GhAOP29	GhGA20OX29						GhF6H12
	GhIDS3-4		GhF3H4		GhH6H10						GhACO3									GhSRG6				GhH6H14			GhAOP1			GhGA20OX7	GhGA20OX1			GhIDS3-3				GhF6H18	GhGA20OX30						GhGA3OX3
	GhSRG4		GhGA20OX41		GhGA2OX1						GhGA20OX27									GhGA20OX32				GhF6H11			GhACO35			GhP4H3	GhF6H15			GhACO3				GhACO2	GhGA20OX5						GhACO40
	GhFLS2		GhSRG2		GhACO36						GhACO4									GhACO38				GhNCS2			GhGA2OX6			GhF6H2	GhFLS1			GhGA20OX27				GhIDS3-3	GhACO37						GhGA20OX10
	GhSRG5		GhF6H16		GhAOP31						GhACO31									GhGA20OX1				GhH6H3			GhAOP3			GhF6H2	GhGA3OX8			GhACO4				GhACO3	GhP4H15						GhACO41
	GhFLS3		GhACO19		GhH6H2						GhF3H2									GhF6H15				GhGA2OX9			GhAOP30			GhGA2OX7	GhSRG7			GhACO31				GhGA20OX27	GhACO10						GhACO12
	GhGA3OX1		GhLDOX11		GhH6H9						GhACO32									GhSRG7				GhGA20OX15			GhAOP4			GhGA2OX7	GhGA20OX33			GhF3H2				GhACO4	GhFLS4						GhACO42
	GhCODM2		GhAOP8		GhGA20OX4						GhH6H1									GhGA20OX33				GhACO17			GhH6H10			GhGA2OX7	GhSRG8			GhACO32				GhACO31	GhP4H2						GhACO13
	GhGA20OX30		GhACO48		GhP4H14						GhH6H8									GhSRG8				GhLDOX9			GhGA2OX1			GhSRG6	GhCODM3			GhH6H1				GhF3H2	GhGA20OX31						GhACO14
	GhGA20OX5		GhACO49		GhACO9						GhACO5									GhGA3OX9				GhH6H5			GhACO36			GhFLS1	GhLDOX10			GhACO5				GhACO32	GhP4H16						GhGA20OX11
	GhACO37		GhACO21		GhLDOX8						GhACO33									GhCODM3				GhH6H16			GhAOP31			GhFLS1	GhGA20OX34			GhACO33				GhH6H1	GhAOP32						GhGA20OX38
	GhP4H15				GhAOP5						GhACO6									GhLDOX10				GhNCS1			GhH6H2			GhSRG7	GhGA2OX2			GhACO6				GhH6H8	GhGA20OX7						GhACO43
	GhCODM1				GhSRG17						GhACO34									GhF6H3				GhGA2OX3			GhH6H9			GhSRG8	GhACO39			GhACO34				GhACO5	GhAOP33						GhDAO1
	GhCODM4				GhAOP6						GhP4H1									GhGA20OX34				GhH6H18			GhGA20OX4			GhCODM3	GhGA20OX8			GhP4H1				GhACO33	GhP4H3						GhGA20OX14
	GhGA20OX6				GhIDS3-4						GhACO7									GhGA2OX2				GhGA3OX10			GhP4H14			GhLDOX10	GhACO11			GhP4H13				GhACO6	GhF6H2						GhGA20OX15
	GhF3H7				GhSRG4						GhGA20OX28									GhACO39				GhSRG1			GhACO9			GhLDOX10	GhGA20OX36			GhACO7				GhACO34	GhGA2OX7						GhGA2OX10
	GhFLS4				GhSRG5						GhAOP1									GhGA20OX8				GhF6H29			GhLDOX8			GhF6H3	GhGA3OX2			GhGA20OX28				GhP4H1	GhGA20OX32						GhACO17
	GhP4H2				GhGA20OX29						GhACO35									GhACO11				GhF6H28			GhAOP5			GhF6H3	GhGA20OX37			GhAOP1				GhP4H13	GhP4H4						GhLDOX9
	GhP4H16				GhGA20OX30						GhAOP2									GhGA3OX2				GhGA20OX40			GhSRG17			GhGA2OX2	GhGA20OX9			GhACO35				GhACO7	GhACO38						GhH6H15
	GhF6H23				GhACO37						GhGA2OX6									GhGA20OX9				GhACO44			GhAOP6			GhGA2OX2	GhF6H10			GhAOP2				GhGA20OX28	GhGA20OX1						GhH6H5
	GhAOP33				GhAOP7						GhAOP3									GhDAO2				GhGA3OX4			GhIDS3-4			GhGA2OX2	GhF6H12			GhGA2OX6				GhAOP1	GhF6H15						GhH6H16
	GhP4H3				GhP4H15						GhAOP30									GhF6H10				GhACO45			GhSRG4			GhGA2OX2	GhGA3OX3			GhAOP3				GhACO35	GhFLS1						GhH6H17
	GhF6H2				GhCODM1						GhAOP4									GhGA3OX3				GhGA3OX5			GhSRG5			GhGA3OX2	GhACO40			GhAOP30				GhAOP2	GhGA3OX8						GhH6H18
	GhGA20OX32				GhGA20OX6						GhH6H10									GhACO40				GhACO46			GhGA3OX1			GhGA3OX2	GhGA20OX10			GhAOP4				GhGA2OX6	GhSRG7						GhGA3OX10
	GhP4H4				GhF3H7						GhGA2OX1									GhGA20OX10				GhF3H4			GhGA20OX29			GhGA20OX37	GhACO41			GhH6H10				GhAOP3	GhGA20OX33						GhSRG1
	GhACO38				GhACO10						GhACO36									GhACO12				GhGA20OX41			GhCODM2			GhF6H12	GhACO12			GhGA2OX1				GhAOP30	GhCODM3						GhF6H8
	GhGA20OX1				GhP4H2						GhACO8									GhACO13				GhAOP34			GhGA20OX30			GhF6H12	GhACO42			GhACO36				GhAOP4	GhF6H3						GhLDOX3
	GhFLS1				GhGA20OX31						GhAOP31									GhH6H11				GhP4H5			GhGA20OX5			GhH6H11	GhACO13			GhACO8				GhH6H10	GhGA20OX34						GhF6H29
	GhSRG7				GhP4H16						GhH6H2									GhH6H12				GhGA20OX42			GhAOP7			GhGA20OX13	GhACO14			GhAOP31				GhGA2OX1	GhGA2OX2						GhGA20OX39
	GhGA20OX33				GhAOP32						GhH6H9									GhGA20OX38				GhGA20OX25			GhCODM1			GhH6H14	GhH6H12			GhH6H2				GhACO36	GhACO39						GhF6H28
	GhSRG8				GhGA20OX7						GhGA20OX4									GhACO43				GhGA20OX17			GhCODM4			GhH6H14	GhGA20OX12			GhH6H9				GhACO8	GhGA20OX8						GhF6H27
	GhGA3OX9				GhAOP33						GhP4H14									GhGA20OX13				GhAOP8			GhGA20OX6			GhH6H14	GhH6H13			GhGA20OX4				GhAOP31	GhACO11						GhACO44
	GhCODM3				GhP4H3						GhACO9									GhDAO1				GhSRG18			GhF3H7			GhACO16	GhF3H8			GhP4H14				GhH6H2	GhGA20OX36						GhGA3OX4
	GhLDOX10				GhF6H2						GhLDOX8									GhF3H8				GhGA20OX43			GhACO10			GhGA2OX8	GhACO15			GhACO9				GhH6H9	GhGA3OX2						GhF3H4
	GhF6H3				GhGA2OX7						GhAOP5									GhACO15				GhF6H17			GhFLS4			GhGA2OX8	GhH6H14			GhLDOX8				GhGA20OX4	GhGA20OX37						GhGA20OX25
	GhGA20OX34				GhSRG6						GhSRG17									GhF6H11				GhACO47			GhP4H2			GhGA2OX8	GhF6H13			GhAOP5				GhP4H14	GhGA20OX9						GhACO18
	GhGA2OX2				GhP4H4						GhAOP6									GhNCS2				GhLDOX4			GhGA20OX31			GhGA2OX8	GhF6H11			GhSRG17				GhACO9	GhDAO2						GhF6H16
	GhGA20OX8				GhACO38						GhIDS3-4									GhH6H3				GhACO48			GhF3H3			GhGA2OX8	GhACO16			GhAOP6				GhLDOX8	GhF6H12						GhACO19
	GhGA20OX35				GhGA3OX8						GhSRG4									GhGA2OX9				GhGA20OX19			GhP4H16			GhGA2OX9	GhGA20OX14			GhIDS3-4				GhAOP5	GhGA3OX3						GhIDS3-5
	GhACO11				GhGA20OX33						GhFLS2									GhGA20OX15				GhACO49			GhF6H23			GhACO17	GhGA20OX15			GhSRG4				GhSRG17	GhACO40						GhLDOX11
	GhGA20OX37				GhGA3OX9						GhSRG5									GhGA2OX10				GhACO20			GhAOP32			GhH6H15	GhACO17			GhFLS2				GhAOP6	GhGA20OX10						GhAOP8
	GhGA20OX9				GhLDOX10						GhFLS3									GhACO17				GhACO50			GhGA20OX7			GhH6H5	GhLDOX9			GhSRG5				GhIDS3-4	GhACO41						GhGA20OX18
	GhDAO2				GhF6H3						GhGA3OX1									GhLDOX9				GhACO21			GhAOP33			GhH6H5	GhH6H4			GhFLS3				GhSRG4	GhACO12						GhLDOX4
	GhF6H10				GhGA20OX34						GhGA20OX29									GhH6H4				GhF3H1			GhP4H3			GhH6H5	GhH6H5			GhGA3OX1				GhFLS2	GhACO42						GhACO49
	GhF6H12				GhGA2OX2						GhCODM2									GhH6H15				GhSRG14			GhF6H2			GhH6H5	GhH6H17			GhGA20OX29				GhSRG5	GhACO13						GhACO51
	GhGA3OX3				GhACO39						GhGA20OX30									GhNCS1							GhGA2OX7			GhSRG1	GhGA3OX10			GhCODM2				GhFLS3	GhACO14						GhSRG14
	GhACO40				GhGA20OX8						GhGA20OX5									GhH6H17							GhSRG6			GhSRG1	GhSRG1			GhGA20OX30				GhGA3OX1	GhH6H12
	GhACO41				GhACO11						GhACO37									GhGA2OX3							GhGA20OX32			GhH6H6	GhF6H8			GhGA20OX5				GhGA20OX29	GhGA20OX11
	GhACO12				GhGA3OX2						GhAOP7									GhH6H18							GhP4H4			GhH6H6	GhLDOX3			GhACO37				GhCODM2	GhGA20OX38
	GhACO42				GhGA20OX37						GhP4H15									GhSRG11							GhACO38			GhGA20OX40	GhF6H29			GhAOP7				GhGA20OX30	GhGA20OX12
	GhACO13				GhDAO2						GhCODM1									GhSRG1							GhGA20OX1			GhACO44	GhH6H6			GhP4H15				GhGA20OX5	GhACO43
	GhH6H12				GhF6H12						GhCODM4									GhF6H8							GhF6H15			GhF3H4	GhGA20OX39			GhCODM1				GhACO37	GhGA20OX13
	GhGA20OX11				GhGA3OX3						GhGA20OX6									GhF6H29							GhFLS1			GhAOP34	GhF6H30			GhCODM4				GhAOP7	GhH6H13
	GhGA20OX38				GhACO40						GhF3H7									GhH6H6							GhGA3OX8			GhP4H5	GhF6H28			GhGA20OX6				GhP4H15	GhDAO1
	GhGA20OX12				GhACO12						GhACO10									GhF6H30							GhSRG7			GhSRG2	GhGA20OX40			GhACO10				GhCODM1	GhF3H8
	GhH6H13				GhACO42						GhFLS4									GhF6H28							GhGA20OX33			GhF6H16	GhF6H27			GhFLS4				GhCODM4	GhH6H14
	GhDAO1				GhACO13						GhP4H2									GhGA3OX4							GhSRG8			GhACO19	GhACO44			GhP4H2				GhGA20OX6	GhF6H11
	GhF3H8				GhH6H11						GhGA20OX31									GhGA3OX5							GhGA3OX9			GhLDOX11	GhGA3OX4			GhGA20OX31				GhF3H7	GhACO16
	GhACO15				GhACO14						GhF3H3									GhGA20OX41							GhCODM3			GhAOP8	GhACO45			GhF3H3				GhFLS4	GhNCS2
	GhF6H13				GhH6H12						GhP4H16									GhP4H5							GhLDOX10			GhAOP8	GhACO46			GhP4H16				GhP4H2	GhH6H3
	GhACO16				GhGA20OX38						GhF6H23									GhGA20OX42							GhF6H3			GhSRG18	GhF3H4			GhF6H23				GhGA20OX31	GhGA20OX14
	GhNCS2				GhGA20OX12						GhAOP32									GhGA20OX25							GhGA20OX34			GhSRG18	GhGA20OX41			GhAOP32				GhF3H3	GhGA2OX9
	GhGA2OX8				GhACO43						GhGA20OX7									GhACO18							GhGA2OX2			GhSRG18	GhGA20OX16			GhGA20OX7				GhP4H16	GhGA20OX15
	GhGA20OX14				GhGA20OX13						GhAOP33									GhF6H16							GhACO39			GhGA20OX18	GhGA20OX42			GhAOP33				GhAOP32	GhGA2OX10
	GhGA2OX9				GhDAO1						GhP4H3									GhACO19							GhGA20OX8			GhF6H17	GhSRG2			GhP4H3				GhGA20OX7	GhACO17
	GhGA20OX15				GhF3H8						GhF6H2									GhIDS3-5							GhGA20OX35			GhF6H17	GhACO18			GhF6H2				GhAOP33	GhH6H4
	GhGA2OX10				GhH6H14						GhGA2OX7									GhGA20OX17							GhACO11			GhLDOX4	GhF6H16			GhGA2OX7				GhP4H3	GhH6H15
	GhACO17				GhNCS2						GhSRG6									GhSRG18							GhGA20OX36			GhACO20	GhIDS3-5			GhSRG6				GhF6H2	GhH6H5
	GhLDOX9				GhH6H3						GhGA20OX32									GhGA20OX18							GhGA3OX2			GhACO50	GhGA20OX17			GhGA20OX32				GhGA2OX7	GhH6H16
	GhH6H4				GhGA2OX8						GhP4H4									GhGA20OX43							GhGA20OX37			GhACO50	GhLDOX11			GhP4H4				GhSRG6	GhNCS1
	GhH6H16				GhGA20OX14						GhACO38									GhLDOX4							GhGA20OX9			GhF3H1	GhSRG18			GhACO38				GhGA20OX32	GhH6H17
	GhNCS1				GhGA20OX15						GhGA20OX1									GhGA20OX19							GhDAO2				GhGA20OX18			GhGA20OX1				GhACO38	GhGA2OX3
	GhH6H17				GhGA2OX10						GhF6H15									GhACO49							GhF6H10				GhGA20OX43			GhF6H15				GhGA20OX1	GhH6H18
	GhGA2OX3				GhACO17						GhFLS1									GhACO20							GhF6H12				GhF6H17			GhFLS1				GhF6H15	GhSRG11
	GhH6H18				GhLDOX9						GhGA3OX8									GhACO50							GhGA3OX3				GhACO48			GhGA3OX8				GhFLS1	GhF6H8
	GhSRG11				GhH6H15						GhSRG7									GhACO51							GhACO40				GhGA20OX19			GhSRG7				GhGA3OX8	GhF6H29
	GhGA3OX10				GhH6H5						GhGA20OX33									GhF3H1							GhGA20OX10				GhACO49			GhGA20OX33				GhSRG7	GhH6H6
	GhF6H8				GhH6H16						GhSRG8									GhSRG14							GhACO12				GhACO20			GhSRG8				GhGA20OX33	GhGA20OX39
	GhLDOX3				GhNCS1						GhGA3OX9																GhACO42				GhACO50			GhGA3OX9				GhSRG8	GhF6H30
	GhF6H29				GhH6H17						GhCODM3																GhACO13				GhACO21			GhCODM3				GhGA3OX9	GhGA20OX40
	GhH6H6				GhGA2OX3						GhLDOX10																GhH6H11				GhF3H1			GhLDOX10				GhCODM3	GhACO44
	GhF6H30				GhSRG11						GhF6H3																GhH6H12				GhSRG14			GhF6H3				GhLDOX10	GhGA3OX5
	GhF6H28				GhGA3OX10						GhGA20OX34																GhGA20OX11							GhGA20OX34				GhF6H3	GhACO46
	GhGA20OX40				GhF6H8						GhGA2OX2																GhGA20OX38							GhGA2OX2				GhGA20OX34	GhGA20OX16
	GhF6H27				GhLDOX3						GhACO39																GhGA20OX13							GhACO39				GhGA2OX2	GhAOP34
	GhGA3OX4				GhF6H29						GhGA20OX8																GhH6H13							GhGA20OX8				GhACO39	GhP4H5
	GhGA3OX5				GhH6H6						GhGA20OX35																GhDAO1							GhGA20OX35				GhGA20OX8	GhGA20OX42
	GhF3H4				GhF6H27						GhACO11																GhF3H8							GhACO11				GhGA20OX35	GhSRG2
	GhGA20OX41				GhGA3OX4						GhGA20OX36																GhACO15							GhGA20OX36				GhACO11	GhF6H16
	GhGA20OX16				GhGA3OX5						GhGA3OX2																GhH6H14							GhGA3OX2				GhGA20OX36	GhACO19
	GhAOP34				GhF3H4						GhGA20OX37																GhF6H13							GhGA20OX37				GhGA3OX2	GhIDS3-5
	GhGA20OX42				GhGA20OX16						GhGA20OX9																GhF6H11							GhGA20OX9				GhGA20OX37	GhLDOX11
	GhSRG2				GhP4H5						GhDAO2																GhACO16							GhDAO2				GhGA20OX9	GhAOP8
	GhGA20OX25				GhGA20OX42						GhF6H10																GhNCS2							GhF6H10				GhDAO2	GhSRG18
	GhF6H16				GhF6H16						GhF6H12																GhH6H3							GhF6H12				GhF6H10	GhGA20OX18
	GhACO19				GhIDS3-5						GhGA3OX3																GhGA2OX8							GhGA3OX3				GhF6H12	GhGA20OX43
	GhGA20OX17				GhAOP8						GhACO40																GhGA20OX14							GhACO40				GhGA3OX3	GhLDOX4
	GhAOP8				GhSRG18						GhGA20OX10																GhGA2OX9							GhGA20OX10				GhACO40	GhACO48
	GhSRG18				GhGA20OX18						GhACO12																GhGA20OX15							GhACO41				GhGA20OX10	GhGA20OX19
	GhGA20OX18				GhACO47						GhACO13																GhGA2OX10							GhACO12				GhACO41	GhACO49
	GhGA20OX43				GhLDOX4						GhH6H11																GhLDOX9							GhACO42				GhACO12	GhACO20
	GhLDOX4				GhACO48						GhACO14																GhH6H4							GhACO13				GhACO42	GhACO50
	GhACO48				GhGA20OX19						GhH6H12																GhH6H15							GhH6H11				GhACO13	GhACO21
	GhGA20OX19				GhACO20						GhGA20OX11																GhH6H5							GhACO14				GhH6H11	GhACO51
	GhACO49				GhACO50						GhGA20OX38																GhH6H16							GhH6H12				GhACO14	GhF3H1
	GhACO20				GhACO21						GhGA20OX12																GhNCS1							GhGA20OX11				GhH6H12	GhSRG14
	GhACO50				GhACO51						GhGA20OX13																GhH6H17							GhGA20OX38				GhGA20OX11
	GhACO21				GhSRG14						GhH6H13																GhGA2OX3							GhGA20OX12				GhGA20OX38
	GhACO51										GhDAO1																GhH6H18							GhACO43				GhGA20OX12
	GhF3H1										GhF3H8																GhSRG11							GhGA20OX13				GhACO43
											GhACO15																GhGA3OX10							GhH6H13				GhGA20OX13
											GhH6H14																GhSRG1							GhDAO1				GhH6H13
											GhF6H13																GhF6H8							GhF3H8				GhF3H8
											GhF6H11																GhLDOX3							GhACO15				GhACO15
											GhNCS2																GhF6H29							GhH6H14				GhH6H14
											GhH6H3																GhH6H6							GhF6H13				GhF6H13
											GhGA2OX8																GhGA20OX39							GhF6H11				GhF6H11
											GhGA20OX14																GhF6H30							GhACO16				GhACO16
											GhGA20OX15																GhF6H28							GhNCS2				GhNCS2
											GhGA2OX10																GhGA20OX40							GhH6H3				GhH6H3
											GhACO17																GhF6H27							GhGA2OX8				GhGA2OX8
											GhLDOX9																GhACO44							GhGA20OX14				GhGA20OX14
											GhH6H4																GhACO45							GhGA2OX9				GhGA2OX9
											GhH6H15																GhGA3OX5							GhGA20OX15				GhGA20OX15
											GhH6H5																GhACO46							GhGA2OX10				GhGA2OX10
											GhH6H16																GhGA20OX41							GhACO17				GhACO17
											GhNCS1																GhGA20OX16							GhLDOX9				GhH6H4
											GhH6H17																GhAOP34							GhH6H4				GhH6H15
											GhGA2OX3																GhP4H5							GhH6H15				GhH6H5
											GhSRG11																GhGA20OX42							GhH6H5				GhH6H16
											GhGA3OX10																GhGA20OX25							GhH6H16				GhNCS1
											GhSRG1																GhACO18							GhNCS1				GhH6H17
											GhF6H8																GhACO19							GhH6H17				GhH6H18
											GhLDOX3																GhIDS3-5							GhGA2OX3				GhSRG11
											GhF6H29																GhGA20OX17							GhH6H18				GhGA3OX10
											GhH6H6																GhLDOX11							GhSRG11				GhSRG1
											GhGA20OX39																GhAOP8							GhGA3OX10				GhF6H8
											GhF6H28																GhSRG18							GhSRG1				GhLDOX3
											GhGA20OX40																GhGA20OX18							GhF6H8				GhF6H29
											GhF6H27																GhGA20OX43							GhLDOX3				GhH6H6
											GhACO44																GhACO48							GhF6H29				GhGA20OX39
											GhGA3OX4																GhGA20OX19							GhH6H6				GhF6H30
											GhACO45																GhACO49							GhGA20OX39				GhF6H28
											GhGA3OX5																GhACO20							GhF6H30				GhGA20OX40
											GhF3H4																GhACO50							GhF6H28				GhF6H27
											GhGA20OX41																GhACO21							GhGA20OX40				GhACO44
											GhGA20OX16																GhACO51							GhF6H27				GhGA3OX4
											GhAOP34																GhF3H1							GhACO44				GhACO45
											GhP4H5																							GhGA3OX4				GhGA3OX5
											GhGA20OX42																							GhACO45				GhACO46
											GhSRG2																							GhGA3OX5				GhF3H4
											GhGA20OX25																							GhACO46				GhGA20OX41
											GhACO18																							GhF3H4				GhGA20OX16
											GhACO19																							GhGA20OX41				GhAOP34
											GhIDS3-5																							GhGA20OX16				GhP4H5
											GhGA20OX17																							GhAOP34				GhGA20OX42
											GhLDOX11																							GhP4H5				GhSRG2
											GhAOP8																							GhGA20OX42				GhGA20OX25
											GhSRG18																							GhSRG2				GhACO18
											GhGA20OX18																							GhGA20OX25				GhF6H16
											GhGA20OX43																							GhACO18				GhACO19
											GhF6H17																							GhF6H16				GhIDS3-5
											GhLDOX4																							GhACO19				GhGA20OX17
											GhACO48																							GhIDS3-5				GhLDOX11
											GhGA20OX19																							GhGA20OX17				GhAOP8
											GhACO49																							GhLDOX11				GhSRG18
											GhACO20																							GhAOP8				GhGA20OX18
											GhACO50																							GhSRG18				GhGA20OX43
											GhACO21																							GhGA20OX18				GhF6H17
											GhACO51																							GhGA20OX43				GhACO47
											GhF3H1																							GhF6H17				GhLDOX4
											GhSRG14																							GhACO47				GhACO48
																																		GhLDOX4				GhGA20OX19
																																		GhACO48				GhACO49
																																		GhGA20OX19				GhACO20
																																		GhACO49				GhACO50
																																		GhACO20				GhACO21
																																		GhACO50				GhACO51
																																		GhACO21				GhF3H1
																																		GhACO51				GhSRG14
																																		GhF3H1
																																		GhSRG14
[truncated: 19 more columns]

## Sheet: Summary
	Cis-regulatory elements present in promotors of 2ODD gene family members
	Categorry	Cis Element	Functions	Signal	Involved Genes	Percentage
	Common	CAAT-box	common cis-acting element	CAAT	322	99.6904
		TATA-box	core promoter element	ATATAA/TATATA	320	99.0712
	Light Responsive Elements	ACE	light responsiveness	CTAACGTATT	48	14.8607
		G-Box	light responsiveness	CACGTG	240	74.3034
		AT1-motif	part of a light responsive module	AATTATTTTTTATT	59	18.2663
		GATA-motif	light responsiveness	GATAGGG	141	43.6533
		ATC-motif	part of a conserved DNA module involved in light responsiveness	AGTAATCT	22	6.81115
		GT1-motif	light responsiveness	GGTTAA	238	73.6842
		I-box	light responsiveness	gGATAAGGTG	92	28.483
		chs-CMA1a	light responsiveness	TTACTTAA	87	26.935
		chs-CMA2a	part of a light responsive element	TCACTTGA	29	8.97833
		LS7	light responsiveness	CAGATTTATTTTTA	2	0.619195
		Box II	part of a light responsive element	ACACGTAGA	30	9.28793
		Box 4	light responsiveness	ATTAAT	302	93.4985
		L-box	part of a light responsive element	ATCCCACCTAC	4	1.23839
		GA-motif	light responsiveness	ATAGATAA	66	20.4334
		AE-box	part of a module for light response	AGAAACAA	93	28.7926
		TCCC-motif	light responsiveness	TCTCCCT	45	13.9319
		AAAC-motif	light responsiveness	CAATCAAAACCT	15	4.64396
		ATCT-motif	light responsiveness	AATCTAATCC	78	24.1486
		LAMP-element	light responsiveness	CTTTATCA	40	12.3839
		Sp1	light responsive element	GGGCGG	18	5.57276
		TCT-motif	light responsiveness	TCTTAC	208	64.3963
		Gap-box	part of a light responsive element	CAAATGAA(A/G)A	32	9.90712
		MRE	light responsiveness	AACCTAA	126	39.0093
		3-AF1 binding site	light responsiveness	TAAGAGAGGAA	30	9.28793
	Abiotic Stress Related	WUN-motif	wound-responsive element	CAATTACAT	175	54.1796
		WRE3	wound-responsive element	CCACCT	118	36.5325
		TC-rich repeats	defense and stress responsiveness	ATTCTCTAAC	128	39.6285
		ARE	anaerobic induction	AAACCA	278	86.0681
		GC-motif	anoxic specific inducibility	CCCCCG	20	6.19195
		MBS	drought inducibility	CAACTG	125	38.6997
		LTR	low temperature responsiveness	CCGAAA	201	62.2291
		as-1 motif	Low-temperature responsiveness	TGACG	212	65.6347
		MYB	involved in drought inducibility	TAACCA	312	96.5944
		MYB recognition site	Involved in Dehydration Stress	CCGTTG	71	21.9814
		DRE core	dehydration‐responsive element	GCCGAC	55	17.0279
		DRE1	Drought responsive	ACCGAGA	27	8.35913
		MYC	Chilling response	CAATTG	310	95.9752
		STRE	Stress response element	AGGGG	236	73.065
	Growth & Development	CCGTCC-box	meristem specific activation	CCGTCC	36	11.1455
		Box III	protein binding site	atCATTTTCACt	11	3.40557
		HD-Zip 1	element involved in differentiation of the palisade mesophyll cells	CAAT(A/T)ATTG	18	5.57276
		HD-Zip 3	protein binding site	GTAAT(G/C)ATTAC	18	5.57276
		GCN4_motif	endosperm expression	TGAGTCA	67	20.743
		W box	expression of the correlated genes	TTGACC	176	54.4892
		MBSI	MYB binding site involved in flavonoid biosynthetic genes regulation	TTTTTACGGTTA	37	11.4551
		AT-rich element	binding site of AT-rich DNA binding protein (ATBP-1)	ATAGAAATCAA	59	18.2663
		CTAG-motif	regulating DNA replication and mismatch repair in the organism	ACTAGCAGAA	27	8.35913
		RY-element	cis-acting regulatory element involved in seed-specific regulation	CATGCATG	14	4.33437
		MSA-like	cis-acting element involved in cell cycle regulation	(T/C)C(T/C)AACGG(T/C)(T/C)A	9	2.78638
		Ybox	Regulation of cellular oricesses	TGTGGAGGAGCA	6	1.85759
		circadian	circadian control	CAAAGATATC	64	19.8142
		O2-site	zein metabolism regulation	GTTGACGTGA	123	38.0805
		E2Fb	cell cycle progression	TTTGCCGC	3	0.928793
	Hormone Responsive Elements	CGTCA-motif	MeJA responsiveness	CGTCA	212	65.6347
		TGACG-motif	MeJA responsiveness	TGACG	212	65.6347
		SARE	salicylic acid responsiveness	TTCGACCATCTT	2	0.619195
		TCA-element	salicylic acid responsiveness	CCATCTTTTT	138	42.7245
		TCA	salicylic acid responsiveness	TCATCTTCAT	170	52.6316
		ERE	ethylene responsiveness	ATTTTAAA	261	80.805
		TGA-element	auxin responsiveness	AACGAC	84	26.0062
		P-box	gibberellin-responsive element	CCTTTTG	79	24.4582
		AuxRR-core	auxin responsiveness	GGTCCAT	33	10.2167
		ABRE	abscisic acid responsiveness	CACGTG	228	70.5882
		ABRE3a	abscisic acid responsiveness	TACGTG	92	28.483
		TATC-box	gibberellin responsiveness	TATCCCA	70	21.6718
		GARE-motif	gibberellin responsive element	TCTGTTG	46	14.2415
	Unknown	AAGAA-motif	Unknown Function	gGTAAAGAAA	220	68.1115
		box S	Unknown Function	AGCCACC	37	11.4551
		CARE	Unknown Function	CAACTCAC	32	9.90712
