# Supplementary material for: Systematic analysis and expression of Gossypium 2ODD superfamily highlight the roles of GhLDOXs responding to alkali and other abiotic stress in cotton
Source: BMC Plant Biol. 2023 Mar 4;23:124. doi: 10.1186/s12870-023-04133-x (PMC9985220; doi:10.1186/s12870-023-04133-x)
Supplement: Supplementary file 1 — Additional file 1: Table S1. Gene ID and gene renamed in the four cotton species. Table S2. Biochemical characteristics of Gh2ODD family. Table S3. Pairwise comparison of synonymous and non-synonymous substitutions and tentative divergence times of orthologous 2ODDs among four Gossypium species. Table S4. Analysis of cis-acting elements in the Gh2ODD family. Table S5. FPKM of members in Gh2ODD who respond to different abiotic stresses. [file 12870_2023_4133_MOESM1_ESM.zip › Table S5.xlsx]

## Sheet: Sheet1
FPKM of members in Gh2ODD who respond to different abiotic stresses
Given ID	0 h-CK	1 h-CK	3 h-CK	6 h-CK	12 h-CK	1 h-cold	3 h-cold	6 h-cold	12 h-cold	1 h-hot	3 h-hot	6 h-hot	12 h-hot	1 h-salt	3 h-salt	6 h-salt	12 h-salt	1 h-PEG	3 h-PEG	6 h-PEG	12 h-PEG
GhP4H18	3.97973	1.39207	1.6813	4.34899	9.50431	1.94353	2.42049	0.978193	1.40713	0.919808	2.55486	3.55349	5.77761	1.75075	1.67529	3.66725	8.88185	2.01946	2.89225	3.45213	11.7908
GhP4H8	4.91614	2.96975	3.65931	2.68342	9.50431	2.63456	3.02561	2.69003	2.38601	2.60612	5.3652	5.2869	10.1657	2.28944	2.87193	4.15622	12.481	3.81453	3.33722	3.75232	13.0364
GhP4H9	14.3181	7.77759	8.3807	10.2217	17.2452	4.17256	3.87454	4.09552	3.74121	6.34528	10.2587	12.9799	16.1328	6.5024	5.73715	9.63399	21.0474	8.09999	5.15683	6.31385	19.8095
GhP4H21	14.3181	10.4311	13.4481	11.682	28.6171	7.0678	8.54386	4.81826	6.15489	7.10067	13.5943	19.4698	21.7505	6.9005	8.8808	10.7178	26.7668	14.5623	11.4109	8.38558	29.878
GhP4H2	13.9823	5.03396	6.69202	8.75004	13.1178	4.21238	3.96369	3.77153	3.16669	3.96638	8.45305	7.67543	11.7507	4.55632	4.56418	6.96332	14.5562	5.98579	5.64718	4.97941	12.2305
GhP4H15	15.3805	7.06601	7.08566	10.4079	18.5415	5.50188	4.56577	2.79823	2.43592	4.8817	10.7411	14.7472	14.2245	5.76241	6.42954	10.2473	17.9064	9.02336	6.09009	6.77199	16.2797
GhP4H7	10.4069	6.15095	7.73229	12.4601	10.0634	6.04376	5.24976	3.41089	4.34787	2.7131	6.42129	9.51581	8.82571	7.64717	5.93474	8.41137	11.5569	9.48372	6.97009	7.84537	12.3173
GhP4H19	9.53054	5.63115	7.36408	10.5565	6.86677	7.25251	7.5934	5.00263	5.1488	3.56987	6.77803	7.58039	4.7523	7.89789	8.60537	11.8214	8.74868	7.80518	8.21846	14.1964	6.5847
GhP4H14	7.30955	3.27576	2.33978	6.55787	8.47647	3.48479	3.39852	2.26796	2.92523	5.70912	9.23119	5.19561	9.33728	2.4472	3.96886	4.12257	10.2399	5.21084	3.51504	3.65868	7.58213
GhP4H4	10.6984	4.22511	5.68142	5.10172	9.89404	6.26286	4.96922	2.41111	4.64476	7.23238	12.0993	8.94218	10.9854	4.71533	4.86275	4.27316	9.8409	6.16496	4.92722	3.96851	10.7327
GhP4H11	3.61967	2.91139	3.76193	6.74719	18.169	2.3674	3.37349	2.24872	1.50555	3.89158	5.26496	10.5136	12.4074	3.35473	3.06684	8.86363	22.1715	2.20866	4.83352	4.36673	26.3299
GhACO21	1.07121	2.99192	9.79331	8.43103	12.5558	2.55332	2.86089	0.617761	1.19431	1.85643	15.5394	19.4972	16.7112	3.59292	10.3821	17.448	18.523	4.78865	13.254	16.8293	14.8376
GhACO3	19.4521	8.16688	10.2209	3.21796	6.37617	17.562	18.6047	6.45472	8.15759	1.25587	7.2632	4.03326	3.23707	10.277	8.71933	4.24016	4.45	13.5955	14.6611	3.01093	5.74744
GhACO32	22.3618	21.0295	19.8963	11.5955	8.81744	32.698	33.9457	17.6213	12.0712	8.19689	12.8119	5.92627	6.48345	23.5416	16.3523	7.17583	4.21176	30.7299	22.7197	6.79186	4.41093
GhACO8	3.6382	0.680391	0.817697	1.04196	9.23618	2.70626	2.41774	1.59374	0.861026	0.423963	2.11366	2.62369	7.17087	1.16056	0.656917	1.67725	7.50266	1.13675	0.939783	0.59357	15.3813
GhACO51	1.55876	1.49499	2.2901	2.18342	5.58567	1.32484	2.39571	0.528833	0.541291	0.55637	2.68216	4.50978	4.71317	2.92512	1.61056	3.78911	5.53391	2.84532	3.20001	1.75766	11.6463
GhACO49	11.988	10.1251	16.4601	21.8342	50.8296	9.46314	14.9913	9.34272	10.5552	3.67204	32.1859	50.4845	47.0269	13.9431	19.0391	48.5535	42.1751	14.7559	27.4052	36.9108	49.5573
GhACO26	13.1304	6.15809	8.40608	12.1341	17.0562	5.97494	5.92241	2.42442	2.57688	1.83922	6.87547	9.19395	20.8095	7.60626	5.48523	8.8068	12.8439	7.37723	4.91465	6.87188	14.5858
GhACO50	13.383	8.06117	9.2452	14.3131	40.0417	5.58292	9.14043	2.79901	2.93679	2.84283	17.5784	30.8623	35.8274	7.95919	8.2187	23.0323	25.0642	10.1324	13.352	17.1138	50.1431
GhACO9	110.608	80.1798	107.315	88.0604	80.7084	81.5474	103.874	58.8488	94.4359	52.6592	99.182	92.2765	101.362	107.825	118.979	102.291	127.612	129.241	174.939	95.8084	90.894
GhACO35	61.8728	28.2814	42.4217	51.0587	91.543	24.1978	37.554	25.9485	32.8338	20.296	56.429	78.1034	105.232	34.5775	52.3597	93.1409	148.137	38.4716	60.6453	53.4808	122.151
GhF6H2	2.19924	3.05362	3.23389	3.4616	7.72568	3.40991	4.0303	2.52421	1.57816	1.64558	3.77819	4.46132	10.7016	2.2034	2.64592	5.81209	6.37116	3.00951	2.72758	2.87516	9.83643
GhF6H3	1.27316	1.36458	1.40114	4.01181	7.5703	1.29758	0.923599	0.603837	0.795649	0.871573	2.62569	3.9239	9.42723	1.33632	2.64592	3.19099	6.27839	2.20465	2.01019	3.94554	7.78272
GhF6H16	8.0713	4.17897	12.3329	8.10847	12.1153	3.8157	2.23484	1.62781	3.14236	3.19531	6.16644	10.795	11.3963	5.40072	7.02298	6.32893	10.8815	6.64337	6.30425	6.83093	16.9754
GhF6H17	8.57734	4.27234	9.36916	14.0007	20.2465	2.81534	3.88461	6.28493	22.9349	1.65923	5.84044	14.0335	10.99	5.82138	8.1031	14.5431	29.8246	7.31744	7.20143	9.12666	28.8017
GhH6H12	7.10102	4.34906	5.72525	8.8019	12.4747	5.17318	5.66258	3.87811	3.96947	3.0044	11.4685	9.64592	8.01239	3.70515	6.61479	7.04951	17.2306	4.03638	6.97438	8.34887	9.1593
GhH6H6	12.1421	12.215	10.4263	15.6578	19.4162	8.17722	6.60091	3.16466	5.22609	2.24245	17.3064	29.4936	22.022	16.2785	11.0999	15.5229	26.75	13.5639	12.7953	15.824	23.0769
GhFNS4	164.158	151.619	402.396	131.134	1747.02	293.073	197.75	124.285	95.4434	70.0791	218.094	294.575	704.58	198.823	217.285	134.773	745.157	276.668	263.034	74.8019	1463.24
GhFNS1	139.041	78.7095	128.214	135.031	319.625	62.6571	26.3481	30.493	17.5637	36.7313	56.3287	77.5024	110.027	96.0183	89.7469	73.0469	59.8987	118.002	105.633	55.2196	175.246
GhFNS3	176.31	132.362	207.939	227.886	202.665	98.9258	43.2785	46.7674	22.7449	73.6249	105.285	121.703	129.713	138.103	171.388	105.931	41.5216	210.787	153.478	115.64	103.643
GhFNS2	175.485	134.587	404.505	143.277	2393.73	357.617	252.259	119.177	91.0526	81.5038	270.929	376.038	1033.52	186.322	211.41	169.436	1184.6	276.31	324.106	88.9105	2021.38
GhF3H14	14.6962	8.54527	12.8171	5.76652	11.6622	13.3505	7.04823	3.73579	4.18303	3.8399	8.28227	7.61538	8.05074	11.7274	8.69372	5.81958	15.8972	11.5109	10.4828	4.65882	14.317
GhF3H1	22.6719	10.2866	17.0954	6.30232	10.9697	7.30483	5.67733	5.45984	3.80973	4.91431	9.18029	16.4942	14.0466	11.5093	9.52525	6.88235	10.0324	15.8064	14.3959	5.44796	11.7842
GhF3H6	3.79752	9.30127	2.36796	5.46558	52.3559	6.73247	5.61279	5.93603	33.7084	2.14594	2.54982	22.0451	12.1057	16.1824	1.8098	7.29667	12.9075	7.00712	2.61082	8.01227	53.5839
GhF3H13	1.13926	0.859154	0.78932	1.57229	73.4209	1.11051	1.20274	2.04355	3.41539	0.429189	0.815942	9.88228	13.4958	1.45158	0.603268	4.378	13.2776	0.68982	0.540169	4.14705	64.1272
GhF3H4	1.91564	0.179235	0.378191	5.45322	112.617	0.288536	2.5724	10.4393	1.82239	8.93394	14.5637	116.495	50.3348	0.360655	0.750182	47.4007	24.1852	0.162726	4.02093	8.08773	73.2477
GhF3H11	1.55076	0.394316	0.529467	3.87119	46.2542	0.621461	1.34379	6.33814	0.824036	2.88002	5.18039	31.8086	6.76305	0.257611	3.91311	16.6959	11.2874	0.0232466	1.16737	4.68779	24.1456
GhIDS3-1	8.60185	3.04733	2.35322	3.67199	7.79308	3.11194	2.09768	1.84423	0.85413	1.44143	9.95305	8.79996	3.70451	2.28316	1.31818	2.23892	5.01274	2.6378	2.00344	1.45963	5.68193
GhIDS3-3	7.95016	2.79573	1.75142	2.27336	7.02305	5.03583	2.91289	2.15656	1.81231	1.85209	9.05411	6.31503	3.33027	3.19762	2.02666	4.52776	4.76009	3.30697	2.45243	1.64995	6.17864
GhLDOX9	454.518	285.754	845.525	296.212	1356.07	477.562	451.243	232.548	162.738	90.2417	344.868	363.611	691.377	356.569	444.444	235.652	798.627	480.223	427.894	157.182	1184.59
GhLDOX3	339.66	208.309	751.898	246.866	1552.97	348.128	267.871	172.475	103.73	73.113	325.372	216.102	804.693	252.641	378.891	218.755	827.355	384.103	376.301	134.539	1315.68
GhFLS4	131.058	124.957	137.466	103.524	64.6341	23.1218	20.4954	67.6445	18.4421	40.6755	58.1371	55.1952	93.9175	82.7583	101.513	22.1473	8.03909	144.89	59.224	63.5821	22.9752
GhFLS1	75.3582	73.745	59.1891	33.4438	30.4741	27.1752	23.8366	33.6245	15.5275	33.8236	27.9804	20.2242	28.0869	40.5871	44.3674	10.6782	4.74824	51.1226	23.8541	17.7049	15.4523
GhFLS3	63.7497	97.5695	43.8229	23.0717	157.955	75.7371	41.6218	44.1618	23.1529	8.1867	7.11662	4.85678	7.15356	33.4649	31.7828	8.00975	7.66399	59.2559	27.3357	8.28557	13.1966
GhCODM1	0.150961	1.53019	5.02959	11.495	8.96642	1.61937	2.85756	1.47998	1.41603	0.40836	9.16728	16.3624	16.3366	3.8351	9.08464	22.5182	6.02619	1.86953	9.31526	16.9141	7.5941
GhSRG10	2.43296	1.80707	2.1547	2.25936	5.41815	0.601438	1.34795	1.41535	1.35786	0.502522	1.90283	3.26884	7.09592	0.92962	2.13598	2.12255	4.33377	1.56032	1.35848	1.69031	5.29574
GhSRG14	4.68466	1.45744	3.65704	3.06492	4.75301	2.12657	1.63278	0.720791	0.644704	0.682217	2.55206	4.09723	3.21321	2.39153	2.76351	3.78329	3.85661	2.56702	3.18304	4.03911	3.53164
GhNCS1	1.08309	1.48918	1.1218	1.06715	2.08788	1.11953	1.10072	1.65866	0.658464	0.697441	0.38658	0.851046	1.20545	1.01886	1.6537	0.322443	0.175283	1.24192	1.11215	0.611432	0.569851
GhSRG21	1.92466	0.995721	1.15752	0.827246	2.82201	0.637574	0.990878	0.178216	1.54952	0.674852	1.02843	2.91272	3.81271	0.689947	0.523368	0.846334	4.19585	1.1031	0.621743	0.296035	3.00376
GhSRG12	5.77398	3.26185	3.47255	4.54985	1.50507	2.35902	2.75244	1.42573	3.64592	0.899802	2.52432	1.8996	1.80045	2.06984	1.3375	1.46995	2.75485	2.03906	2.36262	1.77621	2.69725
GhACO12	155.877	47.2361	58.5067	68.9613	52.9633	79.634	124.525	106.922	175.986	82.7502	148.374	99.8614	17.444	52.1206	44.4939	89.9882	44.0865	89.1004	114.958	62.2372	51.0873
GhACO14	12.7135	4.60871	11.9318	10.6065	32.9066	5.46009	9.19178	12.8051	53.9412	3.80262	48.3501	30.4421	19.4076	9.06793	6.75403	34.9386	35.1892	8.90232	21.8757	11.8707	23.8399
GhACO39	8.08932	2.11536	10.9693	25.5736	66.4838	2.8925	6.13339	3.72916	13.1058	2.13937	31.5826	57.365	29.1351	6.47139	11.0443	71.8499	36.5627	6.47581	33.7395	35.1595	76.2784
GhACO13	13.9882	2.16161	3.94845	0.516726	31.252	1.21335	4.92574	0.782535	3.07465	4.83157	6.57205	15.4735	18.0077	3.17966	2.3906	1.42244	4.84232	7.00316	4.51248	1.24569	51.9934
GhACO53	14.1355	6.5814	17.7641	8.24537	4.61294	7.16551	8.94925	3.70953	4.23996	2.60595	7.079	10.9925	1.69233	12.0973	10.1446	5.5629	1.45141	12.117	11.1152	5.79264	6.03217
GhACO17	243.963	108.736	224.384	483.789	778.993	67.6562	186.705	116.57	230.105	66.7111	590.874	757.01	448.874	234.229	261.312	855.043	1358.7	215.975	371.89	394.778	1487.6
GhACO43	255.242	97.0062	109.006	246.426	495.77	71.5291	152.962	74.0465	126.788	50.743	277.791	307.624	328.396	178.887	139.727	345.676	858.648	157.499	181.27	155.757	821.93
GhACO10	26.3222	11.7725	21.7979	16.1522	15.7232	41.3219	39.7366	15.0285	15.2753	14.8942	37.6229	17.8144	15.5321	27.1258	20.442	19.2508	32.3807	17.7018	30.5711	17.7093	32.8279
GhACO37	29.8135	18.2726	39.8612	32.0871	32.0398	35.6536	42.2516	18.9735	21.9313	16.9077	59.783	49.2399	25.2537	35.9514	35.5513	57.4237	85.4851	24.5156	47.8599	39.6222	61.2056
GhDAO2	14.0429	4.10117	7.50264	9.1574	8.07386	5.04617	5.11146	4.17109	1.45541	1.74544	5.63328	6.73764	10.6589	7.21605	5.78319	5.32836	8.47419	5.33783	7.35732	3.99362	16.722
GhDAO1	5.12679	1.80804	3.00105	8.80519	15.9067	0.533335	1.28981	1.62209	0.640381	1.74544	12.5386	16.2689	19.5182	3.12908	4.57363	11.9309	15.8478	1.75081	8.2042	7.13146	35.6525
GhAOP43	51.0033	128.031	177.489	196.262	312.28	56.637	66.2712	120.821	69.3697	32.9572	181.331	279.831	329.323	68.5216	170.762	130.067	56.0008	83.4501	70.8708	133.414	196.465
GhAOP28	37.6525	70.646	99.6076	117.094	210.238	37.1222	45.2853	69.4821	36.252	22.4472	109.263	172.846	205.912	38.4723	107.967	84.7187	49.9254	47.8171	48.6405	68.0685	117.576
GhGA20OX24	4.2561	3.2751	2.65736	2.82305	5.21152	8.0678	5.19601	6.55376	7.8186	2.6892	7.49153	3.17284	5.08498	14.6439	5.9614	3.37537	8.827	4.43989	5.55047	2.70919	7.11013
GhGA20OX51	2.70843	1.14248	1.52999	0.991882	4.37768	6.01547	4.86871	10.5257	18.8151	1.18825	3.43362	1.33965	3.66591	8.93993	1.74954	2.18407	17.6068	2.21994	2.15597	1.31355	8.13072
GhGA2OX4	3.41129	1.38174	1.21773	1.5377	1.47058	1.46228	1.48507	0.800939	0.813287	0.567398	1.57342	1.49276	2.80233	2.1011	1.20863	1.75163	2.90298	2.01332	1.84896	1.65485	2.19449
